# Supplementary material for: Analyzing the Systems Biology Effects of COVID-19 mRNA Vaccines to Assess Their Safety and Putative Side Effects
Source: Pathogens. 2022 Jun 29;11(7):743. doi: 10.3390/pathogens11070743 (PMC9320269; doi:10.3390/pathogens11070743)
Supplement: Supplementary file 1 [file pathogens-11-00743-s001.zip › SupplementaryTableS1.xlsx]

## Sheet: GSs
Supplementary Table S1. Gene signatures used for the enrichment analysis and CMap queries.
GS1				GS2				GS3
Gene	log2FC	FDR		Gene	log2FC	FDR		Gene	log2FC	FDR
IDO1	8.44182	1.25767e-05		IDO1	8.44182	1.25767e-05		GCK	2	0.05
LAMP3	8.3619	1.25767e-05		LAMP3	8.3619	1.25767e-05		SLC13A4	2	0.05
CCR5AS	8.19733	5.34537e-05		CCR5AS	8.19733	5.34537e-05		MAR10	2	0.05
TNFAIP6	7.91431	7.81647e-05		TNFAIP6	7.91431	7.81647e-05		AFAP1L1	2	0.05
CXCL10	7.14864	4.46032e-05		CXCL10	7.14864	4.46032e-05		IGLV321	2	0.05
CCRL2	7.01949	9.17352e-05		CCRL2	7.01949	9.17352e-05		IYD	2	0.05
GRIN3A	6.9766	0.000174541		GRIN3A	6.9766	0.000174541		B4GALNT4	2	0.05
RSPH9	6.6009	1.8849e-05		RSPH9	6.6009	1.8849e-05		TRBV13	2	0.05
CCL2	6.55202	0.000211212		CCL2	6.55202	0.000211212		SRSF12	2	0.05
MDK	6.4889	0.000335497		MDK	6.4889	0.000335497		TRAV39	2	0.05
OAS2	6.3652	0.000339304		OAS2	6.3652	0.000339304		KBTBD11	2	0.05
SEPTIN4	6.34687	0.000355429		SEPTIN4	6.34687	0.000355429		CAMSAP3	2	0.05
SOCS1	6.31044	0.000386789		SOCS1	6.31044	0.000386789		SMIM10L2A	2	0.05
IFIT5	6.28173	0.000339304		IFIT5	6.28173	0.000339304		WNT5B	2	0.05
USP18	6.20262	0.000431688		USP18	6.20262	0.000431688		HSD11B1	2	0.05
P2RY14	6.13954	0.000376827		P2RY14	6.13954	0.000376827		IGLV321	2	0.05
PDCD1LG2	6.08289	0.000272921		PDCD1LG2	6.08289	0.000272921		PRKCG	2	0.05
MSR1	5.92036	0.000635378		MSR1	5.92036	0.000635378		CABP1	2	0.05
EFCAB2	5.90832	0.000638117		EFCAB2	5.90832	0.000638117		FKBP10	2	0.05
DDX58	5.89826	0.000611227		DDX58	5.89826	0.000611227		FIBCD1	2	0.05
APOL4	5.85965	0.00017353		APOL4	5.85965	0.00017353		RASIP1	2	0.05
ANKRD22	5.77145	0.000174839		ANKRD22	5.77145	0.000174839		ONECUT3	2	0.05
CD274	5.74889	0.000502903		CD274	5.74889	0.000502903		SYBU	2	0.05
DDX60	5.74811	0.000665363		DDX60	5.74811	0.000665363		CCNB3	2	0.05
GBP1P1	5.73771	0.000148927		GBP1P1	5.73771	0.000148927		OLIG1	2	0.05
RSAD2	5.71763	0.000339304		RSAD2	5.71763	0.000339304		OR10H1	2	0.05
TOR1B	5.70581	5.53204e-05		TOR1B	5.70581	5.53204e-05		USP50	2	0.05
NCOA7	5.70255	1.80156e-06		NCOA7	5.70255	1.80156e-06		C1QB	-2	0.05
TNFSF10	5.67715	0.000682113		TNFSF10	5.67715	0.000682113		CXCL10	-2	0.05
PLSCR1	5.66584	0.000833355		PLSCR1	5.66584	0.000833355		PDGFRA	-2	0.05
CMPK2	5.65834	0.000680015		CMPK2	5.65834	0.000680015		IFI27	-2	0.05
RTP4	5.62033	0.000783479		RTP4	5.62033	0.000783479		GLDN	-2	0.05
CALHM6	5.61167	0.000713928		CALHM6	5.61167	0.000713928		ADRA2A	-2	0.05
ATF3	5.5284	0.000596218		ATF3	5.5284	0.000596218		EGF	-2	0.05
DHX58	5.49573	0.000766405		DHX58	5.49573	0.000766405		DRC7	-2	0.05
H4C8	5.43081	5.34537e-05		H4C8	5.43081	5.34537e-05		RSPH14	-2	0.05
TIFA	5.35107	0.000940232		TIFA	5.35107	0.000940232		LY6G6F	-2	0.05
GCH1	5.34325	0.000935195		GCH1	5.34325	0.000935195		SLC24A3	-2	0.05
HERC5	5.31529	0.00116445		HERC5	5.31529	0.00116445		MSR1	-2	0.05
RGL1	5.27349	0.00038873		RGL1	5.27349	0.00038873		CXCL9	-2	0.05
TMEM268	5.27005	0.000333691		TMEM268	5.27005	0.000333691		SLC8A3	-2	0.05
CLEC6A	5.23783	0.00134465		CLEC6A	5.23783	0.00134465		RAMP3	-2	0.05
AIM2	5.21877	0.0012293		AIM2	5.21877	0.0012293		CAPN11	-2	0.05
IFITM3P2	5.21359	0.000749422		IFITM3P2	5.21359	0.000749422		TM4SF1	-2	0.05
GBP6	5.18	0.000938014		GBP6	5.18	0.000938014		CRYGD	-2	0.05
TDRD7	5.17601	0.000564218		TDRD7	5.17601	0.000564218		PRSS2	-2	0.05
IFIT1	5.17455	0.00134465		IFIT1	5.17455	0.00134465		CCL25	-2	0.05
RMI2	5.14844	0.00122129		RMI2	5.14844	0.00122129		FRMD3	-2	0.05
MOV10	5.147	0.000492814		MOV10	5.147	0.000492814		TGM2	-2	0.05
IFIH1	5.13047	0.00129285		IFIH1	5.13047	0.00129285		SERPING1	-2	0.05
TRIM22	5.11423	0.00146338		TRIM22	5.11423	0.00146338		APOL4	-2	0.05
CEACAM1	5.10606	0.00155448		CEACAM1	5.10606	0.00155448		SEPTIN4	-2	0.05
ISG15	5.08911	0.00138115		ISG15	5.08911	0.00138115		IL31RA	-2	0.05
TFEC	5.08187	0.00112519		TFEC	5.08187	0.00112519		FCGR1B	-2	0.05
OASL	5.02483	0.00184929		OASL	5.02483	0.00184929		IFIT2	-2	0.05
PNPT1	5.00498	6.08539e-05		PNPT1	5.00498	6.08539e-05		ANKRD22	-2	0.05
IFIT3	5.0049	0.00176685		IFIT3	5.0049	0.00176685		WARS	-2	0.05
IFIT2	4.96558	0.00196272		IFIT2	4.96558	0.00196272		SLAMF8	-2	0.05
SAT1	4.93044	0.000333691		SAT1	4.93044	0.000333691		APOBEC3A	-2	0.05
GAS6	4.92339	0.000339304		GAS6	4.92339	0.000339304		GBP2	-2	0.05
FAS	4.90961	0.00174696		FAS	4.90961	0.00174696		EPSTI1	-2	0.05
OAS1	4.90071	0.00214945		OAS1	4.90071	0.00214945		OTOF	-2	0.05
LHFPL2	4.87083	0.00209729		LHFPL2	4.87083	0.00209729		CCL2	-2	0.05
IFI44L	4.86397	0.00159093		IFI44L	4.86397	0.00159093		GBP4	-2	0.05
MX1	4.84391	0.00230301		MX1	4.84391	0.00230301		IL27	-2	0.05
TRIM6	4.8384	0.00230301		TRIM6	4.8384	0.00230301		STAT1	-2	0.05
MRPL44	4.83587	0.000264893		MRPL44	4.83587	0.000264893		BATF2	-2	0.05
SMTNL1	4.83179	0.00230301		SMTNL1	4.83179	0.00230301		GBP1	-2	0.05
DDX60L	4.79088	0.00127731		DDX60L	4.79088	0.00127731		VAMP5	-2	0.05
KIAA1958	4.78765	0.000388907		KIAA1958	4.78765	0.000388907		C2	-2	0.05
IFITM3	4.75624	0.00254814		IFITM3	4.75624	0.00254814		SDC3	-2	0.05
GALM	4.75515	0.000191285		GALM	4.75515	0.000191285		FFAR2	-2	0.05
TMEM252	4.74418	0.00121794		TMEM252	4.74418	0.00121794		RSAD2	-2	0.05
GBP5	4.72054	0.00225384		GBP5	4.72054	0.00225384		SLC6A12	-2	0.05
IL1RN	4.7197	0.000511558		IL1RN	4.7197	0.000511558		FCGR1A	-2	0.05
VAMP5	4.71334	0.0025583		VAMP5	4.71334	0.0025583		LAP3	-2	0.05
MICB	4.71235	0.000749422		MICB	4.71235	0.000749422		GBP5	-2	0.05
SPATS2L	4.67267	0.00230301		SPATS2L	4.67267	0.00230301		SUCNR1	-2	0.05
OAS3	4.672	0.00249542		OAS3	4.672	0.00249542		PARP9	-2	0.05
SERPING1	4.6633	0.00159039		SERPING1	4.6633	0.00159039		CD274	-2	0.05
SAMD9	4.65925	0.000813875		SAMD9	4.65925	0.000813875		IFIT3	-2	0.05
SAMD9L	4.65337	0.00277161		SAMD9L	4.65337	0.00277161		C1QC	-2	0.05
STAT2	4.64677	0.00241765		STAT2	4.64677	0.00241765		ATP1B2	-2	0.05
EIF2AK2	4.64124	0.00210768		EIF2AK2	4.64124	0.00210768		PRR16	-2	0.05
PARP12	4.63296	0.00154262		PARP12	4.63296	0.00154262		PROS1	-2	0.05
HORMAD1	4.62452	0.00213147		HORMAD1	4.62452	0.00213147		THEM5	-2	0.05
LAP3	4.6127	0.00291281		LAP3	4.6127	0.00291281		AP1M2	-2	0.05
G0S2	4.57912	0.00216664		G0S2	4.57912	0.00216664		OR2B6	-2	0.05
CARD17	4.55944	0.00302262		CARD17	4.55944	0.00302262		SCGB1C1	-2	0.05
IFI6	4.55444	0.00316896		IFI6	4.55444	0.00316896		NFE4	-2	0.05
FBXO6	4.55267	0.00306467		FBXO6	4.55267	0.00306467		PPBP	-2	0.05
STK3	4.55266	0.0022274		STK3	4.55266	0.0022274		ELOVL7	-2	0.05
TNFSF13B	4.55106	0.00230301		TNFSF13B	4.55106	0.00230301		SYTL4	-2	0.05
IFI44	4.5404	0.00325354		IFI44	4.5404	0.00325354		P2RY12	-2	0.05
CD38	4.5386	0.000304194		CD38	4.5386	0.000304194		PLOD2	-2	0.05
WDFY1	4.52819	0.000897811		WDFY1	4.52819	0.000897811		SCGB1C2	-2	0.05
PARP11	4.51737	0.000108969		PARP11	4.51737	0.000108969		PF4V1	-2	0.05
WARS1	4.48121	0.00345083		WARS1	4.48121	0.00345083		TREML1	-2	0.05
TMEM123	4.46564	0.000289842		TMEM123	4.46564	0.000289842		PARD3	-2	0.05
IRF7	4.45842	0.00317224		IRF7	4.45842	0.00317224		SHANK3	-2	0.05
ZBP1	4.42512	0.0024214		ZBP1	4.42512	0.0024214		PDE3A	-2	0.05
XAF1	4.40913	0.00387234		XAF1	4.40913	0.00387234		PTPRN	-2	0.05
TANK	4.35389	0.000118114		TANK	4.35389	0.000118114		IGLV140	-2	0.05
EPSTI1	4.34648	0.00423899		EPSTI1	4.34648	0.00423899		ARMC3	-2	0.05
TRIM5	4.32941	0.00230301		TRIM5	4.32941	0.00230301		BEND2	-2	0.05
DAPP1	4.32897	0.0011097		DAPP1	4.32897	0.0011097		NPW	-2	0.05
PARP9	4.32043	0.00380536		PARP9	4.32043	0.00380536		OXTR	-2	0.05
GRAMD1B	4.31659	0.00221882		GRAMD1B	4.31659	0.00221882		GRB14	-2	0.05
IRAK2	4.30687	0.000511558		IRAK2	4.30687	0.000511558		MYEOV	-2	0.05
BISPR	4.30618	0.001824		BISPR	4.30618	0.001824		SAMD14	-2	0.05
MASTL	4.30199	0.000577692		MASTL	4.30199	0.000577692		NEU4	-2	0.05
CCL8	4.29396	0.0011097		CCL8	4.29396	0.0011097		SLC6A4	-2	0.05
GBP1	4.26462	0.00398062		GBP1	4.26462	0.00398062		CNRIP1	-2	0.05
ISG20	4.26373	0.00267687		ISG20	4.26373	0.00267687		VWF	-2	0.05
MX2	4.25675	0.000833355		MX2	4.25675	0.000833355		SPDYC	-2	0.05
IFI16	4.25174	0.00236096		IFI16	4.25174	0.00236096		MS4A3	-2	0.05
CHMP5	4.25096	0.00367515		CHMP5	4.25096	0.00367515		HTR2A	-2	0.05
CLEC5A	4.23899	0.0015353		CLEC5A	4.23899	0.0015353		EMID1	-2	0.05
METTL7B	4.20371	0.00444957		METTL7B	4.20371	0.00444957		AREG	-2	0.05
FCGR1CP	4.19793	0.00320602		FCGR1CP	4.19793	0.00320602		ZNF521	-2	0.05
GK	4.17931	0.00488534		GK	4.17931	0.00488534		CAV1	-2	0.05
DDIAS	4.17375	0.00241238		DDIAS	4.17375	0.00241238		DEFB1	-2	0.05
APOBEC3F	4.12997	0.000155615		APOBEC3F	4.12997	0.000155615		OAS3	-2	0.05
RIPK2	4.12691	0.00255061		RIPK2	4.12691	0.00255061		PLCH1	-2	0.05
SCARF1	4.1085	0.00605812		SCARF1	4.1085	0.00605812		IFI44L	-2	0.05
NBN	4.10205	0.000143282		NBN	4.10205	0.000143282		IFIT1	-2	0.05
LYSMD2	4.10172	0.00101647		LYSMD2	4.10172	0.00101647		MX1	-2	0.05
CMTR1	4.09675	0.00241765		CMTR1	4.09675	0.00241765		IFI44	-2	0.05
BCL2L14	4.08067	0.0035478		BCL2L14	4.08067	0.0035478		VEPH1	-2	0.05
DYNLT1	4.08043	0.0024214		DYNLT1	4.08043	0.0024214		PENK	-2	0.05
IFI27	4.05636	0.00528463		IFI27	4.05636	0.00528463		UBE2L6	-2	0.05
GPR84	4.05581	0.00620969		GPR84	4.05581	0.00620969		SIGLEC1	-2	0.05
PPP1R2P1	4.0517	0.00444957		PPP1R2P1	4.0517	0.00444957		TRPV4	-2	0.05
DOCK4	4.02858	0.006001		DOCK4	4.02858	0.006001		EXOC3L1	-2	0.05
PML	4.02302	0.00640876		PML	4.02302	0.00640876		SAMD4A	-2	0.05
PHF11	4.02264	0.00064402		PHF11	4.02264	0.00064402		TNFSF10	-2	0.05
STAT1	4.00862	0.00675678		STAT1	4.00862	0.00675678		MUC1	-2	0.05
STX11	4.00829	0.00509766		STX11	4.00829	0.00509766		IDO2	-2	0.05
XRN1	3.99713	0.00416477		XRN1	3.99713	0.00416477		APOBEC3B	-2	0.05
HNRNPLL	3.99016	6.08539e-05		FGFBP3	-3.99878	0.00275152		ETV7	-2	0.05
MFSD14B	3.97853	0.00216664		FEZ1	-4.00879	0.00370242		KREMEN1	-2	0.05
PARP14	3.93901	0.00778606		FANCB	-4.01619	0.00709115		PRLR	-2	0.05
HCAR3	3.92917	0.00624863		ZSCAN12	-4.06956	0.00365797		GPR84	-2	0.05
LPCAT2	3.91265	0.00707848		CAND2	-4.07565	0.00558453		CFB	-2	0.05
BATF2	3.90956	0.00504132		CCR12P	-4.08342	0.00391225		BCL2L14	-2	0.05
GADD45B	3.89878	0.00320602		AKAP5	-4.11062	0.00608394		NCBP2L	-2	0.05
KLF5	3.88947	0.00755664		TUBB4A	-4.12079	0.00261162		MYCN	-2	0.05
VAMP3	3.88571	0.00111426		NRG1	-4.12686	0.00422226		CH25H	-2	0.05
ASPRV1	3.8842	0.00345711		ZNF470	-4.12782	0.0046554		FADS6	-2	0.05
ALMS1P1	3.87896	0.00439654		ZNF575	-4.14005	0.000355429		NKAIN2	-2	0.05
UBE2L6	3.86403	0.00854221		SPIRE1	-4.1415	0.00449313		NFIB	-2	0.05
LACTB	3.8581	0.00444957		KBTBD11	-4.14937	0.000108969		F3	-2	0.05
EXOC3L1	3.85645	0.00855905		SCD5	-4.16629	0.00502609		PSME2	-2	0.05
CD300LD	3.85549	0.00843147		RPH3A	-4.19139	0.0029566		MYCNOS	-2	0.05
STOM	3.84817	0.000894255		DCHS1	-4.20224	0.00159039		FGF13	-2	0.05
VCPIP1	3.84466	0.00273401		ADAMTS7P1	-4.21265	0.00290098
SAMD4A	3.84257	0.00885576		SLC26A11	-4.22819	5.88114e-05
SCML1	3.84009	0.000335497		DLG5	-4.24942	0.00473143
IFITM1	3.83851	0.00504132		ICA1L	-4.26268	0.00273401
POLB	3.83796	0.00285495		CROCC2	-4.26421	0.00477214
H2BC21	3.83762	0.000273744		ABCC5	-4.26892	0.000168439
GALNT3	3.83272	0.00119623		PDE4DIPP2	-4.28747	0.00100895
ANKFY1	3.8305	0.00125216		SOWAHC	-4.28868	0.00463969
TAP1	3.82995	0.00787827		IGFBP6	-4.29049	0.0035478
ETV7	3.82583	0.00464728		IL5RA	-4.29321	0.00100895
KPTN	3.82305	0.00365643		WDR27	-4.30033	0.00085757
GM2A	3.81302	0.00186531		CSNK1E	-4.30812	0.000150995
GBP4	3.80917	0.00907995		PHLDB2	-4.34967	0.00230301
IFI35	3.80886	0.00954611		OLFM2	-4.43937	0.000118114
ASPHD2	3.80654	0.00452542		LTC4S	-4.44284	0.00105612
CD59	3.7781	0.00379974		COL19A1	-4.45186	0.00064402
AIG1	3.77692	0.000335497		ZNF571	-4.45213	0.00241765
NUB1	3.77253	0.00321406		ALMS1	-4.45621	0.000381719
H2BP2	3.76282	0.00317701		IER5L	-4.49995	0.000893473
LYRM1	3.75441	0.000511558		HERC2	-4.52934	0.000264893
APOBEC3B	3.74968	0.0101418		CERNA1	-4.53849	0.00273401
APOL6	3.74513	0.0102014		CA6	-4.54376	0.00230301
RUFY4	3.74072	0.010472		RAB3A	-4.54587	0.00199229
RAB33B	3.73874	0.00320819		TENM1	-4.57098	0.000789652
TASL	3.73596	0.00121794		C12orf60	-4.57455	0.0025583
SLC26A8	3.71697	0.007356		THBS4	-4.62784	0.00291281
CSRNP1	3.71281	0.00230301		SAMD1	-4.64823	0.00106145
FANCA	3.70303	0.0063714		NMB	-4.70932	0.000335497
H2BC4	3.70139	0.00101405		CEP126	-4.73297	0.00188495
NRIR	3.698	0.00695083		ZNF8	-4.7691	0.000432889
ICAM1	3.69784	0.00907995		ZGRF1	-4.8419	0.00181326
H3C6	3.69613	0.00542157		ADGRG5	-4.8521	5.8526e-05
EPB41L5	3.68176	0.00464636		MMP11	-4.86083	0.000355429
MMP8	3.68102	0.0115033		CCDC163	-4.86282	0.00135699
RBCK1	3.67919	0.00558713		ENHO	-4.88521	0.000934009
RASGRP3	3.6727	0.000492814		DOK4	-4.90524	0.000501287
SLAMF8	3.6671	0.011669		ZNF771	-4.90788	0.00103858
ATG3	3.66447	0.00279954		MXRA8	-4.91101	0.00199229
APOBEC3A	3.65896	0.010472		VENTX	-5.12047	0.000833355
RALB	3.65858	0.00405676		SH3RF3	-5.22254	0.000574464
SP140	3.65827	0.00400073		SIGLEC8	-5.2472	0.000935195
APOL1	3.65435	0.0117483		FXYD7	-5.27781	0.000934009
PSTPIP2	3.65003	0.0113658		EXTL2	-5.27995	0.000938014
DTX3L	3.64615	0.00796031		S100B	-5.41428	0.000938014
SP100	3.64599	0.000386789		OLIG1	-5.45313	0.000211212
NCF1B	3.64404	0.00375281		PLCD3	-5.55213	0.000833355
ARL5B	3.63471	0.00100895		GPSM1	-5.5894	0.000502903
PRRG4	3.63173	0.00955939		CHIC1	-5.8064	0.000622182
CNDP2	3.63089	0.00295284		CTSF	-5.83078	4.22713e-05
SOD2	3.62186	0.008067		PTCH1	-5.9129	4.72928e-05
SELL	3.61622	0.00341365		PEG13	-5.96681	0.00048524
MR1	3.61547	0.000638117		PDZD4	-6.07285	8.52844e-05
PLAAT4	3.61122	0.00885576		WNT7A	-6.31651	0.000118114
CREG1	3.60883	0.00407293		JAKMIP2	-6.36642	0.000108587
USP25	3.60321	0.000346891		LMLN	-6.48443	0.000264893
SRGAP2C	3.59538	0.000447511		SPNS3	-6.5548	1.25767e-05
SRBD1	3.59267	0.000118908		SEMA4C	-7.06407	6.60082e-07
SQOR	3.57211	0.00379892
SAMHD1	3.56612	0.00214157
BLZF1	3.56484	0.00017509
SEC24D	3.5586	0.00313583
FCGR1A	3.55782	0.00955939
GBP3	3.55611	0.00853211
MTHFD2	3.55494	0.0035478
MIA3	3.55193	0.000934009
TENT5A	3.54849	0.00121288
TRIM69	3.54749	0.00196412
PI4K2B	3.53277	0.00387234
ZNF200	3.4905	0.00230301
C1GALT1	3.48176	0.00100895
IL27	3.47325	0.0161438
CALCOCO2	3.45801	0.00273401
UBE2S	3.45525	0.00323344
ERAP2	3.44639	0.00305184
NCF1C	3.44263	0.00685836
CASP4	3.44231	0.0041843
TTC21A	3.43765	0.00206431
IL15RA	3.43542	0.00560015
SIRPD	3.43184	0.00623188
HCAR2	3.43113	0.0113957
PSME2P2	3.42946	0.0150108
PSME2	3.42464	0.0148468
CASP1	3.42451	0.00432367
C3AR1	3.42437	0.00405676
SMCO4	3.41838	0.0137632
SNX10	3.41763	0.00479607
CCR1	3.4174	0.00557981
TRAFD1	3.41397	0.0144855
B3GNT5	3.41363	0.00424948
ZC3HAV1	3.41032	0.0015288
PELI1	3.39321	0.00358186
PIK3AP1	3.37946	0.00769756
ODF3B	3.37473	0.014221
CASP5	3.3724	0.0190842
RHBDF2	3.36777	0.0148468
SLAMF7	3.36408	0.00277254
PLAUR	3.3619	0.00512946
SORT1	3.35917	0.0162959
DCUN1D3	3.35905	0.00637334
GNB4	3.35532	0.00528645
MYOF	3.35144	0.0197711
CD40	3.34546	0.00398062
TRIM38	3.34051	0.00103858
PSME2P6	3.33446	0.0200717
C3orf14	3.33437	0.00545566
SCARB2	3.33432	0.000817558
ACTA2	3.33347	0.00998513
FCGR1B	3.32304	0.0191053
VRK2	3.31948	0.00405676
SECTM1	3.3183	0.020984
TMEM140	3.30682	0.0131158
PLAC8	3.30375	0.000833399
KCNJ15	3.29894	0.0145942
H4C14	3.28957	0.00436987
CD46	3.2863	0.00251475
PDE4B	3.28147	0.0041583
DISC1	3.2805	0.00447862
FCGR3B	3.28019	0.00506928
SRGAP2B	3.27862	0.00365643
C9orf72	3.27538	0.00697206
CDK17	3.27096	0.00101647
GPD2	3.26672	0.00331073
JAK2	3.26429	0.00695083
ZCCHC2	3.26149	0.0136383
MAD2L1BP	3.25626	5.8526e-05
FGL2	3.25483	0.00450353
ZNF684	3.24621	0.00450353
TAP2	3.2449	0.0142115
FLVCR2	3.24248	0.0104169
C5orf15	3.23812	0.0035478
KIAA0040	3.23764	0.00545759
FCGR2B	3.23189	0.00129827
IRF2	3.22797	0.00295284
HES4	3.21833	0.0198822
C2	3.21339	0.0251074
IGFLR1	3.21334	0.0102159
LGALS3BP	3.20911	0.0146356
HERC6	3.20345	0.00516672
LMO2	3.20009	0.00350939
KARS1	3.19633	0.00575766
PPA1	3.19624	0.00171635
AFF1	3.19469	0.0103041
FAR2	3.193	0.00350939
DUSP3	3.19213	0.00505069
RUBCN	3.1921	0.00187468
ERP44	3.18711	0.00129827
PIM2	3.18274	0.00474341
CYB5R4	3.17984	0.00161009
H2BC18	3.17958	0.0117714
SLC6A12	3.17414	0.0245829
PRPS2	3.16954	0.00250632
ADAR	3.16336	0.0063717
ERI1	3.16252	0.00267687
PSME2P1	3.15724	0.0268844
ACOT9	3.14574	0.000766405
SPPL2A	3.14335	0.000665363
BAZ1A	3.14205	0.00746041
ADM	3.14129	0.00711469
CASP10	3.1393	0.000346891
PLA2G7	3.13787	0.00985738
IRF1	3.13327	0.0201259
EIF4E3	3.12914	0.0014271
SESTD1	3.12667	0.00410138
ACO1	3.12359	0.00625493
HSH2D	3.12072	0.00407293
C18orf25	3.12023	0.00835462
ELOVL5	3.11447	0.00589745
FRMD3	3.10514	0.0247597
P2RY6	3.10249	0.0192929
NPC2	3.10135	0.0134285
GLRX	3.09919	0.00908394
LONRF1	3.09215	0.00456749
ARFIP1	3.0913	0.00206431
DRAM1	3.08845	0.00370242
TNF	3.07191	0.00257164
ANXA3	3.06826	0.0286499
VPS9D1	3.06664	0.0287256
PLA2G4A	3.06458	0.0141791
TCN2	3.06417	0.0269093
PATL1	3.06171	0.002977
DPYD	3.05879	0.00216664
ALPK1	3.0504	0.0109982
SCO2	3.0471	0.0259275
B2M	3.04594	0.00496086
MLKL	3.04487	0.0124622
NOD2	3.04462	0.0249774
STX3	3.04231	0.003788
ZNF366	3.03956	0.0281431
KCNK13	3.03907	0.0142115
ITPRID2	3.03523	0.00934311
ARSB	3.03407	0.00277161
PLEK	3.03284	0.00800496
SHISA5	3.02859	0.0103458
DHRS9	3.02691	0.0211622
GNS	3.02251	0.00774057
DHRS12	3.02224	0.0140692
TESK2	3.02068	0.0150638
RGS1	3.01988	0.0350833
MTMR11	3.01947	0.00450353
SNX20	3.01621	0.00889616
LRRK2	3.00988	0.00951633
C1QB	3.0082	0.0358651
HAPLN3	3.00812	0.0060855
SETP11	3.00733	0.0345917
APOBEC3G	3.00665	0.00214945
GBP2	3.00639	0.0307822
CARD16	2.99397	0.0180891
P2RY12	2.99209	0.0261561
ADCY3	2.98756	0.00276013
CFAP58	2.98261	0.0297966
ZNF117	2.97874	0.0163452
UNC93B1	2.97538	0.00558453
KIAA0319L	2.97465	0.000638117
MOB1A	2.97066	0.000938014
OSM	2.9689	0.010472
USP6NL	2.96651	0.00372653
PSME1	2.96558	0.0140174
HINT3	2.95651	0.00230301
NMI	2.95607	0.0171183
TRPV4	2.95605	0.0387584
SHFL	2.9559	0.00183966
CLIC4	2.95207	0.00575901
GTF2B	2.95124	0.000674843
MAFF	2.95008	0.0283655
MT2A	2.93905	0.0350833
GRASLND	2.93325	0.0333924
CD2AP	2.92584	0.00695083
KIF23	2.92465	0.0214634
TRIM21	2.92099	0.0216482
FFAR2	2.91719	0.0159031
MCTP1	2.9143	0.00193866
ACSL4	2.90914	0.0149539
CAPZA2	2.9081	0.0101219
TLR7	2.90606	0.0164637
C3orf38	2.89962	0.00578404
WSB2	2.89899	0.00559101
ZNF496	2.89651	0.0034105
ZNF702P	2.89562	0.033764
FGF13	2.89555	0.0437926
PANK2	2.89315	0.0011527
ZNF267	2.89195	0.0203273
STN1	2.88583	0.0167738
BST2	2.882	0.0321023
NRN1	2.87521	0.0320974
SHOX2	2.87492	0.0449743
AZI2	2.87274	0.000502903
PSMB8	2.87103	0.0185393
CYBB	2.86826	0.021224
GOLM1	2.86739	0.00736164
NCF1	2.86532	0.0345557
GIMAP2	2.86172	0.0158439
GPR65	2.85782	0.00885576
ATP6V1G1	2.85752	0.0047882
FYTTD1	2.85728	0.0012293
CAMK2D	2.8553	0.00210768
CEP162	2.85511	0.00472887
CLEC7A	2.85346	0.00423899
SRGN	2.85123	0.00484783
HELZ2	2.85028	0.0324344
SLC31A2	2.84824	0.00871941
NUCB1	2.8462	0.0321054
MBOAT2	2.844	0.0129538
CASP7	2.83057	0.0200892
ITPRIPL2	2.8291	0.0259827
PRR11	2.82818	0.015223
H3P14	2.82754	0.0310024
TMEM60	2.82709	0.00139005
SLK	2.8239	0.0145893
TAGAP	2.8177	0.00855905
GIMAP4	2.81579	0.00528436
NUDT16L2P	2.8133	0.0169536
ATP1B2	2.81321	0.0342307
TOR1A	2.81245	0.000638117
DUSP5	2.81203	0.0280683
CD53	2.80954	0.00480242
RBM7	2.80648	0.000784839
PSMA4	2.80515	0.024007
ZDHHC19	2.80361	0.046074
IL31RA	2.7992	0.038103
EIF4G3	2.79721	0.0162374
SMIM14	2.79594	0.000154623
ZNF438	2.79515	0.0163013
CXCL9	2.7886	0.0297083
NFIL3	2.78496	0.00363314
MICALL1	2.78473	0.00637012
CD36	2.7846	0.0102838
UBE2D1	2.78108	0.0122092
TLR8	2.77608	0.014221
LY6E	2.77122	0.0465116
ZNFX1	2.7706	0.021855
RHOT1	2.77041	0.00341264
SNX6	2.76927	0.000289842
NLRC5	2.76903	0.0190653
CNP	2.76675	0.000674843
CCL4L2	2.76612	0.0222147
RAB20	2.76603	0.0453598
APOL2	2.76449	0.0473414
IL1B	2.76438	0.0109982
DUSP6	2.75889	0.0067758
CBWD2	2.75208	0.0110385
C5	2.75141	0.0413645
IL15	2.74099	0.0286499
SP110	2.73914	0.0152268
MAT2B	2.7388	0.0163452
RICTOR	2.73874	0.00281754
TAPBP	2.73245	0.00313583
C1GALT1C1	2.73068	0.0180372
SUCNR1	2.72985	0.0522092
CXCL16	2.72675	0.0357112
RAB8B	2.7261	0.00251566
SLC22A4	2.72607	0.003788
CLEC4E	2.72314	0.0180272
CGAS	2.71686	0.011669
CACNA1A	2.71436	0.0487714
KYNU	2.70986	0.0136383
CCDC13	2.70748	0.0242603
ARMH1	2.7045	0.00341264
ABHD16A	2.70235	0.00432212
PSMB9	2.69865	0.0443235
CYRIB	2.69557	0.00196272
FYB1	2.69211	0.0171183
LYPLA1	2.69005	0.00166603
COQ10B	2.68846	0.006097
SLC22A15	2.68772	0.0113089
RRM2B	2.6866	0.00997247
MYD88	2.68357	0.0159031
FOLR2	2.68317	0.0296256
SRGAP2	2.68059	0.0101219
CPEB2	2.67828	0.00323344
BTN3A1	2.67728	0.00572138
EFR3A	2.67589	0.0011155
SSB	2.6751	0.00382271
RP2	2.67392	0.0178231
LMNB1	2.66982	0.0372036
TLDC2	2.66239	0.0387686
N4BP2L1	2.66141	0.0024214
MAN1A1	2.65756	0.00997247
PARP10	2.65702	0.0361963
PMAIP1	2.65405	0.0135818
CMAHP	2.65371	0.0121142
CBWD3	2.65253	0.0365084
ECE1	2.65123	0.0050436
SCIMP	2.64902	0.0138935
LYN	2.6461	0.0120257
GTPBP1	2.64569	0.0129531
MITD1	2.64129	0.0134357
IL18BP	2.63567	0.00971806
SIPA1L1	2.63418	0.0307822
CD164	2.6293	0.00778606
H3P6	2.62442	0.0137188
UBE2D3	2.61098	0.00101403
RAB24	2.60905	0.0153387
TNFAIP3	2.60077	0.00386681
N4BP1	2.60073	0.0017188
USP30	2.59844	0.00796031
ITM2B	2.5912	0.00545759
CTSS	2.58987	0.00358186
PRKAG2	2.58889	0.000305763
C12orf4	2.58783	0.0283033
LGALS9	2.58434	0.0461515
FIG4	2.58359	0.00444957
EDEM2	2.5829	0.00827174
BTN2A2	2.58142	0.00935333
RAB5A	2.57942	0.00488503
SMCHD1	2.57533	0.0139827
PUS3	2.57514	0.0127141
CAPZA1	2.57077	0.009127
LCP2	2.57074	0.0178552
STAM2	2.57013	0.00382271
CDS2	2.55881	0.0143618
UBE2D3P1	2.5556	0.0228463
SLC35A5	2.55502	0.0150108
SERPINB9	2.55471	0.0164395
SLFN5	2.54842	0.00251566
HERPUD2	2.54746	0.00051593
RAB1A	2.54518	0.00166564
GNA13	2.54151	0.00844708
FCGR2A	2.54066	0.0194772
SEPHS2	2.53852	0.0138793
LGALS8	2.53649	0.00860026
PTK2B	2.53591	0.00354256
MAPK14	2.53568	0.0137188
HEXD	2.53222	0.00111404
TUT7	2.52959	0.0143127
PFKFB2	2.52545	0.0342866
FBXL5	2.52023	0.0139507
NT5C2	2.51865	0.0316278
CMTM6	2.51831	0.0206609
AP1M2	2.51502	0.0450789
ETV6	2.51444	0.0257567
IMPA1	2.50999	0.00326114
CTSL	2.50783	0.0547895
SH3GLB1	2.50621	0.00151854
SLC49A3	2.50481	0.048543
USP15	2.50305	0.0151593
COP1	2.50145	0.00489788
C4orf3	2.50137	0.00705744
TLR1	2.4937	0.0245829
NT5C3A	2.4935	0.00236096
SERPINB1	2.48741	0.00951713
HPSE	2.48315	0.015144
RAP2C	2.48251	0.0037164
ARL11	2.4805	0.00416477
ATP6V1B2	2.48005	0.0242603
MXD1	2.47891	0.0148686
IRF9	2.47706	0.0377187
MOB3C	2.47462	0.00365797
LMTK2	2.47366	0.0459755
RASGEF1B	2.47044	0.0120257
APOL3	2.47005	0.0440279
C19orf12	2.46862	0.00273401
MED12L	2.46682	0.0286499
ACTR3C	2.46483	0.0304239
OSGIN2	2.4623	0.0210074
GCNT2	2.46165	0.0146356
AP1AR	2.46142	0.0288705
PLAGL1	2.46104	0.0360552
FCER1G	2.4566	0.0285241
DESI1	2.45572	0.00661663
ARRDC3	2.45339	0.0154141
TRANK1	2.45313	0.0496944
GALC	2.45251	0.0190653
CD300A	2.45033	0.0217126
PRR5L	2.44997	0.0526758
KDSR	2.44798	0.0191542
UBQLN2	2.44529	0.0175983
TVP23B	2.44493	0.0358651
PLGRKT	2.44303	0.0100127
MORC3	2.44282	0.00201751
UBE2W	2.4422	0.0167758
MYL12A	2.44138	0.000718428
ITPRIP	2.4405	0.0264785
SLC25A28	2.43883	0.0169536
DTNBP1	2.43549	0.00836011
IFNGR2	2.43542	0.00501408
PTGS2	2.4341	0.0419098
DMXL2	2.43353	0.031559
GSTK1	2.43242	0.0142173
C1D	2.43069	0.0189051
ELF1	2.42726	0.000347679
HIF1A	2.42622	0.00800496
CCDC146	2.42571	0.0347724
TM9SF2	2.42499	0.0143877
HTATIP2	2.42295	0.00291281
HEBP1	2.42097	0.014233
CIR1	2.41785	0.0290588
IRF5	2.41481	0.0222072
ZNF396	2.41349	0.0311762
DEGS1	2.40988	0.00755664
BTN2A1	2.40922	0.00755664
ANKRD13A	2.4089	0.00695975
CUL1	2.40821	0.0181552
FCAR	2.40769	0.0269941
GLS	2.40748	0.0220979
TPMT	2.40435	0.0137188
GSTO1	2.40229	0.021295
CARS2	2.40192	0.0178853
ZFP36	2.39979	0.0247597
GCNT1	2.39843	0.0120257
TLR4	2.39716	0.0167558
PILRA	2.39557	0.0342866
TMEM59	2.39503	0.00637334
NFKBIE	2.39352	0.0180848
POMP	2.392	0.0142173
NECAP1	2.39071	0.00259977
CXCR2P1	2.38539	0.0529643
WSB1	2.38122	0.003788
CYSTM1	2.37611	0.0215425
SCRN3	2.37611	0.00302818
H2AC6	2.37359	0.00322449
PIGB	2.37277	0.00223253
ECT2	2.37031	0.0515083
TOR1AIP1	2.36873	0.00858553
TRIM14	2.36814	0.00546861
TLR2	2.36759	0.0287721
NXT2	2.36678	0.0392606
TBK1	2.36656	0.0444476
GSDMD	2.36436	0.035375
MED28	2.36066	0.000937957
TMX1	2.36029	0.0384653
MEFV	2.36006	0.0389761
CCR2	2.35995	0.0259827
RAB5IF	2.35975	0.0437926
BLOC1S6	2.35957	0.0110385
SCLT1	2.35869	0.00929704
EDEM1	2.35751	0.0117312
PRKCD	2.35712	0.0294216
ELL2	2.35619	0.0035478
STARD3NL	2.35385	0.0115033
JUNB	2.35363	0.0190653
GPR141	2.35318	0.0145785
LILRA5	2.35008	0.0278235
HSD17B11	2.34976	0.0112142
RBM43	2.34743	0.0247597
ATP1B3	2.34446	0.0161438
MEF2A	2.34374	0.00385922
C4orf33	2.34263	0.0199282
RBM23	2.34172	0.012303
TMEM30A	2.34027	0.0372223
SDE2	2.34005	0.027585
BCL10	2.33978	0.00214945
SPTLC2	2.33873	0.00493739
BID	2.33867	0.0155419
STK24	2.33863	0.0169536
FGFR1OP2	2.33748	0.00344586
ZFYVE26	2.33639	0.0143376
MAP3K8	2.33573	0.00230301
FEM1C	2.33547	0.0321023
RELB	2.335	0.0314564
GPBP1	2.33294	0.0186078
TMEM33	2.33168	0.00225911
MAP2K6	2.33085	0.00214435
GPN3	2.3252	0.0112488
LAMP2	2.3236	0.0148585
CTBS	2.32145	0.0117714
TSC22D1	2.32113	0.0163452
CHMP2B	2.31918	0.00571325
VWA3B	2.31854	0.0528863
RFX5	2.31851	0.0217449
SRP54	2.3165	0.00114345
LIMK1	2.31581	0.0358651
RAB8A	2.31292	0.00502609
RAB31	2.31191	0.0277868
NFE2L2	2.31165	0.00695083
NDUFB6	2.31032	0.0242867
IL12RB1	2.31019	0.010764
RAB10	2.31012	0.00188323
SLC7A7	2.30909	0.0235764
QKI	2.30861	0.00192028
GMPR2	2.30859	0.00666937
USP33	2.30581	0.00531836
TOP1	2.30547	0.0468141
NOD1	2.30103	0.0261561
ZNF273	2.29861	0.0425986
NIPSNAP3A	2.29488	0.0370987
DRAP1	2.29387	0.0401647
ATXN7	2.29148	0.0321023
NFKBIA	2.29146	0.0307723
SKIL	2.29039	0.0183272
JPX	2.29028	0.0218609
EPHB1	2.29014	0.0296256
DENND1A	2.28885	0.0523983
TFG	2.28757	0.00796031
SIGLEC5	2.2867	0.0453598
H2BC5	2.28522	0.0261561
TMEM165	2.28391	0.00431774
CREM	2.28129	0.0192462
PTPRC	2.28097	0.00666633
TMEM154	2.2784	0.00756494
SCYL2	2.27835	0.0116194
CBR1	2.27619	0.0208169
RIPK1	2.27616	0.0113062
BMPR2	2.27583	0.00635789
SFT2D1	2.27555	0.00545566
FNDC3A	2.27523	0.0138475
FRMD4B	2.27316	0.0314811
RPAP3	2.27302	0.00858553
ABCA1	2.27294	0.0320619
CNIH4	2.27233	0.0399821
DENND1B	2.27095	0.0023715
MTF1	2.27066	0.0180372
NTNG2	2.26987	0.0543227
ZC3H12A	2.26878	0.0166435
LILRB3	2.26774	0.0523767
MMADHC	2.26458	0.00379944
CLEC4A	2.26433	0.00797619
GCA	2.26354	0.0506377
HAUS4	2.26251	0.024095
DGLUCY	2.26131	0.0137722
DECR1	2.25962	0.0105635
ELF4	2.25807	0.0335921
DIP2B	2.25777	0.00502609
ELK1	2.25333	0.00962764
AP1S2	2.25008	0.0370798
NRBF2	2.24762	0.0176464
C21orf91	2.24668	0.0182875
PAK1	2.24614	0.0348431
PRKAR1A	2.2458	0.0358651
LAT2	2.24573	0.018323
C6orf62	2.23686	0.000502903
HDAC4	2.23147	0.0452865
LCP1	2.22966	0.0399821
PARP3	2.22911	0.039243
LILRB1	2.22614	0.0390017
TIMM10	2.22599	0.0184885
OSTM1	2.22487	0.0162105
NDC80	2.22427	0.0417078
KMO	2.22132	0.0311356
C1orf52	2.22035	0.00230301
STX17	2.22032	0.00856974
SLC40A1	2.21713	0.0340175
FCGR3A	2.21235	0.0304238
ATP6V1C1	2.21225	0.00872216
IRF8	2.21063	0.0170873
CD74	2.21003	0.0303741
MTMR6	2.20988	0.0101656
EXT1	2.20527	0.0094475
PHACTR2	2.20338	0.00821202
ARL8B	2.20268	0.00106145
SLC30A7	2.20105	0.0152822
MILR1	2.20105	0.0186028
TATDN3	2.20093	0.00341066
CLIC1	2.20036	0.0196026
FMR1	2.19868	0.0431818
CDC42SE2	2.19636	0.0169536
RHOQ	2.19397	0.0285333
SERTAD3	2.19086	0.0100942
BROX	2.19035	0.00502609
GVINP1	2.18604	0.0323068
TMED7	2.18401	0.0316882
TSPAN2	2.18211	0.0269093
CARD8	2.18096	0.00407293
CD47	2.17536	0.00399355
SBF2	2.17434	0.0181719
PPP1R11	2.17372	0.0231274
ACSL5	2.17354	0.0126132
PNPLA8	2.17339	0.0265964
SRF	2.17245	0.0196026
SNTB1	2.17184	0.0437926
AKIRIN2	2.17179	0.0120257
CPPED1	2.17152	0.0528863
GLUL	2.16963	0.0508116
BST1	2.16892	0.0198246
STAP1	2.16826	0.0345486
CTSB	2.16821	0.0358651
USPL1	2.16755	0.00713453
ZNRF2	2.16645	0.00702642
SCYL3	2.16617	0.0313359
METTL4	2.16578	0.0237507
SLFN12	2.16556	0.0466571
GDI2	2.16454	0.00169083
ZDHHC13	2.16405	0.0166451
RESF1	2.16371	0.00502609
KIF5B	2.16192	0.00988684
MAX	2.16188	0.00677506
NCSTN	2.16167	0.0447167
CXorf38	2.15987	0.00276013
GLIPR2	2.15934	0.0523983
ABHD3	2.15673	0.0293183
AMN1	2.15634	0.0198297
ABI1	2.1555	0.0285668
PRKD2	2.15529	0.0351452
GIMAP8	2.15457	0.0357112
THEMIS2	2.15379	0.045488
RB1	2.14992	0.0143618
DHRSX	2.14759	0.0211676
PSMA3	2.14157	0.00545566
TBC1D2B	2.1414	0.0287721
MFSD14A	2.13687	0.0260189
CNEP1R1	2.13559	0.0328897
ZNF230	2.13499	0.0262522
PIP4P2	2.13401	0.0266204
GSAP	2.13239	0.0211622
MS4A6A	2.13195	0.0324584
KDM6A	2.13075	0.0257567
TTC32	2.12851	0.0430764
SDHD	2.12034	0.0146356
GBA	2.11402	0.0395971
ADPGK	2.11265	0.0024214
PPP2R2A	2.10937	0.0100349
MTMR4	2.10895	0.0163452
SNX2	2.10807	0.0219185
CYLD	2.10401	0.021033
WASHC4	2.1037	0.0153659
TMEM167B	2.10225	0.0171183
ENTPD1	2.10066	0.0205231
TXNIP	2.10044	0.010497
ST3GAL5	2.09796	0.0147171
NPTN	2.097	0.0279566
NUP58	2.09677	0.0136418
CCNL1	2.09545	0.0113089
TRIQK	2.0901	0.0397523
ANXA2R	2.09005	0.0311356
SPCS3	2.08961	0.0122914
PPCDC	2.08499	0.0392606
LAPTM4A	2.08413	0.0190028
DPH3	2.08382	0.00695083
TXNL4B	2.08329	0.00718771
RIOK3	2.08328	0.0296256
SLC37A1	2.08265	0.0305922
KPNB1	2.07641	0.0384653
TRIM27	2.07451	0.0393594
CDC73	2.07335	0.00430015
PPM1K	2.07227	0.00906574
LRRC61	2.06993	0.045488
ACTR3	2.06847	0.0385697
PSMA5	2.06418	0.0199032
KCMF1	2.0636	0.00112962
RMC1	2.0623	0.0180372
BTG2	2.06108	0.0224955
VTA1	2.0592	0.0321054
GTPBP2	2.05885	0.0221866
SZRD1	2.05277	0.00845483
BNIP3L	2.0513	0.0510586
SPART	2.04801	0.0265044
SETD2	2.04592	0.0151128
SAMD8	2.04097	0.0286145
UBR1	2.04084	0.00684444
ZNF619	2.04036	0.0211424
GALNS	2.03919	0.0194772
SFT2D2	2.03841	0.0192929
PSEN1	2.03832	0.0219185
PRPF40A	2.03773	0.00051593
SHOC2	2.03707	0.023854
TRMT1L	2.03621	0.0164778
CSTF3	2.03113	0.0130749
ZNF350	2.02917	0.0193026
NFYA	2.02857	0.0180211
CCNDBP1	2.02706	0.00947051
STX12	2.026	0.0137188
BBX	2.02505	0.0137722
JKAMP	2.02452	0.0474318
MANBAL	2.02361	0.00979614
TMUB2	2.0221	0.00798662
RAB14	2.0213	0.00502609
ANXA5	2.0211	0.0366168
HBP1	2.02091	0.0482233
SNX13	2.01844	0.0265964
MARCHF5	2.0152	0.0264785
NFKBIZ	2.0152	0.0322846
DCAF11	2.01509	0.0184856
TOPORS	2.01448	0.0503091
SLU7	2.01355	0.0116194
ATP6V1D	2.01272	0.00159093
CFLAR	2.00882	0.0426913
GNAI3	2.00356	0.00755664
CALM2	2.00309	0.0155229
YME1L1	2.00162	0.00119623
YIPF6	1.99615	0.00545759
PI4K2A	-1.99763	0.009127
SARM1	-1.99852	0.0387686
TEDC1	-1.99928	0.0431003
PDCD7	-2.00035	0.0320059
SNRNP70	-2.00038	0.00101403
TRIM47	-2.00209	0.0457093
TAB1	-2.00291	0.0118707
MRI1	-2.00422	0.0177937
PRPS1	-2.00426	0.0101956
HCST	-2.00448	0.0387031
DUS2	-2.00527	0.00545566
IL32	-2.00542	0.0238947
ZNF34	-2.00642	0.0533177
CUTA	-2.00724	0.0247597
RAB33A	-2.01035	0.0477576
YLPM1	-2.01156	0.0248329
CPSF4	-2.01214	0.00295284
PABPN1	-2.01216	0.0383294
GIMAP1	-2.01686	0.00943586
CD3G	-2.01829	0.020609
C16orf86	-2.01834	0.0226776
FOXO1	-2.01969	0.0176324
ATM	-2.02564	0.0528863
TRIM65	-2.02659	0.0181735
LCK	-2.02675	0.0137632
SCRN2	-2.02816	0.0264785
ZNF219	-2.02823	0.0493297
ZBTB24	-2.02843	0.00819636
ZFYVE19	-2.02888	0.00241234
MPRIP	-2.03399	0.0167738
SIGLEC10	-2.03589	0.0390591
NLRC3	-2.03763	0.0318281
MFHAS1	-2.03767	0.0351606
CLEC2D	-2.03896	0.0477581
EVI5L	-2.03944	0.0175206
SEPTIN11	-2.04371	0.00858297
GIPC1	-2.04385	0.0200072
RHOBTB2	-2.04517	0.0067402
BIN1	-2.04594	0.00426583
PCED1A	-2.04716	0.00241333
QTRT1	-2.04741	0.00452234
CD81	-2.0479	0.0151577
PFAS	-2.04874	0.0210288
HSD17B8	-2.04946	0.0271188
CPSF1	-2.0496	0.00515128
UBASH3A	-2.04972	0.00750933
PDCD11	-2.05153	0.0343987
POP1	-2.05283	0.0431003
ENDOV	-2.05355	0.0146225
MORC2	-2.05395	0.0185234
PGAP2	-2.05589	0.0042637
DNMT1	-2.05666	0.00230301
DBN1	-2.05674	0.042904
CD99	-2.05794	0.00654899
NME3	-2.05889	0.0180372
TRBC2	-2.05903	0.0119527
SMG6	-2.06082	0.0310944
CAMKK1	-2.06168	0.0318204
DTD1	-2.06206	0.00134574
RBM15	-2.06229	0.00734219
DHRS4L2	-2.06453	0.0347155
STMN3	-2.06512	0.0180372
MDN1	-2.06537	0.039243
PIGP	-2.06589	0.0346225
HMOX2	-2.06704	0.00673138
WDR54	-2.06849	0.0196103
D2HGDH	-2.06917	0.034845
PGAP3	-2.07004	0.0162424
MIEF2	-2.07037	0.0206609
ANKZF1	-2.07074	0.00477214
WDR59	-2.07238	0.00717293
KAT14	-2.07328	0.0216227
PARP16	-2.07541	0.0264785
LIG1	-2.07734	0.0137632
CNTROB	-2.0778	0.0345498
RCAN1	-2.07812	0.0431936
NBPF11	-2.07909	0.0356908
SFI1	-2.08027	0.00149326
CMTM8	-2.08034	0.0544927
POMT1	-2.08199	0.0256046
HRAS	-2.08292	0.0314564
FANCE	-2.08634	0.0245829
HNRNPU	-2.08676	0.052909
KHK	-2.08678	0.0509402
KRBA2	-2.08882	0.0542536
ALDOC	-2.08901	0.0359361
BAG3	-2.09076	0.0281428
TOP1MT	-2.09147	0.0316504
DAG1	-2.09174	0.0526758
MTR	-2.09281	0.0139827
PLCB2	-2.09285	0.00741082
BCL2	-2.09498	0.0217449
CAPS	-2.09567	0.0171183
FCSK	-2.09713	0.00508608
APBA2	-2.1	0.03344
ECHDC2	-2.10084	0.0237507
ZNF227	-2.10311	0.0342866
NDUFA13	-2.10351	0.0397048
GPR89A	-2.10525	0.0387972
DYRK2	-2.10528	0.0160947
SAC3D1	-2.1064	0.0162105
DDX46	-2.10655	0.0272084
LTBP4	-2.10886	0.0125957
AKR1B1	-2.10999	0.00581852
ACBD4	-2.11442	0.00971806
TRMT44	-2.11499	0.00426583
PHF19	-2.11606	0.00755664
VIPR1	-2.11896	0.0156699
MAPK13	-2.12104	0.00978792
POLE	-2.122	0.0382945
ZNF48	-2.12266	0.0420987
MFSD3	-2.12536	0.0254998
CENPV	-2.12611	0.0284793
AFG3L1P	-2.12625	0.0235013
LTBP3	-2.12769	0.0254184
ENDOG	-2.12874	0.0314564
CD96	-2.12897	0.0132443
ANKRD55	-2.1314	0.0285504
KLHDC4	-2.13326	0.0159285
ZFPM1	-2.13443	0.0368771
PIGL	-2.13578	0.0437043
HDGFL2	-2.13694	0.00557981
HPGD	-2.13845	0.0508445
ZNF696	-2.139	0.0066133
PARD6A	-2.13903	0.0217126
CD1C	-2.13959	0.0216607
ZNF783	-2.13996	0.0150563
ATP1A1	-2.14053	0.00354256
ADK	-2.14102	0.00832664
TRGV2	-2.14106	0.0483754
TRBC1	-2.14384	0.00817014
GOLGA8A	-2.14492	0.0497757
SNHG11	-2.14799	0.00575901
ZNF784	-2.14885	0.0436121
DDX27	-2.15248	0.0012139
CBX5	-2.15278	0.0120257
ZNF589	-2.15358	0.0147391
RBM28	-2.15382	0.0130141
GPATCH4	-2.1544	0.0171448
SLC35D1	-2.15466	0.0261561
R3HDM1	-2.15467	0.00365431
TRERF1	-2.15565	0.00637012
ZNF512B	-2.15597	0.0210578
USP28	-2.15889	0.0150563
ZNF444	-2.15968	0.00702642
PYCR3	-2.15983	0.0143008
FLNA	-2.16003	0.0154925
RBFA	-2.16178	0.0104169
ZFP14	-2.16259	0.0412597
PARP1	-2.16427	0.00670187
MIB2	-2.16498	0.0024214
ATRN	-2.16658	0.0411844
FLYWCH1	-2.16683	0.00488534
GZF1	-2.16766	0.0319802
KLF12	-2.16827	0.0113089
IL21R	-2.16957	0.00556891
SAMD3	-2.17221	0.0482723
WDR91	-2.17264	0.00379974
TMEM107	-2.17386	0.00545566
RPAP1	-2.17716	0.00906574
KANTR	-2.17866	0.0313857
AMPD3	-2.18003	0.0126855
DIP2A	-2.18313	0.0151429
ATG9B	-2.1842	0.0376498
ABHD15	-2.18458	0.00908394
HLCS	-2.18481	0.0348032
EME2	-2.18679	0.00934311
ZNF2	-2.18683	0.0259582
KLC2	-2.18795	0.0180211
TAF4	-2.19078	0.0520998
AASDH	-2.1911	0.00658303
DOHH	-2.19324	0.0251955
LBH	-2.19441	0.00370242
RTN4R	-2.19532	0.0494423
CCDC61	-2.19547	0.00545861
FAHD2A	-2.19611	0.00407293
HTT	-2.19642	0.0112591
ZBTB38	-2.19702	0.0025583
TRAPPC6A	-2.1981	0.00832723
TRIM52	-2.19867	0.0069488
DHODH	-2.19897	0.00653133
ZAP70	-2.19954	0.00736164
PLCD1	-2.20014	0.0203273
LGALS12	-2.2011	0.0379836
CLUH	-2.2018	0.0127141
THBD	-2.20246	0.048277
NIBAN3	-2.20323	0.0296256
SFXN5	-2.20472	0.00649686
NOXA1	-2.20654	0.0334032
CHD6	-2.20668	0.0199056
NUMA1	-2.20797	0.00598498
CBLB	-2.20921	0.0110385
PEX5	-2.21	0.0207458
C12orf57	-2.2107	0.0424097
CCDC28B	-2.21487	0.0232782
TCFL5	-2.21509	0.0300869
FBXW9	-2.21551	0.0311356
TBC1D19	-2.2178	0.0527932
NOL9	-2.22151	0.0134644
SIGIRR	-2.22213	0.0034105
KAT6B	-2.22268	0.0194772
DOP1B	-2.22291	0.01113
PILRB	-2.22354	0.0194772
NUDC	-2.22439	0.00716187
SPN	-2.22466	0.00540354
PLEKHF1	-2.22655	0.0269149
SLC2A4RG	-2.22686	0.027424
SNRNP25	-2.23154	0.012183
LRRC45	-2.23234	0.0108556
CD6	-2.23242	0.00427319
IL7R	-2.23833	0.0248015
ANO9	-2.2387	0.0118707
PRH1	-2.23926	0.0496342
RAD18	-2.24174	0.0228707
HS6ST1	-2.24217	0.0048977
USF2	-2.24223	0.0516988
FBLN7	-2.2425	0.0175983
PBX4	-2.24294	0.0212851
SLC2A8	-2.24526	0.0159302
ABCA3	-2.24576	0.0357112
TCHP	-2.2459	0.0155563
CREB3L4	-2.24663	0.0359361
SEPTIN9	-2.2503	0.00273344
PIK3IP1	-2.25203	0.0220255
SLC25A29	-2.25271	0.0296256
CCDC57	-2.25304	0.00587479
PELI3	-2.25665	0.00887946
BACH2	-2.2575	0.00603678
ZBTB39	-2.25776	0.0167802
ESYT1	-2.25799	0.00711469
SLC25A4	-2.25816	0.0187214
SELENOM	-2.25933	0.0262522
USP45	-2.26006	0.0403847
CTSK	-2.26033	0.0458364
FCMR	-2.26043	0.0068803
PDE6G	-2.26113	0.0245045
EIF2B4	-2.26151	0.000948993
CEP290	-2.26367	0.0545707
PDE4DIP	-2.26464	0.0118985
MAZ	-2.26519	0.0163696
ZNF827	-2.26586	0.0409698
SUPT3H	-2.26639	0.0389446
LARGE2	-2.27017	0.0287721
SH3BP1	-2.2715	0.042397
RPTOR	-2.27166	0.0027814
SH2D2A	-2.2728	0.0114008
ID2	-2.27543	0.00745988
COQ8A	-2.27975	0.00726969
ZDHHC8	-2.28035	0.00295284
ZNF677	-2.28111	0.040103
DSTYK	-2.28176	0.000501287
RASA4CP	-2.28272	0.0282214
CD247	-2.28466	0.00741082
HNRNPH1	-2.28468	0.00358184
XYLT1	-2.2865	0.017526
SWAP70	-2.2883	0.00313501
CAMKMT	-2.2885	0.00226492
ANKRD36C	-2.28989	0.0143127
BCL9	-2.29046	0.0424954
TBC1D9	-2.29143	0.017008
NBPF15	-2.29162	0.0417437
SLC4A7	-2.2925	0.0211691
ERCC2	-2.29308	0.0201358
CABIN1	-2.29636	0.00430015
TSNARE1	-2.29771	0.00642088
MAPK8IP3	-2.29877	0.000894255
TNIK	-2.29991	0.00661444
NT5E	-2.30423	0.0475048
PRKCSH	-2.31014	0.0266407
TCF7	-2.31562	0.00549128
ZNF362	-2.31691	0.00129542
VEGFB	-2.31887	0.011669
RAB44	-2.31993	0.0496342
GCN1	-2.32006	0.000543663
TSPYL4	-2.32093	0.0302105
MIS18A	-2.32115	0.0135179
TLE2	-2.32148	0.0174322
FDXR	-2.32357	0.024007
SKAP1	-2.32512	0.000833355
C9orf139	-2.32526	0.0134357
IL11RA	-2.32568	0.0104817
SNRNP200	-2.32815	0.000108969
REX1BD	-2.3305	0.00477214
NMRAL1	-2.33102	0.00134465
SMARCA4	-2.33116	0.00120104
CFAP410	-2.33362	0.00573209
HGH1	-2.33413	0.003788
BRF1	-2.3346	0.00251475
CDIP1	-2.33515	0.00306467
CTF1	-2.34062	0.0537247
IFT74	-2.34243	0.0428936
MISP3	-2.34313	0.0289509
BRI3BP	-2.34594	0.00350939
ZNF767P	-2.34625	0.00154262
PLCH2	-2.34659	0.0494082
ZBTB40	-2.34665	0.00251475
S1PR4	-2.34725	0.00502609
CARD11	-2.35151	0.00200893
ALKBH6	-2.3531	0.0311432
AUTS2	-2.35342	0.0367371
SPON2	-2.35478	0.0524785
TRGV4	-2.35598	0.0474318
ZNF428	-2.35824	0.0480131
SCAND2P	-2.35908	0.0385894
EHMT2	-2.36162	0.0180372
ZNF74	-2.36163	0.011669
ABHD14B	-2.36304	0.000519491
GTPBP3	-2.37177	0.00871366
PPP2R5D	-2.37309	0.0101507
RORA	-2.37365	0.00971806
ZNF440	-2.37852	0.0258414
HNRNPD	-2.3792	0.00377857
SPTBN1	-2.37954	0.00858553
KLHL22	-2.38247	0.00155448
PPT2	-2.38339	0.0110514
CEP78	-2.38447	0.0176374
PLCB3	-2.38497	0.0204774
NEURL1	-2.38683	0.0291768
KCNE1	-2.38704	0.0437043
LSM14B	-2.38756	0.027424
MAP3K12	-2.38805	0.0142115
TBX21	-2.38849	0.0372036
PLXDC1	-2.38897	0.0326932
IRS2	-2.39086	0.0390591
TTC3	-2.39194	0.00375281
SLC41A1	-2.39397	0.00827233
KLC4	-2.39484	0.0037164
PGPEP1	-2.39499	0.0261561
ERN1	-2.39514	0.00247057
RUBCNL	-2.39871	0.0316133
FNDC10	-2.39909	0.0145147
DHRS13	-2.39932	0.0276966
NUDT13	-2.39985	0.050982
CEP192	-2.40388	0.0112381
TLE1	-2.4045	0.0111189
ZNHIT6	-2.4049	0.0185346
EIF2AK3	-2.40523	0.0261883
CEP128	-2.40939	0.0310804
MYO9A	-2.40973	0.0140692
CCDC134	-2.41055	0.0282658
PI4KAP2	-2.41073	0.0281431
CNR2	-2.41218	0.00782238
C1orf35	-2.41271	0.00669958
STK39	-2.41616	0.00210768
UBN2	-2.41656	0.0148686
RTL6	-2.4167	0.00350939
LFNG	-2.4189	0.00663688
PTGDR	-2.41945	0.0343051
AFAP1L2	-2.42476	0.0436645
ETS1	-2.42586	0.0162525
BCL7C	-2.42659	0.00545566
ZNF664	-2.42884	0.0484329
CD27	-2.43042	0.00502609
FMO4	-2.43283	0.0464449
SMAD7	-2.43353	0.0042637
DCLRE1B	-2.43844	0.011128
HOMER3	-2.44128	0.0130672
SPIN4	-2.44171	0.0309224
DDX42	-2.44238	0.0102159
KLHL3	-2.44253	0.0310944
PLEC	-2.44598	0.00673327
FUT8	-2.44633	0.0150638
NKG7	-2.44712	0.0284997
ARHGEF9	-2.44791	0.00520233
PHACTR1	-2.44863	0.00669958
DPEP2	-2.44999	0.00453879
ACAP3	-2.45033	0.00178391
PPP1R3E	-2.45109	0.010513
ZBED3	-2.45255	0.0163831
VPS13A	-2.45582	0.015144
GPM6B	-2.45609	0.0426913
CD93	-2.45703	0.0149539
PLLP	-2.45744	0.0362493
APBB1	-2.45999	0.0169311
AK5	-2.46143	0.0135101
WRN	-2.46289	0.0282241
CX3CR1	-2.4648	0.0166451
SLC27A1	-2.46743	0.0104444
SYTL2	-2.46801	0.0189541
ZNF517	-2.4693	0.0310773
PABPC4	-2.47042	0.00673327
AKAP1	-2.47045	0.00286154
ADCY9	-2.47454	0.0189554
UPF3A	-2.47456	0.00851706
ZNF282	-2.47703	0.0136383
WDR6	-2.47704	0.0126936
SERTAD2	-2.47861	0.00428422
FANCI	-2.48002	0.0536348
DDX54	-2.48075	0.00124717
MTA1	-2.48494	0.00223919
DTX4	-2.48546	0.00985831
ARL4C	-2.48638	0.0083123
TCF19	-2.48672	0.0193026
HRH2	-2.48685	0.00821202
GOLGA2P5	-2.48757	0.0359063
PLCXD1	-2.4877	0.0142009
MACROD1	-2.48783	0.0405635
CRIP2	-2.48899	0.0255585
GOLGA7B	-2.48904	0.0249521
XRCC3	-2.49242	0.00214945
AFF3	-2.49304	0.00670187
NLRX1	-2.49354	0.0169536
PRRT3	-2.49368	0.00996209
TBC1D10A	-2.4958	4.40316e-05
TNFRSF8	-2.49693	0.00310971
PTGDR2	-2.4971	0.0437043
CHPF	-2.49722	0.0214219
TMEM204	-2.5015	0.0122582
SPATC1L	-2.50828	0.0136383
PIK3R1	-2.51095	0.00099108
LRRC23	-2.51284	0.0316278
NCALD	-2.51286	0.0180933
MVK	-2.52122	0.00707136
ST6GALNAC6	-2.52409	0.0452544
BICDL1	-2.5246	0.00704565
SPECC1L	-2.52521	0.0154291
AHI1	-2.52685	0.0442325
TSPOAP1	-2.5273	0.0405213
CENPB	-2.52982	0.0321054
LPCAT4	-2.53003	0.000815803
PARP15	-2.53176	0.00101647
ISYNA1	-2.5319	0.00523678
SPINT1	-2.53203	0.013703
RABL6	-2.53312	0.00867869
MDS2	-2.53599	0.0126995
TMEM25	-2.53644	0.0136383
MFGE8	-2.53718	0.0242867
CTSW	-2.53798	0.0225482
MYBBP1A	-2.54128	0.00560162
PA2G4P4	-2.54366	0.0362493
ANTXRLP1	-2.54377	0.0196026
SPNS2	-2.54529	0.0391961
CUL7	-2.54608	0.0184901
TTC16	-2.54694	0.0206306
B4GAT1	-2.54775	0.00997247
MBD3	-2.54899	0.00885576
GOLIM4	-2.54924	0.0363656
PUS1	-2.55463	0.00241244
CD160	-2.55551	0.0453543
CHD3	-2.55571	0.00845483
NELL2	-2.55673	0.0250253
TRDJ1	-2.55762	0.0523983
PITPNC1	-2.55783	0.000932875
CROCCP2	-2.55791	0.00921548
MHENCR	-2.55798	0.002807
PLCG1	-2.55887	0.009127
STXBP5	-2.55912	0.00564714
NT5C3AP2	-2.55935	0.045488
SETD1A	-2.56139	0.0269997
MAP3K9	-2.56785	0.0473688
UBQLN4	-2.56868	0.000833355
ZNF563	-2.57262	0.035375
NMT2	-2.57659	0.00479098
DUSP16	-2.57915	0.00341365
C9orf40	-2.58188	0.00160895
AGO1	-2.58465	0.000862021
CXCR3	-2.58537	0.0108921
MTSS1	-2.58767	0.000614107
SIK2	-2.58878	0.0287031
EPHA1	-2.59022	0.00885576
CLCF1	-2.59338	0.0230151
MYO15B	-2.5949	0.00198004
KLRD1	-2.59662	0.0248657
MARCHF9	-2.59669	0.0063524
FAHD2CP	-2.5983	0.0346225
KIF19	-2.59988	0.0492392
ZNF891	-2.60224	0.0341538
FSD1	-2.60233	0.045488
DNMBP	-2.60311	0.0256046
CHRNG	-2.60759	0.00704998
RTL10	-2.61181	0.00021476
DGKD	-2.61325	8.52844e-05
TEF	-2.61351	0.00677123
DHX35	-2.6149	0.0204108
CD320	-2.61763	0.00313501
NFATC2	-2.61802	0.0025583
PPARA	-2.61875	0.0035364
ZNF628	-2.61949	0.0529435
TMEM177	-2.62196	0.00167331
CD7	-2.62366	0.00429452
SYNGR1	-2.62537	0.00541745
SH2B1	-2.62588	0.00393913
NSD2	-2.62784	0.00450353
HID1	-2.63082	0.0421622
RASL11A	-2.63329	0.0534431
ARL10	-2.63439	0.0185393
TMEM238	-2.63825	0.0230057
SYNE1	-2.63944	0.00205668
ACTL10	-2.63954	0.00925618
EML3	-2.64126	0.000174541
MEGF6	-2.64161	0.00495063
FBRSL1	-2.64284	0.00637334
DEF6	-2.64705	0.00064402
KISS1R	-2.64833	0.0514548
HAVCR1	-2.65001	0.0412904
POLR1E	-2.65428	0.00251566
ZBED2	-2.65645	0.0302879
ZSWIM5	-2.65816	0.0286499
LYPD3	-2.65927	0.0342065
NR2F6	-2.66249	0.00930936
PPP1R13B	-2.66709	0.00800496
CICP14	-2.66817	0.0363656
SEMA6A	-2.67071	0.0285241
CLIP2	-2.67284	0.0063181
NECTIN1	-2.67572	0.0312798
TGFBR3	-2.6809	0.00997247
QSOX2	-2.68178	0.00450353
TSTD3	-2.68263	0.0342307
NCOR2	-2.68274	0.00199229
RAB19	-2.68378	0.0394135
HIP1R	-2.68416	0.00291281
TMEM120B	-2.68527	0.00350939
ATP2B4	-2.68571	0.000766405
CRTC1	-2.68667	0.00277254
NOP53	-2.6868	0.00250632
CCDC102A	-2.68744	0.00479098
CACNA2D2	-2.68872	0.024315
AGPAT4	-2.68892	0.00273401
TJP3	-2.68972	0.0130672
VMO1	-2.69088	0.0549854
ZC3H12B	-2.69392	0.0334999
IKZF2	-2.69441	0.0143262
ENO3	-2.69484	0.0250253
TSPYL2	-2.69762	0.00110508
ZNF683	-2.69765	0.0428936
CHCHD6	-2.70268	0.0022928
LRRC56	-2.70312	0.0343785
TMIGD2	-2.70566	0.00512946
GPR55	-2.70737	0.0437926
CACNB3	-2.70916	0.0487642
DOK7	-2.71007	0.0307859
PRSS23	-2.71359	0.0357112
MORC4	-2.71656	0.0157671
TLCD3A	-2.71713	0.0519711
BCKDHB	-2.71959	0.00706148
LUNAR1	-2.71962	0.0511915
DLGAP3	-2.72008	0.0523752
ALKBH2	-2.72148	0.00200893
TPM2	-2.72322	0.0397684
ASRGL1	-2.72477	0.000783245
POLR1G	-2.72697	0.0423494
TSEN54	-2.72764	0.00100895
TNFRSF18	-2.72923	0.0123867
BDH1	-2.73116	0.00193907
KLRG1	-2.73261	0.00473143
NCR1	-2.73489	0.0259827
DBNDD1	-2.73614	0.0169311
NRBP2	-2.73702	0.0148245
NSG1	-2.73844	0.0184885
TRGV10	-2.74346	0.0201558
LRRC75A	-2.74361	0.0138793
EPN2	-2.744	0.00726969
IL24	-2.74651	0.0293732
ANKRD34A	-2.74776	0.0438171
FBXO2	-2.74862	0.00828569
YPEL1	-2.74886	0.00722903
VSIG1	-2.74949	0.009127
CDC25B	-2.74956	0.000432889
PLCL1	-2.75116	0.00504444
NCR3	-2.75173	0.00291281
ADAM19	-2.7542	0.00278724
ITGB4	-2.75802	0.0549181
CDHR2	-2.7581	0.0258932
UBE2Q2P1	-2.76047	0.0437043
LDOC1	-2.76168	0.00560354
RAD54L2	-2.76193	0.000542693
RFLNB	-2.76243	0.0178853
AMDHD2	-2.7637	0.000833355
BHLHE40	-2.76373	0.00502609
KCTD7	-2.76477	0.000833355
CARNS1	-2.76558	0.013024
ZNF286A	-2.77046	0.0256946
C1orf216	-2.77407	0.0100349
RRBP1	-2.77526	0.00614061
EPHX1	-2.78159	0.00661663
DLK2	-2.78168	0.0473076
ZFP69	-2.78225	0.013602
AXIN1	-2.78274	0.000211212
CAMSAP2	-2.78459	0.0514567
ARL4D	-2.78782	0.0102744
KCNQ5	-2.788	0.0385014
EMILIN1	-2.79081	0.0171933
ACACB	-2.79334	0.0174624
TSHZ1	-2.79765	0.0015769
UICLM	-2.80101	0.0444476
FABP3	-2.80293	0.0412345
ARHGEF39	-2.80458	0.031593
ARHGAP10	-2.80594	0.00300359
IL23R	-2.80761	0.0529736
SLC45A1	-2.80868	0.0540288
TRAM2	-2.80984	0.000507895
CA5B	-2.81242	0.00329
INCENP	-2.81293	0.0324609
ZNF568	-2.81315	0.0162525
TCEAL3	-2.81334	0.0174624
SLC39A14	-2.81406	0.0263566
ALKBH8	-2.816	0.0148468
GZMM	-2.81719	0.00376719
DGCR8	-2.81849	0.00295284
HHAT	-2.82231	0.0357112
ZNF37BP	-2.82236	0.00561952
CKB	-2.82531	0.0162959
TRAJ54	-2.83283	0.04296
BCL7A	-2.83658	0.00325354
CXXC5	-2.83789	0.00129452
DHRS11	-2.8384	0.0127192
FFAR4	-2.84615	0.0499967
KCTD15	-2.84646	0.0163452
PLXNA3	-2.84679	0.00504132
ZFP30	-2.85079	0.0316549
DMPK	-2.85272	0.0216102
SAMD10	-2.85288	0.00363314
PLCB1	-2.85309	0.00342901
SLC29A1	-2.85427	0.0137188
RRP1	-2.85432	0.000211212
PORCN	-2.85634	0.0016605
CFL1P1	-2.86074	0.0286499
ADAMTS1	-2.86165	0.046074
LAT	-2.86456	0.0247236
ZFP92	-2.86472	0.0482233
DPYSL4	-2.87054	0.0476648
LAX1	-2.87457	0.00430966
AZIN2	-2.87459	0.0181096
TRIP10	-2.87559	0.00708306
AGFG2	-2.87576	0.000335497
TKTL1	-2.88084	0.0101685
THRA	-2.88234	0.0039487
PCNT	-2.88547	0.00159093
NLRP7	-2.88598	0.0383113
NHLRC4	-2.88787	0.0125261
IQCK	-2.88842	0.0448742
MSC	-2.89446	0.0119934
HEATR9	-2.90058	0.0456152
ZNF70	-2.90354	0.0225559
BMP8A	-2.90474	0.0376707
DPEP3	-2.9074	0.00997247
LLGL2	-2.90992	0.00128
NECTIN3	-2.91389	0.0424972
NBPF1	-2.91812	0.00479098
LAS1L	-2.91966	0.00241765
CCNB1IP1	-2.92979	0.00557981
LKAAEAR1	-2.93527	0.0430764
PELP1	-2.93885	0.00129827
ITGA10	-2.94055	0.0419262
GAN	-2.94322	0.0246791
DDX11	-2.94348	0.0180848
CHST14	-2.94472	0.00416384
PPP2R3B	-2.94489	0.000333691
FRMD5	-2.94581	0.0390017
CELSR2	-2.94611	0.0405213
PRAG1	-2.94695	0.00101647
OXER1	-2.94703	0.00557981
ACER1	-2.94741	0.0402563
CRIP3	-2.95073	0.035093
CD248	-2.95322	0.0156285
TNK1	-2.95482	0.00247096
RADX	-2.95505	0.0231284
SCAI	-2.95542	0.008102
CCDC65	-2.96125	0.0214753
IFFO2	-2.9636	0.00295284
C1QTNF3	-2.96375	0.0408123
ADAMTS5	-2.9641	0.0378221
EPHB3	-2.96697	0.0391961
CST7	-2.96753	0.00213147
ADGRG1	-2.97069	0.0153659
JMY	-2.97102	0.000135468
TULP4	-2.97194	0.000411369
BMP8B	-2.97327	0.0356808
PCBP4	-2.97438	0.00251566
FBF1	-2.97495	0.00623188
PLB1	-2.97561	0.00277871
DDX12P	-2.9767	0.0381438
ZNF615	-2.97886	0.0184885
JUP	-2.9832	0.00836011
CCDC106	-2.98566	0.00405676
PDP2	-2.98596	0.0100349
LIM2	-2.98863	0.0376395
WDR86	-2.99261	0.0152263
ZDHHC1	-3.00188	0.014221
HIRIP3	-3.0023	0.00225384
DBP	-3.0039	0.00101647
HAGHL	-3.00447	0.00523678
MC1R	-3.00587	0.0153659
TEAD2	-3.00642	0.0329783
PID1	-3.00777	0.00236968
DEGS2	-3.01032	0.0171498
CAVIN3	-3.01341	0.0342065
PFN1P2	-3.0182	0.0378221
SCUBE3	-3.01968	0.0220717
CCL5	-3.02122	0.00216664
ZCCHC18	-3.02334	0.0248329
CHTF18	-3.03548	0.00121288
A2M	-3.03616	0.0185346
CRIP1	-3.04567	0.00206913
ESRP2	-3.04715	0.0269941
KCNH3	-3.04808	0.00314563
NMUR1	-3.05001	0.0151363
RASSF1	-3.05242	0.00149326
ZBTB16	-3.05352	0.00429348
ZNF831	-3.05507	0.000554691
OLIG2	-3.05606	0.0301071
DYNC2I1	-3.05735	0.0066897
FALEC	-3.05861	0.0352676
GRAP	-3.05928	0.00614061
IL23A	-3.06044	0.00659744
TOX2	-3.06385	0.0116973
PCYT1B	-3.07143	0.0312364
MLC1	-3.07381	0.0070808
CDAN1	-3.07883	0.000833355
RIMBP3	-3.0797	0.0337541
IGIP	-3.08038	0.0272842
KCNK12	-3.08144	0.0220545
AKT3	-3.08215	0.00504227
KIAA1671	-3.0829	0.0304238
SBK1	-3.08415	0.00149326
NXPH4	-3.08887	0.0311441
GNB1L	-3.08974	0.000208858
L3MBTL4	-3.09541	0.0288423
FGFBP2	-3.099	0.0137145
OTUD7B	-3.10217	0.0196539
ATOH8	-3.10484	0.0317232
A2MP1	-3.10615	0.0305676
PAK6	-3.10739	0.0290653
CERS4	-3.1083	0.000766405
PLD4	-3.10952	0.00315785
BNC2	-3.10978	0.0307839
SERPINF1	-3.11153	0.00277254
SOX12	-3.11616	0.00350939
ZNF395	-3.11904	0.00277232
ADORA3	-3.12215	0.0128085
ZNF569	-3.12243	0.00545566
CEP250	-3.12866	0.00159039
AMIGO1	-3.12953	0.0039487
AGAP9	-3.13072	0.0313693
MYRF	-3.13775	0.0296256
TRAV23DV6	-3.1385	0.00228456
ZBTB4	-3.14633	2.48034e-05
CA14	-3.14767	0.0296279
EOMES	-3.14895	0.00171635
GPR19	-3.1574	0.021071
AHNAK	-3.15969	0.00108625
ADGRE4P	-3.15972	0.0237507
NDRG2	-3.1615	0.000885377
FGF17	-3.16427	0.0292057
ALKAL2	-3.18504	0.0286499
OVGP1	-3.19239	0.0259563
KLRB1	-3.19588	0.0101759
PIF1	-3.19728	0.0259827
NINL	-3.19949	0.0266326
AEBP1	-3.19957	0.0203932
BOK	-3.20903	0.0196026
CACNA1I	-3.21483	0.00854221
NBPF3	-3.21771	0.00688622
PYROXD2	-3.22301	0.00171635
RAMP1	-3.22386	0.00901786
ZFP41	-3.22576	0.000347679
TMEM8B	-3.23086	0.00241765
C17orf50	-3.23315	0.0259402
ZNF316	-3.23346	0.00870213
SMPD3	-3.23388	0.00297641
SNAPC4	-3.23656	0.000833355
CHD1L	-3.23852	0.0232442
FBXW4P1	-3.24006	0.00836011
FOCAD	-3.24682	6.08539e-05
CD163	-3.25512	0.00452542
ABCA17P	-3.26408	0.0196026
SLC16A11	-3.26497	0.0137188
SGSM1	-3.26727	0.0220482
HES1	-3.26885	0.0114008
SLC4A4	-3.27021	0.0150183
CNFN	-3.27174	0.0134644
MAMSTR	-3.27669	0.0120874
ZP3	-3.28064	0.00756494
REEP6	-3.28367	0.0046554
TAGLN	-3.28469	0.0035651
KRT8P34	-3.28958	0.0167758
ZHX3	-3.29026	0.00273401
GOLGA8B	-3.30014	0.00167331
MIAT	-3.30187	0.00427319
HYAL1	-3.30844	0.00806411
GTF3C1	-3.31602	1.6302e-05
PMP22	-3.32002	0.0180848
WNT5B	-3.32762	0.0116973
ALOX15	-3.33382	0.0172701
CPAMD8	-3.3368	0.00380536
S1PR5	-3.33835	0.00399355
SLC25A15	-3.33905	0.00295284
SIGLEC17P	-3.34357	0.00502609
SALL2	-3.34488	0.0211676
NOG	-3.34959	0.00966483
C13orf46	-3.35028	0.00871366
ENGASE	-3.3519	7.17064e-05
PRSS57	-3.36609	0.0116879
UNC119B	-3.37701	0.000236078
CROCC	-3.37763	0.0067402
SORBS3	-3.38224	0.000148927
ALS2CL	-3.38261	0.00157065
ANO8	-3.38434	0.0179425
PPP1R37	-3.38558	0.00821202
BAIAP2	-3.39265	0.000806031
PIK3C2B	-3.40509	0.00341066
CASC19	-3.40649	0.0178296
SLC9A5	-3.40966	0.0151429
TIPIN	-3.41035	0.0108743
GLB1L2	-3.41117	0.0176464
FBL	-3.41361	0.000713928
GIPR	-3.41683	0.0187035
NTHL1	-3.42332	0.000456323
AMOTL1	-3.42625	0.0180372
ASB2	-3.42972	0.00291281
CABP4	-3.43208	0.0168854
BAIAP3	-3.43504	0.0035478
TRAJ49	-3.44345	0.0160348
SLFN12L	-3.44401	0.00620237
ASPH	-3.45516	0.000266733
LYNX1	-3.45662	0.0176306
SPEF2	-3.45972	0.00690725
TFAP4	-3.46182	0.00736348
LRFN3	-3.47243	0.00365643
PALLD	-3.47865	0.00255061
MRPL45P2	-3.48788	0.00561952
PARTICL	-3.49209	0.0151363
DUSP8	-3.49251	0.00755664
SPON1	-3.50138	0.0139208
PKD1P6	-3.50335	0.00998513
ABLIM2	-3.50657	0.0137145
BMP1	-3.509	0.00935333
SFRP5	-3.51067	0.0141795
SLC25A10	-3.51552	0.00614061
SLC29A2	-3.52335	0.00275152
EBF4	-3.52427	0.0144855
LGR6	-3.53211	0.00666937
TDRD9	-3.53929	0.0150638
ACYP1	-3.5454	0.00843147
C11orf95	-3.5619	0.0150563
MKS1	-3.56541	9.17352e-05
CXCR6	-3.569	0.00295284
PIGZ	-3.57647	0.0121373
ENG	-3.57896	0.000126867
CLIC3	-3.58375	0.0042637
PHLDB3	-3.58463	0.00407293
C15orf62	-3.58515	0.0146323
MATK	-3.58996	0.00101647
SPRY1	-3.59731	0.00428159
GPRASP1	-3.61285	0.00869168
GPA33	-3.61969	0.000995612
GNLY	-3.63562	0.00265976
C9orf106	-3.64287	0.00166352
C16orf74	-3.64437	0.0026581
DOC2GP	-3.65292	0.0100275
SDK2	-3.65424	0.00829026
TPPP3	-3.65525	0.00230301
GSDME	-3.65635	0.00829026
EEF2K	-3.66382	0.000577692
SKI	-3.66831	0.00370242
SERPINF2	-3.6731	0.00827174
CALY	-3.67336	0.0124998
NPHP4	-3.67833	0.00290098
PLXND1	-3.68087	0.000468643
AMOT	-3.68821	0.0120257
ETNK2	-3.69569	0.0105769
GSTM2	-3.70031	0.0014064
PWWP3A	-3.70457	6.60082e-07
TRAJ41	-3.71213	0.00998513
TAMALIN	-3.72098	0.00116445
AXIN2	-3.72628	0.00469617
HABP4	-3.72996	0.000236078
EVA1C	-3.74058	0.000399989
FOXO3B	-3.74121	0.00114345
SCRT2	-3.74153	0.0108441
PZP	-3.74307	0.00778606
TRAF3IP1	-3.74542	0.00100895
IQCC	-3.74838	0.0095507
COL6A2	-3.75686	0.00129073
RDH10	-3.7591	0.00713453
LZTS3	-3.76928	0.0103413
PAIP2B	-3.77086	0.00670187
SDC2	-3.77101	0.00796031
KANK3	-3.79551	0.00292941
SPTAN1	-3.79635	0.000113845
KLHL32	-3.80401	0.00969184
MPP2	-3.81419	0.00875752
SPOCK2	-3.82535	1.25767e-05
ABCA2	-3.83036	0.000108969
ITPRIPL1	-3.8318	0.00105612
L2HGDH	-3.83679	0.00431912
WNT10B	-3.86586	0.00894656
PRSS33	-3.87106	0.00673138
PODXL2	-3.87895	0.00392222
SCNN1D	-3.91509	0.00736164
ZNF233	-3.91706	0.007356
CERCAM	-3.92351	0.00488503
KRI1	-3.92395	0.00114345
LYPD2	-3.95903	0.00620237
GALNT12	-3.96799	0.000833355
CCDC136	-3.98436	0.00736164
FGFBP3	-3.99878	0.00275152
FEZ1	-4.00879	0.00370242
FANCB	-4.01619	0.00709115
ZSCAN12	-4.06956	0.00365797
CAND2	-4.07565	0.00558453
CCR12P	-4.08342	0.00391225
AKAP5	-4.11062	0.00608394
TUBB4A	-4.12079	0.00261162
NRG1	-4.12686	0.00422226
ZNF470	-4.12782	0.0046554
ZNF575	-4.14005	0.000355429
SPIRE1	-4.1415	0.00449313
KBTBD11	-4.14937	0.000108969
SCD5	-4.16629	0.00502609
RPH3A	-4.19139	0.0029566
DCHS1	-4.20224	0.00159039
ADAMTS7P1	-4.21265	0.00290098
SLC26A11	-4.22819	5.88114e-05
DLG5	-4.24942	0.00473143
ICA1L	-4.26268	0.00273401
CROCC2	-4.26421	0.00477214
ABCC5	-4.26892	0.000168439
PDE4DIPP2	-4.28747	0.00100895
SOWAHC	-4.28868	0.00463969
IGFBP6	-4.29049	0.0035478
IL5RA	-4.29321	0.00100895
WDR27	-4.30033	0.00085757
CSNK1E	-4.30812	0.000150995
PHLDB2	-4.34967	0.00230301
OLFM2	-4.43937	0.000118114
LTC4S	-4.44284	0.00105612
COL19A1	-4.45186	0.00064402
ZNF571	-4.45213	0.00241765
ALMS1	-4.45621	0.000381719
IER5L	-4.49995	0.000893473
HERC2	-4.52934	0.000264893
CERNA1	-4.53849	0.00273401
CA6	-4.54376	0.00230301
RAB3A	-4.54587	0.00199229
TENM1	-4.57098	0.000789652
C12orf60	-4.57455	0.0025583
THBS4	-4.62784	0.00291281
SAMD1	-4.64823	0.00106145
NMB	-4.70932	0.000335497
CEP126	-4.73297	0.00188495
ZNF8	-4.7691	0.000432889
ZGRF1	-4.8419	0.00181326
ADGRG5	-4.8521	5.8526e-05
MMP11	-4.86083	0.000355429
CCDC163	-4.86282	0.00135699
ENHO	-4.88521	0.000934009
DOK4	-4.90524	0.000501287
ZNF771	-4.90788	0.00103858
MXRA8	-4.91101	0.00199229
VENTX	-5.12047	0.000833355
SH3RF3	-5.22254	0.000574464
SIGLEC8	-5.2472	0.000935195
FXYD7	-5.27781	0.000934009
EXTL2	-5.27995	0.000938014
S100B	-5.41428	0.000938014
OLIG1	-5.45313	0.000211212
PLCD3	-5.55213	0.000833355
GPSM1	-5.5894	0.000502903
CHIC1	-5.8064	0.000622182
CTSF	-5.83078	4.22713e-05
PTCH1	-5.9129	4.72928e-05
PEG13	-5.96681	0.00048524
PDZD4	-6.07285	8.52844e-05
WNT7A	-6.31651	0.000118114
JAKMIP2	-6.36642	0.000108587
LMLN	-6.48443	0.000264893
SPNS3	-6.5548	1.25767e-05
SEMA4C	-7.06407	6.60082e-07
