# Supplementary material for: Analyzing the Systems Biology Effects of COVID-19 mRNA Vaccines to Assess Their Safety and Putative Side Effects
Source: Pathogens. 2022 Jun 29;11(7):743. doi: 10.3390/pathogens11070743 (PMC9320269; doi:10.3390/pathogens11070743)
Supplement: Supplementary file 1 [file pathogens-11-00743-s001.zip › SupplementaryTableS2.xlsx]

## Sheet: Enrichment results
Supplementary Table S2. Top 50 enrichment results in pathway maps, process networks, diseases and GO processes using query gene signatures GS1-GS3.
GS1 (Vaccine, High-throughput, Log2FC = ±2)
Rank	Pathway Map	p-vale	FDR		Rank	Process Network	p-vale	FDR		Rank	Disease	p-vale	FDR		Rank	GO Process	p-vale	FDR
1	Immune response_IFN-alpha/beta signaling via JAK/STAT	7.661e-24	1.105e-20		1	Inflammation_Interferon signaling	9.392e-19	1.493e-16		1	Respiratory Tract Diseases	6.005e-72	1.597e-68		1	positive regulation of biological process	5.202e-63	5.973e-59
2	Immune response_IFN-alpha/beta signaling via MAPKs	6.875e-13	4.957e-10		2	Inflammation_IFN-gamma signaling	1.554e-09	1.003e-07		2	Thoracic Neoplasms	6.647e-71	8.837e-68		2	positive regulation of cellular process	2.068e-59	8.772e-56
3	Immune response_IFN-gamma actions on extracellular matrix and cell differentiation	9.774e-12	4.698e-09		3	Inflammation_Inflammasome	1.892e-09	1.003e-07		3	Lung Neoplasms	1.339e-70	1.187e-67		3	regulation of signaling	2.292e-59	8.772e-56
4	Immune response_TLR2 and TLR4 signaling pathways	3.989e-10	1.336e-07		4	Inflammation_NK cell cytotoxicity	1.861e-08	7.397e-07		4	Lung Diseases	2.973e-70	1.977e-67		4	regulation of response to stimulus	2.11e-58	6.057e-55
5	Chemokines in inflammation in adipose tissue and liver in obesity, type 2 diabetes and metabolic syndrome X	4.634e-10	1.336e-07		5	Immune response_Innate immune response to RNA viral infection	1.336e-06	4.125e-05		5	Respiratory Tract Neoplasms	9.174e-70	4.879e-67		5	regulation of cell communication	7.97e-57	1.83e-53
6	TNF-alpha and IL-1 beta-mediated regulation of contraction and secretion of inflammatory factors in normal and asthmatic airway smooth muscle	6.878e-10	1.653e-07		6	Apoptosis_Anti-apoptosis mediated by external signals via NF-kB	1.557e-06	4.125e-05		6	Connective Tissue Diseases	1.998e-49	8.855e-47		6	cell surface receptor signaling pathway	1.339e-52	2.562e-49
7	Inflammatory mechanisms of pancreatic cancerogenesis	1.33e-09	2.74e-07		7	Immune response_TCR signaling	2.885e-06	6.554e-05		7	Urogenital Neoplasms	1.095e-41	4.159e-39		7	response to stress	1.919e-52	3.148e-49
8	Immune response_Induction of apoptosis and inhibition of proliferation mediated by IFN-gamma	2.514e-09	4.532e-07		8	Development_Regulation of angiogenesis	4.044e-06	8.038e-05		8	Lupus Erythematosus, Systemic	9.564e-41	3.179e-38		8	regulation of signal transduction	9.998e-51	1.435e-47
9	SLE genetic marker-specific pathways in antigen-presenting cells (APC)	5.627e-09	9.015e-07		9	Inflammation_Amphoterin signaling	6.105e-06	0.0001078		9	Female Urogenital Diseases	2.477e-38	7.318e-36		9	negative regulation of biological process	1.278e-48	1.631e-45
10	Immune response_IFN-gamma in macrophages activation	8.015e-09	1.156e-06		10	Cell adhesion_Leucocyte chemotaxis	7.006e-06	0.0001114		10	Neoplasms	1.507e-37	4.007e-35		10	positive regulation of metabolic process	2.336e-48	2.682e-45
11	Immune response_Fc epsilon RI pathway: Lyn-mediated cytokine production	1.209e-08	1.585e-06		11	Proteolysis_Proteolysis in cell cycle and apoptosis	8.875e-06	0.0001228		11	Female Urogenital Diseases and Pregnancy Complications	3.213e-37	7.766e-35		11	negative regulation of cellular process	7.037e-47	7.345e-44
12	Attenuation of IFN type I signaling in melanoma cells	2.179e-08	2.619e-06		12	Inflammation_TREM1 signaling	1.018e-05	0.0001228		12	Neoplasms by Site	8.844e-37	1.96e-34		12	regulation of response to external stimulus	1.605e-45	1.535e-42
13	Immune response_TCR alpha/beta signaling pathway	2.706e-08	2.858e-06		13	Chemotaxis	1.038e-05	0.0001228		13	Autoimmune Diseases	4.145e-34	8.478e-32		13	regulation of metabolic process	1.193e-44	1.054e-41
14	Signal transduction_Adenosine A3 receptor signaling pathway	2.775e-08	2.858e-06		14	Proliferation_Lymphocyte proliferation	1.081e-05	0.0001228		14	Arthritis, Rheumatoid	5.536e-34	1.051e-31		14	regulation of intracellular signal transduction	3.029e-44	2.484e-41
15	CHDI_Correlations from Replication data_Causal network (positive correlations)	4.057e-08	3.9e-06		15	Immune response_T helper cell differentiation	1.22e-05	0.0001293		15	Immune System Diseases	1.765e-32	3.128e-30		15	response to organic substance	3.304e-44	2.529e-41
16	Cigarette smoke-mediated attenuation of antibacterial and antivirus immune response	4.507e-08	4.062e-06		16	Immune response_Antigen presentation	1.72e-05	0.0001709		16	Male Urogenital Diseases	1.937e-31	3.22e-29		16	positive regulation of macromolecule metabolic process	6.569e-44	4.714e-41
17	Apoptosis and survival_Caspase cascade	6.136e-08	5.205e-06		17	Inflammation_Histamine signaling	2.282e-05	0.0002134		17	Musculoskeletal Diseases	2.252e-31	3.523e-29		17	cellular response to cytokine stimulus	1.489e-43	1.006e-40
18	Putative role of Tregs in COPD	7.413e-08	5.939e-06		18	Apoptosis_Anti-Apoptosis mediated by external signals via MAPK and JAK/STAT	3.541e-05	0.0003128		18	Genital Neoplasms, Female	3.483e-30	5.146e-28		18	response to cytokine	3.005e-43	1.917e-40
19	Cytokines/chemokines in spinal neuronal-glial interactions driving neuropathic pain	9.664e-08	7.334e-06		19	Apoptosis_Death Domain receptors & caspases in apoptosis	4.06e-05	0.0003397		19	Genital Diseases, Female	3.706e-30	5.186e-28		19	cellular response to organic substance	3.526e-43	2.131e-40
20	Immune response_TLR5, TLR7, TLR8 and TLR9 signaling pathways	1.127e-07	8.127e-06		20	Inflammation_Innate inflammatory response	4.583e-05	0.0003643		20	Skin and Connective Tissue Diseases	1.076e-28	1.43e-26		20	regulation of localization	5.16e-43	2.962e-40
21	Immune response_Antigen presentation by MHC class I: cross-presentation	1.801e-07	1.237e-05		21	Inflammation_Neutrophil activation	5.025e-05	0.0003805		21	Joint Diseases	2.006e-28	2.54e-26		21	regulation of response to stress	9.961e-43	5.446e-40
22	Chemotaxis_SDF-1/ CXCR4-induced chemotaxis of immune cells	1.973e-07	1.293e-05		22	Cell adhesion_Platelet aggregation	6.803e-05	0.0004917		22	Uterine Cervical Neoplasms	1.064e-27	1.249e-25		22	regulation of cellular metabolic process	1.073e-41	5.598e-39
23	Macrophage and dendritic cell phenotype shift in cancer	2.205e-07	1.383e-05		23	Immune response_Phagosome in antigen presentation	9.172e-05	0.0006341		23	Urologic Diseases	1.088e-27	1.249e-25		23	positive regulation of cellular metabolic process	1.933e-41	9.652e-39
24	Immune response_CD28 signaling	2.642e-07	1.53e-05		24	Immune response_Phagocytosis	0.0001217	0.0008063		24	Arthritis	1.127e-27	1.249e-25		24	regulation of cellular process	3.475e-41	1.663e-38
25	Signal transduction_MIF signaling pathway	2.653e-07	1.53e-05		25	Signal Transduction_Cholecystokinin signaling	0.0001353	0.0008604		25	Uterine Cervical Diseases	1.552e-27	1.65e-25		25	response to external stimulus	5.944e-41	2.73e-38
26	NK cells in allergic contact dermatitis	4.335e-07	2.404e-05		26	Inflammation_IL-2 signaling	0.0002609	0.001596		26	Uterine Diseases	8.333e-27	8.522e-25		26	regulation of biological process	7.463e-40	3.296e-37
27	Immune response_IL-18 signaling	4.537e-07	2.423e-05		27	Inflammation_IgE signaling	0.0004517	0.00266		27	Rheumatic Diseases	8.871e-27	8.736e-25		27	positive regulation of signaling	9.858e-40	4.192e-37
28	Immune response_IFN-gamma signaling via MAPK	4.839e-07	2.492e-05		28	Signal Transduction_TGF-beta, GDF and Activin signaling	0.0004914	0.00279		28	Inflammation	1.63e-26	1.548e-24		28	intracellular signal transduction	1.09e-39	4.472e-37
29	Signal transduction_S1P3 receptor signaling	6.533e-07	3.248e-05		29	Immune response_BCR pathway	0.0007049	0.003865		29	Uterine Neoplasms	1.827e-26	1.631e-24		29	biological regulation	1.524e-39	6.033e-37
30	Immune response_Induction of the antigen presentation machinery by IFN-gamma	8.687e-07	4.098e-05		30	Inflammation_Protein C signaling	0.00115	0.006096		30	In-house Adverse Events	1.84e-26	1.631e-24		30	regulation of multicellular organismal process	1.762e-39	6.745e-37
31	COVID-19: immune dysregulation	8.833e-07	4.098e-05		31	Apoptosis_Apoptosis stimulation by external signals	0.001577	0.008091		31	Virus Diseases	3.13e-26	2.685e-24		31	regulation of immune system process	2.172e-39	8.045e-37
32	iNKT cell-keratinocyte interactions in allergic contact dermatitis	9.378e-07	4.098e-05		32	Proliferation_Negative regulation of cell proliferation	0.002366	0.01151		32	Drug-Related Side Effects and Adverse Reactions	5.065e-26	4.209e-24		32	regulation of molecular function	3.634e-39	1.304e-36
33	Immune response_HMGB1/TLR signaling pathway	9.378e-07	4.098e-05		33	Inflammation_MIF signaling	0.002389	0.01151		33	Chemically-Induced Disorders	7.472e-26	6.021e-24		33	positive regulation of molecular function	6.129e-39	2.133e-36
34	Signal transduction_PDGF signaling via JAK-STAT and reactive oxygen species (ROS)	9.69e-07	4.11e-05		34	Inflammation_Jak-STAT Pathway	0.002836	0.01326		34	Xerostomia	1.37e-25	1.04e-23		34	regulation of cytokine production	9.611e-39	3.246e-36
35	COVID-19: SARS-CoV-2 effects on infected tissues	1.096e-06	4.411e-05		35	Development_Neurogenesis_Axonal guidance	0.002934	0.01333		35	Sjogren's Syndrome	1.37e-25	1.04e-23		35	positive regulation of cell communication	1.2e-38	3.936e-36
36	Apoptosis and survival_Apoptotic TNF-family pathways	1.101e-06	4.411e-05		36	Inflammation_Kallikrein-kinin system	0.003382	0.01494		36	Genital Neoplasms, Male	2.573e-25	1.901e-23		36	cytokine-mediated signaling pathway	7.394e-38	2.358e-35
37	Immune response_IL-12 signaling pathway	1.335e-06	5.203e-05		37	Apoptosis_Apoptotic mitochondria	0.004344	0.01867		37	Prostatic Neoplasms	3.028e-25	2.176e-23		37	localization	1.033e-37	3.206e-35
38	Immune response_Antigen presentation by MHC class II	1.534e-06	5.821e-05		38	Autophagy_Autophagy	0.005238	0.02192		38	Prostatic Diseases	3.256e-25	2.278e-23		38	regulation of defense response	3.052e-37	9.223e-35
39	Role of TLR signaling in skin sensitization	2.08e-06	7.157e-05		39	Immune response_IL-5 signalling	0.006185	0.02521		39	RNA Virus Infections	8.008e-25	5.46e-23		39	regulation of macromolecule metabolic process	1.995e-36	5.875e-34
40	Role of CD8+ Tc1 cells in COPD	2.08e-06	7.157e-05		40	Apoptosis_Anti-Apoptosis mediated by external signals via PI3K/AKT	0.006924	0.02752		40	Urologic Neoplasms	1.889e-24	1.256e-22		40	regulation of biological quality	2.413e-36	6.926e-34
41	Immune response_Function of MEF2 in T lymphocytes	2.084e-06	7.157e-05		41	Muscle contraction	0.01011	0.03922		41	Pathological Conditions, Signs and Symptoms	3.47e-24	2.25e-22		41	immune system process	4.068e-36	1.139e-33
42	PDE4 regulation of cyto/chemokine expression in inflammatory skin diseases	2.084e-06	7.157e-05		42	Signal transduction_Leptin signaling	0.01084	0.04104		42	Infections	5.872e-24	3.717e-22		42	positive regulation of response to stimulus	6.999e-36	1.913e-33
43	Stellate cells activation and liver fibrosis	2.467e-06	8.126e-05		43	Inflammation_IL-10 anti-inflammatory response	0.01174	0.04341		43	Genital Diseases, Male	6.34e-24	3.921e-22		43	cellular response to chemical stimulus	1.592e-35	4.25e-33
44	Immune response_IFN-gamma actions on blood cells	2.479e-06	8.126e-05		44	Inflammation_Complement system	0.0141	0.05094		44	Dry Eye Syndromes	1.782e-23	1.077e-21		44	positive regulation of signal transduction	3.283e-35	8.568e-33
45	Immune response_Role of PKR in stress-induced antiviral cell response	2.551e-06	8.174e-05		45	Cytoskeleton_Actin filaments	0.01484	0.05243		45	Lacrimal Apparatus Diseases	2.003e-23	1.184e-21		45	regulation of primary metabolic process	1.695e-34	4.326e-32
46	Role of iNKT and B cells in T cell recruitment in allergic contact dermatitis	2.67e-06	8.192e-05		46	Signal transduction_WNT signaling	0.01597	0.05441		46	Digestive System Diseases	6.116e-23	3.535e-21		46	positive regulation of intracellular signal transduction	3.406e-34	8.502e-32
47	Cooperative action of IFN-gamma and TNF-alpha on astrocytes in multiple sclerosis	2.67e-06	8.192e-05		47	Reproduction_Progesterone signaling	0.01608	0.05441		47	Kidney Diseases	8.448e-23	4.779e-21		47	positive regulation of nitrogen compound metabolic process	1.738e-33	4.245e-31
48	Glomerular injury in Lupus Nephritis	2.984e-06	8.965e-05		48	Inflammation_IL-13 signaling pathway	0.01805	0.05978		48	Pathologic Processes	1.825e-22	1.011e-20		48	defense response	4.662e-33	1.115e-30
49	Aberrant production of IL-2 and IL-17 in SLE T cells	3.282e-06	9.657e-05		49	Signal transduction_Androgen receptor signaling cross-talk	0.02191	0.07019		49	Gastrointestinal Diseases	2.643e-22	1.434e-20		49	regulation of nitrogen compound metabolic process	2.165e-32	5.072e-30
50	Signal transduction_Angiotensin II/ AGTR1 signaling via p38, ERK and PI3K	3.282e-06	9.657e-05		50	Cell adhesion_Platelet-endothelium-leucocyte interactions	0.02207	0.07019		50	Nervous System Diseases	4.486e-21	2.385e-19		50	regulation of phosphate metabolic process	3.435e-32	7.888e-30
GS2 (Vaccine, High-throughput, Log2FC = ±4)
Rank	Pathway Map	p-vale	FDR		Rank	Process Network	p-vale	FDR		Rank	Disease	p-vale	FDR		Rank	GO Process	p-vale	FDR
1	Immune response_IFN-alpha/beta signaling via JAK/STAT	1.251e-32	7.458e-30		1	Inflammation_Interferon signaling	1.7e-22	2.074e-20		1	Lupus Erythematosus, Systemic	1.147e-24	1.883e-21		1	defense response to virus	3.522e-41	9.897e-38
2	Immune response_IFN-alpha/beta signaling via MAPKs	1.479e-14	4.408e-12		2	Immune response_Innate immune response to RNA viral infection	1.299e-10	7.927e-09		2	Connective Tissue Diseases	2.794e-23	2.294e-20		2	defense response to symbiont	3.522e-41	9.897e-38
3	Immune response_Induction of apoptosis and inhibition of proliferation mediated by IFN-gamma	3.312e-11	6.58e-09		3	Inflammation_Jak-STAT Pathway	0.0003217	0.009992		3	Flaviviridae Infections	1.308e-17	7.159e-15		3	response to virus	6.738e-41	1.262e-37
4	Immune response_Antiviral actions of Interferons	9.692e-11	1.444e-08		4	Development_Regulation of angiogenesis	0.0003276	0.009992		4	Autoimmune Diseases	1.955e-16	8.025e-14		4	biological process involved in interspecies interaction between organisms	1.331e-29	1.871e-26
5	Immune response_IFN-gamma actions on extracellular matrix and cell differentiation	6.762e-08	8.06e-06		5	Inflammation_Inflammasome	0.001697	0.0414		5	RNA Virus Infections	2.499e-16	8.207e-14		5	cellular response to type I interferon	1.852e-29	2.082e-26
6	COVID-19: immune dysregulation	8.045e-07	7.991e-05		6	Inflammation_IFN-gamma signaling	0.004841	0.08504		6	Hepatitis	5.041e-15	1.379e-12		6	innate immune response	4.015e-29	3.762e-26
7	COVID-19: SARS-CoV-2 effects on infected tissues	4.138e-06	0.0003523		7	Proliferation_Negative regulation of cell proliferation	0.004879	0.08504		7	Hepatitis C	7.253e-15	1.701e-12		7	response to type I interferon	2.187e-28	1.737e-25
8	Immune response_Innate immune response to RNA viral infection	8.443e-06	0.0005591		8	Chemotaxis	0.01519	0.2067		8	Blood-Borne Infections	6.725e-14	1.38e-11		8	regulation of viral process	2.473e-28	1.737e-25
9	Immune response_IFN-gamma actions on blood cells	8.443e-06	0.0005591		9	Cell adhesion_Leucocyte chemotaxis	0.01525	0.2067		9	Communicable Diseases	7.848e-14	1.432e-11		9	response to other organism	3.165e-28	1.977e-25
10	Attenuation of IFN type I signaling in melanoma cells	3.478e-05	0.002073		10	Inflammation_Amphoterin signaling	0.02788	0.3295		10	Hepatitis, Viral, Human	4.319e-13	7.092e-11		10	response to external biotic stimulus	3.547e-28	1.994e-25
11	Glomerular injury in Lupus Nephritis	4.244e-05	0.002299		11	Cell adhesion_Glycoconjugates	0.02971	0.3295		11	Skin and Connective Tissue Diseases	5.79e-13	8.09e-11		11	type I interferon signaling pathway	4.612e-28	2.357e-25
12	Immune response_IFN-alpha/beta signaling via PI3K and NF-kB pathways	4.875e-05	0.002421		12	Cell adhesion_Platelet-endothelium-leucocyte interactions	0.04003	0.399		12	In-house Adverse Events	5.912e-13	8.09e-11		12	defense response to other organism	8.877e-28	4.08e-25
13	Macrophage-induced immunosuppression in the tumor microenvironment	5.965e-05	0.002735		13	Inflammation_IL-13 signaling pathway	0.04252	0.399		13	Drug-Related Side Effects and Adverse Reactions	7.426e-13	9.38e-11		13	immune response	9.436e-28	4.08e-25
14	Macrophage and dendritic cell phenotype shift in cancer	7.247e-05	0.002906		14	Inflammation_Innate inflammatory response	0.047	0.4096		14	Immune System Diseases	1.394e-12	1.635e-10		14	negative regulation of viral process	2.697e-27	1.083e-24
15	Immune response_Antimicrobial actions of IFN-gamma	7.314e-05	0.002906		15	Cytoskeleton_Cytoplasmic microtubules	0.08501	0.6643		15	Virus Diseases	1.95e-12	2.135e-10		15	defense response	5.342e-27	2.002e-24
16	Role of tumor-infiltrating B cells in anti-tumor immunity	0.0003344	0.01224		16	Inflammation_NK cell cytotoxicity	0.08712	0.6643		16	Xerostomia	2.399e-12	2.317e-10		16	response to biotic stimulus	2.553e-26	8.969e-24
17	Transport_RAB3 regulation pathway	0.0003509	0.01224		17	Development_Blood vessel morphogenesis	0.1107	0.7942		17	Sjogren's Syndrome	2.399e-12	2.317e-10		17	negative regulation of viral genome replication	4.046e-26	1.338e-23
18	NK cells in allergic contact dermatitis	0.0003826	0.01224		18	Development_Neurogenesis_Synaptogenesis	0.1194	0.8016		18	Chemically-Induced Disorders	3.675e-12	3.352e-10		18	response to cytokine	1.006e-23	3.142e-21
19	Immune response_IL-9 signaling pathway	0.0003903	0.01224		19	Cell adhesion_Cadherins	0.1256	0.8016		19	Arthritis, Rheumatoid	5.084e-12	4.394e-10		19	cellular response to cytokine stimulus	7.977e-23	2.36e-20
20	Vascular endothelial cell damage in SLE	0.0004536	0.01352		20	Inflammation_IL-10 anti-inflammatory response	0.1314	0.8016		20	Respiratory Tract Diseases	6.652e-12	5.461e-10		20	response to external stimulus	1.097e-22	3.084e-20
21	Signal transduction_PDGF signaling via JAK-STAT and reactive oxygen species (ROS)	0.0005629	0.01597		21	Development_Hedgehog signaling	0.1598	0.8966		21	Skin Diseases, Infectious	1.648e-11	1.28e-09		21	immune system process	3.248e-22	8.693e-20
22	Cooperative action of IFN-gamma and TNF-alpha on astrocytes in multiple sclerosis	0.0006523	0.01767		22	Signal transduction_CREM pathway	0.169	0.8966		22	Infections	1.715e-11	1.28e-09		22	response to stress	4.944e-22	1.263e-19
23	IFN-gamma and Th2 cytokines-induced inflammatory signaling in normal and asthmatic airway epithelium	0.000719	0.01863		23	Immune response_Th17-derived cytokines	0.169	0.8966		23	Respiratory Tract Neoplasms	1.883e-11	1.344e-09		23	regulation of viral life cycle	9.844e-22	2.406e-19
24	Immune response_IL-13 signaling via JAK-STAT	0.001035	0.0257		24	Apoptosis_Apoptotic nucleus	0.2044	0.9679		24	Dry Eye Syndromes	2.085e-11	1.409e-09		24	regulation of viral genome replication	1.319e-21	3.09e-19
25	Immune response_PD-1-induced metabolic changes in T cells	0.001553	0.03702		25	Inflammation_IL-12,15,18 signaling	0.2102	0.9679		25	Lacrimal Apparatus Diseases	2.145e-11	1.409e-09		25	regulation of response to stimulus	8.902e-21	2.002e-18
26	PDE4 regulation of cyto/chemokine expression in inflammatory skin diseases	0.001675	0.03708		26	Inflammation_IL-4 signaling	0.2322	0.9679		26	Lung Neoplasms	2.912e-11	1.839e-09		26	cytokine-mediated signaling pathway	1.139e-20	2.462e-18
27	Apoptosis and survival_p53 and p73-dependent apoptosis	0.00168	0.03708		27	Signal transduction_WNT signaling	0.254	0.9679		27	Thoracic Neoplasms	3.433e-11	2.088e-09		27	regulation of response to biotic stimulus	1.491e-20	3.103e-18
28	Immune response_IFN-gamma signaling via MAPK	0.001803	0.03838		28	Cell cycle_Mitosis	0.2603	0.9679		28	Rheumatic Diseases	6.293e-11	3.661e-09		28	response to organic substance	2.944e-19	5.911e-17
29	T cell generation in COPD	0.002042	0.04198		29	Apoptosis_Anti-Apoptosis mediated by external signals via MAPK and JAK/STAT	0.2603	0.9679		29	Vector Borne Diseases	6.466e-11	3.661e-09		29	regulation of response to external stimulus	6.607e-19	1.281e-16
30	Role of ER stress in obesity and type 2 diabetes	0.002229	0.04428		30	Proteolysis_Proteolysis in cell cycle and apoptosis	0.2751	0.9679		30	Lung Diseases	7.869e-11	4.307e-09		30	response to interferon-beta	4.52e-18	8.47e-16
31	Apoptosis and survival_Caspase cascade	0.002548	0.04622		31	Signal transduction_Androgen receptor signaling cross-talk	0.28	0.9679		31	Salivary Gland Diseases	1.279e-10	6.775e-09		31	regulation of response to cytokine stimulus	2.407e-17	4.365e-15
32	Immune response_IFN-gamma signaling via PI3K and NF-kB	0.002548	0.04622		32	Cell cycle_G1-S Interleukin regulation	0.283	0.9679		32	Arthritis	2.319e-10	1.19e-08		32	cellular response to organic substance	3.654e-17	6.418e-15
33	Th2-cytokines and IFN-mediated regulation of airway smooth muscle contraction	0.002559	0.04622		33	Immune response_Antigen presentation	0.3058	0.9679		33	Flavivirus Infections	4.383e-10	2.181e-08		33	response to interferon-alpha	5.293e-17	9.015e-15
34	Immune response_Role of PKR in stress-induced antiviral cell response	0.002719	0.04766		34	Transcription_Nuclear receptors transcriptional regulation	0.3123	0.9679		34	Arbovirus Infections	4.726e-10	2.282e-08		34	regulation of response to stress	2.554e-16	4.222e-14
35	Release of pro-inflammatory mediators and elastolytic enzymes by alveolar macrophages in COPD	0.002845	0.04844		35	Apoptosis_Apoptotic mitochondria	0.3176	0.9679		35	Joint Diseases	5.388e-10	2.528e-08		35	regulation of defense response to virus	5.872e-16	9.43e-14
36	Bone metastases in Prostate Cancer	0.00315	0.05073		36	Immune response_T helper cell differentiation	0.3307	0.9679		36	Inflammation	6.313e-10	2.879e-08		36	regulation of cytokine-mediated signaling pathway	6.137e-16	9.582e-14
37	Prostate Cancer: candidate susceptibility genes in inflammatory pathways	0.00315	0.05073		37	DNA damage_Core	0.3454	0.9679		37	Musculoskeletal Diseases	8.36e-10	3.71e-08		37	regulation of cytokine production	1.421e-15	2.159e-13
38	Deregulation of canonical WNT signaling in major depressive disorder	0.003817	0.05834		38	Apoptosis_Apoptosis stimulation by external signals	0.3466	0.9679		38	Central Nervous System Viral Diseases	1.924e-09	8.312e-08		38	positive regulation of response to stimulus	2.061e-15	3.048e-13
39	SHH signaling in colorectal cancer	0.003817	0.05834		39	Inflammation_TREM1 signaling	0.3506	0.9679		39	Carcinoma, Pancreatic Ductal	2.331e-09	9.813e-08		39	regulation of signaling	4.169e-15	6.008e-13
40	Resistance of pancreatic cancer cells to death receptor signaling	0.004565	0.0672		40	Proliferation_Lymphocyte proliferation	0.3587	0.9679		40	Dyschromatosis Symmetrica Hereditaria	2.527e-09	1.037e-07		40	cellular response to chemical stimulus	7.739e-15	1.088e-12
41	DNA damage_ATM-dependent double-strand break foci	0.004623	0.0672		41	Reproduction_Feeding and Neurohormone signaling	0.362	0.9679		41	Skin Diseases, Viral	3.324e-09	1.331e-07		41	negative regulation of biological process	1.096e-14	1.503e-12
42	B-regulatory cells and tumor cells intercellular interaction	0.004878	0.06923		42	Reproduction_Progesterone signaling	0.3785	0.9679		42	Respiratory Tract Infections	7.403e-09	2.894e-07		42	cellular response to interferon-beta	1.166e-14	1.561e-12
43	Role of osteoblasts in bone lesions formation in multiple myeloma	0.005396	0.07255		43	Signal transduction_Neuropeptide signaling pathways	0.3903	0.9679		43	Malabsorption Syndromes	1.662e-08	6.348e-07		43	response to interferon-gamma	1.987e-14	2.597e-12
44	Immune response_IL-4-responsive genes in type 2 immunity	0.0057	0.07255		44	Blood coagulation	0.3912	0.9679		44	Encephalitis	1.808e-08	6.692e-07		44	cellular response to interferon-gamma	5.448e-14	6.959e-12
45	Th17 cytokines in COPD	0.005843	0.07255		45	Development_Ossification and bone remodeling	0.3981	0.9679		45	Retroviridae Infections	1.865e-08	6.692e-07		45	regulation of cell communication	6.584e-14	8.224e-12
46	iNKT cell-keratinocyte interactions in allergic contact dermatitis	0.005843	0.07255		46	Immune response_IL-5 signalling	0.4263	0.9679		46	Skin Diseases	1.875e-08	6.692e-07		46	regulation of defense response	7.537e-14	9.21e-12
47	Inhibition of apoptosis in multiple myeloma	0.005843	0.07255		47	Translation_Translation initiation	0.4523	0.9679		47	Skin Diseases, Vascular	2.748e-08	9.599e-07		47	positive regulation of signal transduction	1.139e-13	1.362e-11
48	Immune response_HMGB1/TLR signaling pathway	0.005843	0.07255		48	Muscle contraction	0.4523	0.9679		48	Carcinoma, Ductal	3.051e-08	1.044e-06		48	response to stimulus	2.45e-13	2.869e-11
49	Development_Schema: Embryonal myogenesis	0.006414	0.07801		49	Signal Transduction_Cholecystokinin signaling	0.4563	0.9679		49	Sexually Transmitted Diseases	3.206e-08	1.053e-06		49	positive regulation of cell communication	2.871e-13	3.293e-11
50	Transcription_Role of AP-1 in regulation of cellular metabolism	0.006802	0.07949		50	Inflammation_Protein C signaling	0.466	0.9679		50	Sexually Transmitted Diseases, Viral	3.206e-08	1.053e-06		50	positive regulation of signaling	3.132e-13	3.521e-11
GS3 (Vaccine, single-cell)
Rank	Pathway Map	p-vale	FDR		Rank	Process Network	p-vale	FDR		Rank	Disease	p-vale	FDR		Rank	GO Process	p-vale	FDR
1	Immune response_IFN-alpha/beta signaling via JAK/STAT	4.533e-12	3.155e-09		1	Inflammation_Interferon signaling	5.329e-09	6.662e-07		1	Connective Tissue Diseases	4.841e-20	8.447e-17		1	response to organic substance	8.073e-21	4.548e-17
2	Immune response_IFN-gamma in macrophages activation	3.804e-10	1.324e-07		2	Inflammation_Complement system	0.0001023	0.006395		2	Lupus Erythematosus, Systemic	1.255e-16	1.095e-13		2	response to biotic stimulus	1.599e-20	4.548e-17
3	Signal transduction_PDGF signaling via JAK-STAT and reactive oxygen species (ROS)	1.588e-06	0.0003683		3	Development_Blood vessel morphogenesis	0.0004481	0.01462		3	Immune System Diseases	9.509e-16	5.531e-13		3	response to other organism	5.895e-20	7.311e-17
4	Neurophysiological process_HTR2A signaling in the nervous system	3.9e-06	0.0006785		4	Transport_Calcium transport	0.0004678	0.01462		4	Arthritis, Rheumatoid	1.764e-15	7.697e-13		4	response to external biotic stimulus	6.422e-20	7.311e-17
5	Role of platelets in the initiation of in-stent restenosis	3.366e-05	0.003986		5	Chemotaxis	0.0009232	0.01985		5	Autoimmune Diseases	1.221e-14	4.262e-12		5	response to external stimulus	6.426e-20	7.311e-17
6	Release of pro-inflammatory factors and proteases by alveolar macrophages in asthma	3.772e-05	0.003986		6	Cell adhesion_Platelet-endothelium-leucocyte interactions	0.0009528	0.01985		6	Pulmonary Disease, Chronic Obstructive	2.3e-14	6.688e-12		6	biological process involved in interspecies interaction between organisms	1.016e-19	8.991e-17
7	Immune response_IFN-alpha/beta signaling via MAPKs	4.009e-05	0.003986		7	Reproduction_Progesterone signaling	0.004066	0.0726		7	Virus Diseases	3.61e-14	8.037e-12		7	cellular response to organic substance	1.106e-19	8.991e-17
8	Immune response_Antiviral actions of Interferons	8.541e-05	0.007431		8	Cell adhesion_Leucocyte chemotaxis	0.004685	0.0732		8	Personality Disorders	3.685e-14	8.037e-12		8	response to stress	2.185e-18	1.552e-15
9	Immune response_IFN-gamma actions on extracellular matrix and cell differentiation	0.0001025	0.007927		9	Inflammation_Jak-STAT Pathway	0.005519	0.07665		9	Xerostomia	4.877e-14	8.51e-12		9	cellular response to chemical stimulus	2.456e-18	1.552e-15
10	Inter-cellular relations in COPD (general schema)	0.0001249	0.008694		10	Immune response_Innate immune response to RNA viral infection	0.007145	0.08932		10	Sjogren's Syndrome	4.877e-14	8.51e-12		10	immune system process	5.086e-18	2.72e-15
11	NK cells in allergic contact dermatitis	0.0002058	0.01242		11	Blood coagulation	0.01141	0.1297		11	Rheumatic Diseases	7.161e-14	1.041e-11		11	response to organic cyclic compound	5.258e-18	2.72e-15
12	Vascular endothelial cell damage in SLE	0.0002141	0.01242		12	Neurophysiological process_Transmission of nerve impulse	0.01246	0.1297		12	Joint Diseases	7.218e-14	1.041e-11		12	regulation of response to external stimulus	8.531e-18	4.044e-15
13	IFN-gamma and Th2 cytokines-induced inflammatory signaling in normal and asthmatic airway epithelium	0.0003896	0.01889		13	Proliferation_Positive regulation cell proliferation	0.01528	0.147		13	Dry Eye Syndromes	8.114e-14	1.041e-11		13	defense response	3.229e-17	1.413e-14
14	Blood coagulation_Platelet microparticle generation	0.0004006	0.01889		14	Cell adhesion_Glycoconjugates	0.03095	0.2764		14	Lacrimal Apparatus Diseases	8.364e-14	1.041e-11		14	cellular calcium ion homeostasis	3.772e-17	1.533e-14
15	Mast cell migration in asthma	0.0004271	0.01889		15	Reproduction_Feeding and Neurohormone signaling	0.03369	0.2807		15	Pathologic Processes	8.946e-14	1.041e-11		15	regulation of metal ion transport	4.587e-17	1.74e-14
16	Neurophysiological process_Regulation of intrinsic membrane properties and excitability of cortical pyramidal neurons	0.0004549	0.01889		16	Signal transduction_Oxytocin signaling	0.03675	0.2852		16	Salivary Gland Diseases	1.016e-13	1.108e-11		16	regulation of ion transport	7.764e-17	2.761e-14
17	G protein-coupled receptors signaling in lung cancer	0.0005146	0.01889		17	Muscle contraction	0.03879	0.2852		17	Inflammation	1.11e-13	1.14e-11		17	calcium ion homeostasis	1.044e-16	3.493e-14
18	Transport_Induction of Macropinocytosis	0.0005146	0.01889		18	Development_Regulation of angiogenesis	0.04257	0.2956		18	Infections	1.916e-13	1.858e-11		18	regulation of calcium ion transport	1.791e-16	5.662e-14
19	Immune response_Antimicrobial actions of IFN-gamma	0.0005157	0.01889		19	Transport_Sodium transport	0.0499	0.3283		19	Vascular Diseases	9.971e-13	9.158e-11		19	cellular divalent inorganic cation homeostasis	2.29e-16	6.858e-14
20	Immune response_Induction of apoptosis and inhibition of proliferation mediated by IFN-gamma	0.0007258	0.02526		20	Cell cycle_G1-S Growth factor regulation	0.06549	0.4093		20	Arthritis	1.097e-12	9.567e-11		20	response to lipid	3.702e-16	1.053e-13
21	Common mechanisms of Th17 cell migration	0.0007865	0.02607		21	Inflammation_IFN-gamma signaling	0.075	0.4464		21	In-house Adverse Events	1.45e-12	1.205e-10		21	divalent inorganic cation homeostasis	8.874e-16	2.404e-13
22	Immune response_Lectin induced complement pathway	0.0009185	0.0278		22	Signal transduction_Androgen receptor signaling cross-talk	0.08792	0.4995		22	Drug-Related Side Effects and Adverse Reactions	1.787e-12	1.418e-10		22	positive regulation of ion transport	9.44e-16	2.441e-13
23	PDE4 regulation of cyto/chemokine expression in inflammatory skin diseases	0.0009185	0.0278		23	Signal transduction_ERBB-family signaling	0.09654	0.5247		23	Neoplasms, Glandular and Epithelial	2.616e-12	1.985e-10		23	regulation of transport	1.331e-15	3.292e-13
24	Some pathways of EMT in cancer cells	0.0009901	0.02785		24	Muscle contraction_Nitric oxide signaling in the cardiovascular system	0.1076	0.5463		24	Eye Diseases	3.744e-12	2.722e-10		24	response to chemical	1.542e-15	3.656e-13
25	Development_Delta- and kappa-type opioid receptors signaling via beta-arrestin	0.001	0.02785		25	Development_EMT_Regulation of epithelial-to-mesenchymal transition	0.1093	0.5463		25	Pathological Conditions, Signs and Symptoms	4.578e-12	3.196e-10		25	calcium ion transport	1.619e-15	3.684e-13
26	Immune response_Classical complement pathway	0.001145	0.03013		26	Apoptosis_Anti-Apoptosis mediated by external signals via MAPK and JAK/STAT	0.121	0.5762		26	Musculoskeletal Diseases	4.787e-12	3.213e-10		26	response to virus	1.922e-15	4.205e-13
27	Role of tumor-infiltrating B cells in anti-tumor immunity	0.001169	0.03013		27	Cytoskeleton_Macropinocytosis and its regulation	0.1276	0.5762		27	Idiopathic Pulmonary Fibrosis	1.47e-11	9.502e-10		27	cellular response to oxygen-containing compound	3.295e-15	6.882e-13
28	Immune response_IFN-alpha/beta signaling via PI3K and NF-kB pathways	0.001351	0.03266		28	Signal transduction_NOTCH signaling	0.1291	0.5762		28	Chemically-Induced Disorders	1.787e-11	1.114e-09		28	regulation of response to stress	3.387e-15	6.882e-13
29	MAPK-mediated proliferation of normal and asthmatic smooth muscle cells	0.001408	0.03266		29	Signal transduction_ESR1-membrane pathway	0.1477	0.6368		29	Pancreatic Diseases	2.495e-11	1.502e-09		29	regulation of response to stimulus	4.757e-15	9.332e-13
30	Immune response_IFN-gamma signaling via PI3K and NF-kB	0.001408	0.03266		30	Cell adhesion_Amyloid proteins	0.1564	0.6468		30	Carcinoma	3.651e-11	2.123e-09		30	response to cytokine	5.613e-15	1.033e-12
31	Macrophage-induced immunosuppression in the tumor microenvironment	0.001554	0.0349		31	Neurophysiological process_Corticoliberin signaling	0.1604	0.6468		31	Wounds and Injuries	3.772e-11	2.123e-09		31	cellular response to cytokine stimulus	5.732e-15	1.033e-12
32	Release of pro-inflammatory mediators and elastolytic enzymes by alveolar macrophages in COPD	0.001793	0.03899		32	Immune response_Th17-derived cytokines	0.1724	0.6735		32	Borderline Personality Disorder	5.707e-11	3.112e-09		32	cellular metal ion homeostasis	5.812e-15	1.033e-12
33	Bone metastases in Prostate Cancer	0.001987	0.04085		33	Signal transduction_Neuropeptide signaling pathways	0.191	0.7204		33	Skin and Connective Tissue Diseases	6.623e-11	3.502e-09		33	metal ion transport	7.781e-15	1.341e-12
34	Muscle contraction_Oxytocin signaling in uterus and mammary gland	0.002054	0.04085		34	Cell cycle_Meiosis	0.202	0.7204		34	Adenocarcinoma	7.116e-11	3.652e-09		34	defense response to other organism	8.32e-15	1.392e-12
35	Regulation of intrinsic membrane properties and excitability of striatonigral medium spiny neurons in Huntington's disease	0.002054	0.04085		35	Signal transduction_ESR1-nuclear pathway	0.2084	0.7204		35	Heroin Dependence	7.907e-11	3.942e-09		35	regulation of localization	1.229e-14	1.998e-12
36	Apoptosis and survival_CXCR3-B signaling	0.002179	0.04213		36	Inflammation_Protein C signaling	0.2095	0.7204		36	Pulmonary Fibrosis	1.242e-10	6.023e-09		36	cytokine-mediated signaling pathway	1.336e-14	2.111e-12
37	Alternative complement cascade disruption in age-related macular degeneration	0.002414	0.0454		37	Inflammation_IL-12,15,18 signaling	0.2132	0.7204		37	Lung Diseases, Obstructive	1.407e-10	6.636e-09		37	regulation of defense response	1.644e-14	2.528e-12
38	Cytokines/chemokines in spinal neuronal-glial interactions driving neuropathic pain	0.002701	0.04873		38	Neurophysiological process_Visual perception	0.2443	0.7832		38	Hypersensitivity, Immediate	1.93e-10	8.863e-09		38	response to nitrogen compound	1.912e-14	2.862e-12
39	Inflammatory mechanisms of pancreatic cancerogenesis	0.00273	0.04873		39	Neurophysiological process_Olfactory transduction	0.2443	0.7832		39	Cardiovascular Diseases	2.321e-10	1.038e-08		39	leukocyte migration	1.968e-14	2.871e-12
40	Role of GSK3 beta in cardioprotection against myocardial infarction	0.002893	0.05034		40	Signal transduction_WNT signaling	0.2594	0.8107		40	Carcinoma, Pancreatic Ductal	2.54e-10	1.108e-08		40	chemical homeostasis	2.385e-14	3.392e-12
41	Chemotaxis_CXCR3-A signaling	0.003039	0.05159		41	Inflammation_Innate inflammatory response	0.2724	0.8124		41	Gastroenteritis	3.126e-10	1.329e-08		41	response to organonitrogen compound	2.479e-14	3.432e-12
42	Immune response_Plasmin signaling	0.003202	0.05306		42	Proliferation_Negative regulation of cell proliferation	0.2789	0.8124		42	Muscular Diseases	3.261e-10	1.329e-08		42	response to oxygen-containing compound	2.546e-14	3.432e-12
43	Development_EGFR signaling pathway	0.003371	0.05456		43	Reproduction_Male sex differentiation	0.2795	0.8124		43	Neuromuscular Diseases	3.275e-10	1.329e-08		43	cellular cation homeostasis	2.594e-14	3.432e-12
44	Signal transduction_HTR2A signaling outside the nervous system	0.003913	0.06079		44	Immune response_Antigen presentation	0.3119	0.8862		44	Digestive System Diseases	4.679e-10	1.856e-08		44	cellular ion homeostasis	4.647e-14	5.877e-12
45	Attenuation of IFN type I signaling in melanoma cells	0.004018	0.06079		45	Cell cycle_G2-M	0.3553	0.947		45	Hypersensitivity	6.606e-10	2.562e-08		45	circulatory system process	4.648e-14	5.877e-12
46	Fibroblast/ myofibroblast proliferation in asthmatic airways	0.004018	0.06079		46	Inflammation_IL-13 signaling pathway	0.3855	0.947		46	Gonadal Disorders	8.814e-10	3.343e-08		46	response to estradiol	5.266e-14	6.513e-12
47	Development_Gastrin in differentiation of the gastric mucosa	0.004335	0.06246		47	Apoptosis_Anti-Apoptosis mediated by external signals by Estrogen	0.4062	0.947		47	RNA Virus Infections	9.309e-10	3.428e-08		47	regulation of ion transmembrane transport	5.604e-14	6.783e-12
48	Development_Oligodendrocyte differentiation (general schema)	0.004335	0.06246		48	Cell adhesion_Platelet aggregation	0.408	0.947		48	Neoplasms by Histologic Type	9.429e-10	3.428e-08		48	metal ion homeostasis	9.501e-14	1.126e-11
49	Complement pathway disruption in thrombotic microangiopathy	0.004667	0.06246		49	Transcription_mRNA processing	0.4159	0.947		49	Inflammatory Bowel Diseases	1.221e-09	4.349e-08		49	defense response to virus	1.028e-13	1.169e-11
50	Blood coagulation_Blood coagulation	0.004667	0.06246		50	Signal transduction_CREM pathway	0.4215	0.947		50	Dyschromatosis Symmetrica Hereditaria	1.255e-09	4.379e-08		50	defense response to symbiont	1.028e-13	1.169e-11
