# Supplementary material for: Analyzing the Systems Biology Effects of COVID-19 mRNA Vaccines to Assess Their Safety and Putative Side Effects
Source: Pathogens. 2022 Jun 29;11(7):743. doi: 10.3390/pathogens11070743 (PMC9320269; doi:10.3390/pathogens11070743)
Supplement: Supplementary file 1 [file pathogens-11-00743-s001.zip › SupplementaryTableS3.xlsx]

## Sheet: Network list
Supplementary Table S3. Network list for drug targets of CMap compound hits.
#	Network	GO processes	Total nodes	Seed nodes	Pathways	p-Value	zScore	gScore
1	JAK2, JAK1, Dopamine D1A receptor, Mu-type opioid receptor, Dopamine D5 receptor	response to organic substance (93.9%; 8.436e-29), cellular response to chemical stimulus (91.8%; 1.071e-28), regulation of multicellular organismal process (87.8%; 3.824e-28), regulation of cell communication (91.8%; 4.081e-28), regulation of signaling (91.8%; 5.600e-28)	50	9	0	3.56e-28	132.92	132.92
2	AKT1, Kappa-type opioid receptor, LRRK2, Delta-type opioid receptor, ERK4	response to organic cyclic compound (75.0%; 4.466e-30), response to organonitrogen compound (72.9%; 3.986e-28), response to oxygen-containing compound (81.2%; 1.407e-27), response to nitrogen compound (72.9%; 3.364e-27), cellular response to oxygen-containing compound (68.8%; 5.505e-25)	50	7	0	2.79e-21	103.37	103.37
3	Btk, JAK2, JAK3, ERK1/2, JAK1	regulation of apoptotic process (82.6%; 7.782e-32), regulation of cell death (84.8%; 1.297e-31), regulation of programmed cell death (82.6%; 1.601e-31), response to organonitrogen compound (78.3%; 8.614e-31), cellular response to oxygen-containing compound (78.3%; 1.699e-30)	50	7	0	2.79e-21	103.37	103.37
4	ERK1/2, JAK2, Mu-type opioid receptor, ERK1 (MAPK3), Delta-type opioid receptor	response to organic cyclic compound (81.2%; 6.403e-35), response to organonitrogen compound (79.2%; 8.875e-33), response to oxygen-containing compound (87.5%; 2.702e-32), response to organic substance (97.9%; 6.806e-32), response to nitrogen compound (79.2%; 9.216e-32)	50	7	0	2.79e-21	103.37	103.37
5	JAK3, ERK2 (MAPK1), AKT(PKB), AKT2, ERK1/2	response to organonitrogen compound (71.1%; 2.919e-25), response to oxygen-containing compound (80.0%; 4.129e-25), response to nitrogen compound (71.1%; 2.037e-24), regulation of cell population proliferation (73.3%; 3.605e-23), response to endogenous stimulus (73.3%; 4.545e-23)	50	6	0	2.61e-18	94.44	94.44
6	PKC, Delta-type opioid receptor, Kappa-type opioid receptor, ERK1 (MAPK3), Dopamine D1A receptor	cellular response to organic substance (78.3%; 2.854e-21), response to organic substance (84.8%; 7.946e-21), cellular response to oxygen-containing compound (63.0%; 1.661e-20), positive regulation of molecular function (65.2%; 3.933e-20), response to organic cyclic compound (60.9%; 8.285e-20)	49	6	3	5.17e-18	89.49	93.24
7	AKT(PKB), Androgen receptor, Beta-catenin, Cyclin D1, STAT3	synaptic transmission, GABAergic (49.0%; 5.168e-49), gamma-aminobutyric acid signaling pathway (49.0%; 2.217e-48), chloride transmembrane transport (51.0%; 6.319e-47), cellular response to histamine (42.9%; 1.352e-46), chloride transport (53.1%; 1.440e-45)	50	1	62	0.00411	15.51	93.01
8	AKT(PKB), ERK1/2, ERK1 (MAPK3), JunB, CDK1 (p34)	positive regulation of macromolecule biosynthetic process (100.0%; 1.517e-17), positive regulation of cellular biosynthetic process (100.0%; 4.663e-17), positive regulation of biosynthetic process (100.0%; 6.645e-17), positive regulation of cell population proliferation (88.2%; 1.103e-16), positive regulation of transcription by RNA polymerase II (88.2%; 5.597e-16)	17	3	0	4.77e-10	75.98	75.98
9	ERK1/2, Dopamine D1A receptor, ERK1 (MAPK3), ERK2 (MAPK1), G-protein alpha-q	phospholipase C-activating G protein-coupled receptor signaling pathway (42.9%; 2.073e-33), system process (83.7%; 2.309e-26), behavior (57.1%; 1.344e-25), response to organonitrogen compound (67.3%; 8.427e-25), aging (49.0%; 1.537e-24)	50	4	0	1.04e-11	60.9	60.9
10	AKT(PKB), ERK3, ERK7 (MAPK15), c-Jun, mRNA intracellular anatomical structure	leading edge cell differentiation (18.8%; 9.648e-24), response to inorganic substance (56.2%; 1.145e-23), response to endogenous stimulus (70.8%; 6.441e-23), negative regulation of apoptotic process (58.3%; 2.325e-22), cellular response to endogenous stimulus (64.6%; 2.991e-22)	50	4	0	1.14e-11	60.26	60.26
11	Dopamine D2 receptor, Kappa-type opioid receptor, ERK5 (MAPK7), FOXP3, CYP1A1	behavioral response to cocaine (23.9%; 4.736e-23), phospholipase C-activating G protein-coupled receptor signaling pathway (30.4%; 4.287e-20), response to mechanical stimulus (39.1%; 3.402e-19), response to organic substance (80.4%; 2.641e-18), response to organonitrogen compound (56.5%; 4.728e-17)	50	4	0	1.35e-11	59.04	59.04
12	Dopamine D3 receptor, Dopamine D1A receptor, Kappa-type opioid receptor, Dopamine D2 receptor, G-protein alpha-i family	G protein-coupled receptor signaling pathway (96.0%; 8.456e-46), positive regulation of cytosolic calcium ion concentration (64.0%; 5.793e-43), regulation of cytosolic calcium ion concentration (64.0%; 8.201e-41), cellular calcium ion homeostasis (64.0%; 4.723e-37), calcium ion homeostasis (64.0%; 1.469e-36)	50	4	0	1.35e-11	59.04	59.04
13	ERK2 (MAPK1), Dopamine D1A receptor, G-protein alpha-q/11, ITGB3, PKC-beta	phospholipase C-activating G protein-coupled receptor signaling pathway (44.7%; 6.738e-34), cellular calcium ion homeostasis (57.4%; 1.371e-29), calcium ion homeostasis (57.4%; 3.541e-29), cellular divalent inorganic cation homeostasis (57.4%; 6.466e-29), divalent inorganic cation homeostasis (57.4%; 2.446e-28)	50	3	0	1.37e-08	44.26	44.26
14	IKK (cat), AKT3, ERK1/2, RelA (p65 NF-kB subunit), 15(S)-HPETE + Glutathione = 15(S)-HETE + H(,2)O + Oxiglutathione	intracellular signal transduction (67.3%; 4.969e-23), regulation of cell population proliferation (65.3%; 4.605e-20), signal transduction (91.8%; 4.461e-19), response to organic substance (79.6%; 6.358e-19), cellular response to organic substance (71.4%; 1.656e-18)	54	3	1	1.64e-08	42.99	44.24
15	ERK7 (MAPK15), LRRK1, FOXP3, PKC-eta, GABA-A receptor beta-2 subunit	interleukin-8-mediated signaling pathway (8.3%; 1.248e-11), cellular response to interleukin-8 (8.3%; 6.231e-11), response to interleukin-8 (8.3%; 6.231e-11), chloride transport (16.7%; 4.913e-10), regulation of biological quality (64.6%; 4.993e-10)	50	2	0	9.95e-06	29.48	29.48
16	Dopamine D5 receptor, ERK4, FOXP3, GP-IX, SLA/LP	mitochondrial electron transport, NADH to ubiquinone (18.8%; 1.048e-15), mitochondrial respiratory chain complex I assembly (18.8%; 1.559e-14), NADH dehydrogenase complex assembly (18.8%; 1.559e-14), aerobic electron transport chain (18.8%; 7.689e-13), ATP synthesis coupled electron transport (18.8%; 1.152e-12)	50	2	0	9.95e-06	29.48	29.48
17	LRRK2, FOXP3, Tubulin beta, SPAG9, RPL41	G protein-coupled receptor signaling pathway, coupled to cyclic nucleotide second messenger (28.0%; 1.350e-22), regulation of vasoconstriction (24.0%; 6.756e-17), G protein-coupled serotonin receptor signaling pathway (18.0%; 2.207e-16), negative regulation of heart rate (16.0%; 3.338e-16), phospholipase C-activating G protein-coupled receptor signaling pathway (24.0%; 5.435e-16)	50	1	0	0.00457	14.71	14.71
18	FOXP3, RPL31, NDUFC1, CRTH2, GNPTA	phospholipase C-activating G protein-coupled receptor signaling pathway (31.9%; 8.263e-22), regulation of cytosolic calcium ion concentration (42.6%; 4.006e-21), adenylate cyclase-modulating G protein-coupled receptor signaling pathway (36.2%; 1.532e-20), cellular calcium ion homeostasis (44.7%; 2.883e-20), G protein-coupled receptor signaling pathway (66.0%; 2.944e-20)	50	1	0	0.00457	14.71	14.71
