# Supplementary material for: Analyzing the Systems Biology Effects of COVID-19 mRNA Vaccines to Assess Their Safety and Putative Side Effects
Source: Pathogens. 2022 Jun 29;11(7):743. doi: 10.3390/pathogens11070743 (PMC9320269; doi:10.3390/pathogens11070743)
Supplement: Supplementary file 1 [file pathogens-11-00743-s001.zip › SupplementaryTableS4.xlsx]

## Sheet: All Data
Supplementary Table S4. Vaccine adverse events from VAERS.
Pfizer-BIONTECH					Moderna					Janssen
Symptoms	Symptoms Code	Events Reported	Percent		Symptoms	Symptoms Code	Events Reported	Percent		Symptoms	Symptoms Code	Events Reported	Percent
HEADACHE	10019211	51489	0.1687		HEADACHE	10019211	54045	0.1714		HEADACHE	10019211	15526	0.2545
FATIGUE	10016256	43737	0.1433		PYREXIA	10037660	49496	0.157		PYREXIA	10037660	13065	0.2142
PYREXIA	10037660	39808	0.1304		FATIGUE	10016256	46421	0.1472		CHILLS	10008531	11175	0.1832
PAIN	10033371	36686	0.1202		CHILLS	10008531	43051	0.1365		FATIGUE	10016256	10639	0.1744
DIZZINESS	10013573	34114	0.1118		PAIN	10033371	39384	0.1249		PAIN	10033371	10621	0.1741
CHILLS	10008531	33951	0.1112		PAIN IN EXTREMITY	10033425	33016	0.1047		DIZZINESS	10013573	8232	0.1349
NAUSEA	10028813	30109	0.0986		NAUSEA	10028813	30459	0.0966		NAUSEA	10028813	7954	0.1304
PAIN IN EXTREMITY	10033425	26266	0.086		DIZZINESS	10013573	27031	0.0857		PAIN IN EXTREMITY	10033425	6175	0.1012
DYSPNOEA	10013968	18930	0.062		INJECTION SITE PAIN	10022086	23113	0.0733		MYALGIA	10028411	4133	0.0677
ARTHRALGIA	10003239	18525	0.0607		INJECTION SITE ERYTHEMA	10022061	22795	0.0723		DYSPNOEA	10013968	4069	0.0667
COVID-19	10084268	16067	0.0526		MYALGIA	10028411	21592	0.0685		INJECTION SITE PAIN	10022086	3605	0.0591
MYALGIA	10028411	16024	0.0525		ARTHRALGIA	10003239	18475	0.0586		ARTHRALGIA	10003239	3597	0.059
RASH	10037844	15108	0.0495		RASH	10037844	18386	0.0583		HYPERHIDROSIS	10020642	3528	0.0578
PRURITUS	10037087	12899	0.0423		PRURITUS	10037087	18337	0.0582		VOMITING	10047700	3074	0.0504
VOMITING	10047700	12020	0.0394		INJECTION SITE SWELLING	10053425	17761	0.0563		ASTHENIA	10003549	2957	0.0485
SARS-COV-2 TEST POSITIVE	10084271	11892	0.039		INJECTION SITE PRURITUS	10022093	16604	0.0527		PARAESTHESIA	10033775	2521	0.0413
INJECTION SITE PAIN	10022086	11851	0.0388		DYSPNOEA	10013968	15023	0.0476		COVID-19	10084268	2511	0.0412
ASTHENIA	10003549	11753	0.0385		ERYTHEMA	10015150	14628	0.0464		HYPOAESTHESIA	10020937	2495	0.0409
PARAESTHESIA	10033775	11737	0.0384		ASTHENIA	10003549	12656	0.0401		FEELING ABNORMAL	10016322	2365	0.0388
CHEST PAIN	10008479	11144	0.0365		VOMITING	10047700	12013	0.0381		SYNCOPE	10042772	2282	0.0374
LYMPHADENOPATHY	10025197	11046	0.0362		INJECTION SITE WARMTH	10022112	11967	0.038		RASH	10037844	2245	0.0368
HYPOAESTHESIA	10020937	10940	0.0358		DIARRHOEA	10012735	10096	0.032		SARS-COV-2 TEST POSITIVE	10084271	2123	0.0348
DIARRHOEA	10012735	10457	0.0343		PERIPHERAL SWELLING	10048959	9750	0.0309		DIARRHOEA	10012735	2075	0.034
SARS-COV-2 TEST	10084354	10246	0.0336		FEELING ABNORMAL	10016322	9725	0.0308		CHEST PAIN	10008479	1983	0.0325
COUGH	10011224	10165	0.0333		URTICARIA	10046735	9689	0.0307		TREMOR	10044565	1945	0.0319
MALAISE	10025482	9837	0.0322		INJECTION SITE RASH	10022094	9366	0.0297		MALAISE	10025482	1936	0.0317
HYPERHIDROSIS	10020642	9813	0.0321		COVID-19	10084268	8954	0.0284		COUGH	10011224	1816	0.0298
FEELING ABNORMAL	10016322	9561	0.0313		VACCINATION SITE PAIN	10068879	8712	0.0276		LOSS OF CONSCIOUSNESS	10024855	1781	0.0292
URTICARIA	10046735	9092	0.0298		HYPERHIDROSIS	10020642	8634	0.0274		BLOOD TEST	10061726	1780	0.0292
CHEST DISCOMFORT	10008469	7797	0.0255		PARAESTHESIA	10033775	8480	0.0269		BACK PAIN	10003988	1641	0.0269
SYNCOPE	10042772	7375	0.0242		LYMPHADENOPATHY	10025197	8389	0.0266		PRURITUS	10037087	1492	0.0245
BLOOD TEST	10061726	7370	0.0241		MALAISE	10025482	7988	0.0253		BODY TEMPERATURE	10005906	1463	0.024
PRODUCT STORAGE ERROR	10079843	7066	0.0231		HYPOAESTHESIA	10020937	7958	0.0252		HEART RATE INCREASED	10019303	1327	0.0218
PALPITATIONS	10033557	6998	0.0229		COUGH	10011224	7540	0.0239		URTICARIA	10046735	1270	0.0208
ERYTHEMA	10015150	6705	0.022		EXPIRED PRODUCT ADMINISTERED	10074902	7405	0.0235		FEELING HOT	10016334	1267	0.0208
HEART RATE INCREASED	10019303	6642	0.0218		CHEST PAIN	10008479	7113	0.0226		INFLUENZA LIKE ILLNESS	10022004	1261	0.0207
TINNITUS	10043882	6573	0.0215		SARS-COV-2 TEST POSITIVE	10084271	6632	0.021		MUSCLE SPASMS	10028334	1249	0.0205
CONDITION AGGRAVATED	10010264	6302	0.0206		RASH ERYTHEMATOUS	10037855	6612	0.021		CHEST DISCOMFORT	10008469	1242	0.0204
VACCINATION SITE PAIN	10068879	6143	0.0201		SWELLING	10042674	6253	0.0198		PERIPHERAL SWELLING	10048959	1223	0.02
BACK PAIN	10003988	5882	0.0193		SKIN WARM	10040952	6050	0.0192		TINNITUS	10043882	1200	0.0197
OROPHARYNGEAL PAIN	10068319	5738	0.0188		PRODUCT ADMINISTERED TO PATIENT OF INAPPROPRIATE AGE	10081578	6036	0.0191		MIGRAINE	10027599	1199	0.0197
PERIPHERAL SWELLING	10048959	5713	0.0187		VACCINATION SITE ERYTHEMA	10059079	5575	0.0177		DECREASED APPETITE	10061428	1190	0.0195
TREMOR	10044565	5641	0.0185		TREMOR	10044565	5560	0.0176		ELECTROCARDIOGRAM	10014362	1124	0.0184
ELECTROCARDIOGRAM	10014362	5509	0.018		DECREASED APPETITE	10061428	5532	0.0175		CONDITION AGGRAVATED	10010264	1111	0.0182
INTERCHANGE OF VACCINE PRODUCTS	10070574	5472	0.0179		CHEST DISCOMFORT	10008469	5402	0.0171		INSOMNIA	10022437	1103	0.0181
BODY TEMPERATURE	10005906	5440	0.0178		BACK PAIN	10003988	5387	0.0171		PALPITATIONS	10033557	1099	0.018
FEELING HOT	10016334	5260	0.0172		PALPITATIONS	10033557	5335	0.0169		FEELING COLD	10016326	1096	0.018
LOSS OF CONSCIOUSNESS	10024855	4931	0.0162		HEART RATE INCREASED	10019303	5218	0.0165		VISION BLURRED	10047513	1092	0.0179
NECK PAIN	10028836	4851	0.0159		BLOOD TEST	10061726	5195	0.0165		PRODUCT ADMINISTERED TO PATIENT OF INAPPROPRIATE AGE	10081578	1083	0.0178
FLUSHING	10016825	4766	0.0156		FEELING HOT	10016334	5190	0.0165		NECK PAIN	10028836	1050	0.0172
DECREASED APPETITE	10061428	4439	0.0145		RASH PRURITIC	10037884	5162	0.0164		COMPUTERISED TOMOGRAM	10010234	1045	0.0171
SWELLING	10042674	4247	0.0139		TINNITUS	10043882	4928	0.0156		SLEEP DISORDER	10040984	1030	0.0169
SARS-COV-2 TEST NEGATIVE	10084273	4216	0.0138		NO ADVERSE EVENT	10067482	4897	0.0155		SARS-COV-2 TEST	10084354	1009	0.0165
ANXIETY	10002855	4106	0.0135		CONDITION AGGRAVATED	10010264	4869	0.0154		ABDOMINAL PAIN UPPER	10000087	950	0.0156
MIGRAINE	10027599	3927	0.0129		INFLUENZA LIKE ILLNESS	10022004	4764	0.0151		PALLOR	10033546	932	0.0153
NO ADVERSE EVENT	10067482	3878	0.0127		INJECTION SITE INDURATION	10022075	4548	0.0144		ABDOMINAL PAIN	10000081	912	0.0149
INJECTION SITE ERYTHEMA	10022061	3792	0.0124		MOBILITY DECREASED	10048334	4477	0.0142		FALL	10016173	910	0.0149
INJECTION SITE SWELLING	10053425	3764	0.0123		NECK PAIN	10028836	4461	0.0141		THROMBOSIS	10043607	908	0.0149
HERPES ZOSTER	10019974	3699	0.0121		SYNCOPE	10042772	4438	0.0141		LABORATORY TEST	10059938	890	0.0146
VERTIGO	10047340	3687	0.0121		INAPPROPRIATE SCHEDULE OF PRODUCT ADMINISTRATION	10081572	4378	0.0139		MUSCULAR WEAKNESS	10028372	875	0.0143
SWELLING FACE	10042682	3677	0.012		PRODUCT STORAGE ERROR	10079843	4322	0.0137		OROPHARYNGEAL PAIN	10068319	864	0.0142
THROAT TIGHTNESS	10043528	3612	0.0118		OROPHARYNGEAL PAIN	10068319	4272	0.0135		ERYTHEMA	10015150	862	0.0141
COMPUTERISED TOMOGRAM	10010234	3591	0.0118		VACCINATION SITE SWELLING	10069620	4223	0.0134		MOBILITY DECREASED	10048334	833	0.0137
PARAESTHESIA ORAL	10057372	3563	0.0117		ELECTROCARDIOGRAM	10014362	4037	0.0128		NO ADVERSE EVENT	10067482	824	0.0135
MUSCLE SPASMS	10028334	3543	0.0116		VACCINATION SITE PRURITUS	10068881	3677	0.0117		EXPIRED PRODUCT ADMINISTERED	10074902	812	0.0133
ABDOMINAL PAIN UPPER	10000087	3423	0.0112		LOSS OF CONSCIOUSNESS	10024855	3626	0.0115		ANXIETY	10002855	804	0.0132
RHINORRHOEA	10039101	3380	0.0111		INJECTION SITE REACTION	10022095	3570	0.0113		DEATH	10011906	802	0.0131
DEATH	10011906	3341	0.0109		BODY TEMPERATURE INCREASED	10005911	3564	0.0113		IMMEDIATE POST-INJECTION REACTION	10067142	802	0.0131
INSOMNIA	10022437	3340	0.0109		SLEEP DISORDER	10040984	3543	0.0112		GAIT DISTURBANCE	10017577	791	0.013
MOBILITY DECREASED	10048334	3257	0.0107		MIGRAINE	10027599	3456	0.011		BODY TEMPERATURE INCREASED	10005911	754	0.0124
LABORATORY TEST	10059938	3252	0.0107		FLUSHING	10016825	3375	0.0107		INJECTION SITE SWELLING	10053425	746	0.0122
THROAT IRRITATION	10043521	3233	0.0106		INSOMNIA	10022437	3326	0.0105		INTERCHANGE OF VACCINE PRODUCTS	10070574	737	0.0121
BLOOD PRESSURE INCREASED	10005750	3214	0.0105		SARS-COV-2 TEST NEGATIVE	10084273	3309	0.0105		LETHARGY	10024264	727	0.0119
FALL	10016173	3178	0.0104		BODY TEMPERATURE	10005906	3270	0.0104		FULL BLOOD COUNT	10017411	719	0.0118
VISION BLURRED	10047513	3167	0.0104		VACCINATION COMPLICATION	10046861	3170	0.0101		CHEST X-RAY	10008498	691	0.0113
ABDOMINAL PAIN	10000081	3159	0.0103		SARS-COV-2 TEST	10084354	3150	0.01		SOMNOLENCE	10041349	673	0.011
INFLUENZA LIKE ILLNESS	10022004	3147	0.0103		GAIT DISTURBANCE	10017577	3142	0.01		BURNING SENSATION	10006784	672	0.011
SLEEP DISORDER	10040984	3147	0.0103		DEATH	10011906	3140	0.01		FLUSHING	10016825	653	0.0107
INAPPROPRIATE SCHEDULE OF PRODUCT ADMINISTRATION	10081572	3144	0.0103		VERTIGO	10047340	3087	0.0098		COLD SWEAT	10009866	650	0.0107
BURNING SENSATION	10006784	3141	0.0103		LETHARGY	10024264	3058	0.0097		MUSCULOSKELETAL STIFFNESS	10052904	642	0.0105
MUSCULAR WEAKNESS	10028372	3122	0.0102		MUSCLE SPASMS	10028334	2976	0.0094		PRODUCT STORAGE ERROR	10079843	631	0.0103
GAIT DISTURBANCE	10017577	3098	0.0101		SWELLING FACE	10042682	2971	0.0094		SARS-COV-2 TEST NEGATIVE	10084273	628	0.0103
PALLOR	10033546	3080	0.0101		VACCINATION SITE WARMTH	10069624	2964	0.0094		CONTUSION	10050584	626	0.0103
HYPERTENSION	10020772	3011	0.0099		SOMNOLENCE	10041349	2960	0.0094		SEIZURE	10039906	624	0.0102
RASH PRURITIC	10037884	2949	0.0097		FEELING COLD	10016326	2937	0.0093		IMPAIRED WORK ABILITY	10052302	624	0.0102
CHEST X-RAY	10008498	2946	0.0097		ABDOMINAL PAIN UPPER	10000087	2924	0.0093		UNRESPONSIVE TO STIMULI	10045555	619	0.0101
LETHARGY	10024264	2933	0.0096		MUSCULOSKELETAL STIFFNESS	10052904	2906	0.0092		LYMPHADENOPATHY	10025197	617	0.0101
EXTRA DOSE ADMINISTERED	10064366	2899	0.0095		BURNING SENSATION	10006784	2871	0.0091		VERTIGO	10047340	615	0.0101
TACHYCARDIA	10043071	2892	0.0095		INTERCHANGE OF VACCINE PRODUCTS	10070574	2837	0.009		MAGNETIC RESONANCE IMAGING	10078223	611	0.01
FULL BLOOD COUNT	10017411	2872	0.0094		ANXIETY	10002855	2817	0.0089		HYPERTENSION	10020772	608	0.01
MUSCULOSKELETAL STIFFNESS	10052904	2859	0.0094		MUSCULAR WEAKNESS	10028372	2779	0.0088		INJECTION SITE ERYTHEMA	10022061	605	0.0099
RASH ERYTHEMATOUS	10037855	2795	0.0092		COMPUTERISED TOMOGRAM	10010234	2777	0.0088		ULTRASOUND SCAN	10045434	589	0.0097
AXILLARY PAIN	10048750	2769	0.0091		EXTRA DOSE ADMINISTERED	10064366	2697	0.0086		CONFUSIONAL STATE	10010305	583	0.0096
DRUG INEFFECTIVE	10013709	2763	0.0091		TENDERNESS	10043224	2693	0.0085		METABOLIC FUNCTION TEST	10062191	572	0.0094
NASAL CONGESTION	10028735	2692	0.0088		PARAESTHESIA ORAL	10057372	2635	0.0084		PULMONARY EMBOLISM	10037377	554	0.0091
ELECTROCARDIOGRAM NORMAL	10014373	2656	0.0087		FALL	10016173	2628	0.0083		HYPOTENSION	10021097	543	0.0089
FEELING COLD	10016326	2645	0.0087		IMPAIRED WORK ABILITY	10052302	2587	0.0082		ABDOMINAL DISCOMFORT	10000059	515	0.0084
SOMNOLENCE	10041349	2643	0.0087		ABDOMINAL DISCOMFORT	10000059	2584	0.0082		VACCINATION FAILURE	10046862	505	0.0083
LIP SWELLING	10024570	2599	0.0085		HERPES ZOSTER	10019974	2570	0.0082		SWELLING	10042674	504	0.0083
METABOLIC FUNCTION TEST	10062191	2581	0.0085		HYPERTENSION	10020772	2519	0.008		BLOOD TEST NORMAL	10050540	498	0.0082
DYSPHAGIA	10013950	2535	0.0083		LABORATORY TEST	10059938	2436	0.0077		VISUAL IMPAIRMENT	10047571	492	0.0081
HYPOAESTHESIA ORAL	10057371	2533	0.0083		ABDOMINAL PAIN	10000081	2430	0.0077		ELECTROCARDIOGRAM NORMAL	10014373	488	0.008
IMMEDIATE POST-INJECTION REACTION	10067142	2511	0.0082		VISION BLURRED	10047513	2427	0.0077		SWELLING FACE	10042682	486	0.008
BODY TEMPERATURE INCREASED	10005911	2508	0.0082		THROAT TIGHTNESS	10043528	2409	0.0076		DEEP VEIN THROMBOSIS	10051055	482	0.0079
LYMPH NODE PAIN	10025182	2487	0.0081		RASH MACULAR	10037867	2401	0.0076		RHINORRHOEA	10039101	461	0.0076
MAGNETIC RESONANCE IMAGING	10078223	2458	0.0081		BLOOD PRESSURE INCREASED	10005750	2385	0.0076		BLOOD PRESSURE INCREASED	10005750	454	0.0074
IMPAIRED WORK ABILITY	10052302	2450	0.008		RHINORRHOEA	10039101	2368	0.0075		HOT FLUSH	10060800	453	0.0074
ABDOMINAL DISCOMFORT	10000059	2419	0.0079		TACHYCARDIA	10043071	2368	0.0075		LIMB DISCOMFORT	10061224	452	0.0074
INCORRECT DOSE ADMINISTERED	10064355	2399	0.0079		FULL BLOOD COUNT	10017411	2344	0.0074		POOR QUALITY PRODUCT ADMINISTERED	10081478	442	0.0072
PRODUCT PREPARATION ISSUE	10081301	2378	0.0078		LIMB DISCOMFORT	10061224	2314	0.0073		RASH PRURITIC	10037884	440	0.0072
HEAVY MENSTRUAL BLEEDING	10085423	2369	0.0078		VACCINATION SITE RASH	10069482	2312	0.0073		EXTRA DOSE ADMINISTERED	10064366	436	0.0071
CONFUSIONAL STATE	10010305	2360	0.0077		ILLNESS	10080284	2299	0.0073		SKIN WARM	10040952	425	0.007
SWOLLEN TONGUE	10042727	2357	0.0077		CONFUSIONAL STATE	10010305	2278	0.0072		HEAVY MENSTRUAL BLEEDING	10085423	425	0.007
DYSGEUSIA	10013911	2319	0.0076		AXILLARY PAIN	10048750	2275	0.0072		AGEUSIA	10001480	416	0.0068
AGEUSIA	10001480	2284	0.0075		INCORRECT DOSE ADMINISTERED	10064355	2268	0.0072		BLOOD PRESSURE MEASUREMENT	10076581	416	0.0068
PHARYNGEAL SWELLING	10082270	2254	0.0074		PRODUCT DOSE OMISSION ISSUE	10084406	2227	0.0071		LOSS OF PERSONAL INDEPENDENCE IN DAILY ACTIVITIES	10079487	416	0.0068
UNRESPONSIVE TO STIMULI	10045555	2249	0.0074		CHEST X-RAY	10008498	2215	0.007		DISCOMFORT	10013082	410	0.0067
SEIZURE	10039906	2229	0.0073		LIP SWELLING	10024570	2191	0.0069		EYE PAIN	10015958	409	0.0067
UNEVALUABLE EVENT	10062355	2199	0.0072		THROAT IRRITATION	10043521	2188	0.0069		X-RAY	10048064	406	0.0067
BLOOD PRESSURE MEASUREMENT	10076581	2128	0.007		UNEVALUABLE EVENT	10062355	2123	0.0067		SUSPECTED COVID-19	10084451	401	0.0066
PRODUCT ADMINISTERED TO PATIENT OF INAPPROPRIATE AGE	10081578	2127	0.007		IMMEDIATE POST-INJECTION REACTION	10067142	2092	0.0066		PRESYNCOPE	10036653	399	0.0065
ECHOCARDIOGRAM	10014113	2110	0.0069		METABOLIC FUNCTION TEST	10062191	2034	0.0065		CEREBROVASCULAR ACCIDENT	10008190	391	0.0064
INJECTION SITE PRURITUS	10022093	2081	0.0068		INJECTION SITE MASS	10022081	2029	0.0064		TACHYCARDIA	10043071	390	0.0064
HYPERSENSITIVITY	10020751	2077	0.0068		RASH PAPULAR	10037876	1927	0.0061		URINE ANALYSIS	10046614	389	0.0064
ILLNESS	10080284	2073	0.0068		LYMPH NODE PAIN	10025182	1926	0.0061		BALANCE DISORDER	10049848	372	0.0061
LOSS OF PERSONAL INDEPENDENCE IN DAILY ACTIVITIES	10079487	2068	0.0068		DYSPHAGIA	10013950	1882	0.006		THROAT TIGHTNESS	10043528	362	0.0059
EXPIRED PRODUCT ADMINISTERED	10074902	2018	0.0066		HYPOAESTHESIA ORAL	10057371	1870	0.0059		NASAL CONGESTION	10028735	359	0.0059
HEART RATE	10019299	1996	0.0065		MAGNETIC RESONANCE IMAGING	10078223	1865	0.0059		DYSGEUSIA	10013911	357	0.0059
LIMB DISCOMFORT	10061224	1975	0.0065		SWOLLEN TONGUE	10042727	1853	0.0059		NASOPHARYNGITIS	10028810	356	0.0058
COLD SWEAT	10009866	1933	0.0063		LOSS OF PERSONAL INDEPENDENCE IN DAILY ACTIVITIES	10079487	1851	0.0059		HEAD DISCOMFORT	10019194	355	0.0058
HYPOTENSION	10021097	1913	0.0063		NASAL CONGESTION	10028735	1845	0.0059		RASH ERYTHEMATOUS	10037855	354	0.0058
ANOSMIA	10002653	1907	0.0062		AGEUSIA	10001480	1810	0.0057		ECHOCARDIOGRAM	10014113	353	0.0058
VISUAL IMPAIRMENT	10047571	1870	0.0061		DISCOMFORT	10013082	1799	0.0057		HERPES ZOSTER	10019974	351	0.0058
DISCOMFORT	10013082	1860	0.0061		PHARYNGEAL SWELLING	10082270	1762	0.0056		ILLNESS	10080284	348	0.0057
SKIN WARM	10040952	1851	0.0061		DYSGEUSIA	10013911	1680	0.0053		EAR PAIN	10014020	341	0.0056
BLOOD TEST NORMAL	10050540	1823	0.006		CONTUSION	10050584	1676	0.0053		THROAT IRRITATION	10043521	328	0.0054
EAR PAIN	10014020	1803	0.0059		ELECTROCARDIOGRAM NORMAL	10014373	1668	0.0053		PARAESTHESIA ORAL	10057372	328	0.0054
X-RAY	10048064	1792	0.0059		HYPERSENSITIVITY	10020751	1667	0.0053		FIBRIN D DIMER	10016577	327	0.0054
BALANCE DISORDER	10049848	1773	0.0058		BALANCE DISORDER	10049848	1631	0.0052		COVID-19 PNEUMONIA	10084380	323	0.0053
MENSTRUATION IRREGULAR	10027339	1763	0.0058		PALLOR	10033546	1629	0.0052		ANOSMIA	10002653	321	0.0053
RESPIRATORY TRACT CONGESTION	10052251	1755	0.0057		POOR QUALITY PRODUCT ADMINISTERED	10081478	1572	0.005		JOINT SWELLING	10023232	319	0.0052
PRESYNCOPE	10036653	1754	0.0057		INDURATION	10060708	1557	0.0049		DEHYDRATION	10012174	318	0.0052
HOT FLUSH	10060800	1746	0.0057		ECHOCARDIOGRAM	10014113	1554	0.0049		HYPOAESTHESIA ORAL	10057371	312	0.0051
URINE ANALYSIS	10046614	1660	0.0054		COLD SWEAT	10009866	1552	0.0049		COMPUTERISED TOMOGRAM HEAD	10054003	311	0.0051
ULTRASOUND SCAN	10045434	1656	0.0054		EXPOSURE DURING PREGNANCY	10073513	1537	0.0049		HEART RATE	10019299	307	0.005
BELL'S PALSY	10004223	1652	0.0054		SEIZURE	10039906	1528	0.0048		MENSTRUATION IRREGULAR	10027339	306	0.005
INJECTION SITE WARMTH	10022112	1651	0.0054		NASOPHARYNGITIS	10028810	1496	0.0047		NIGHT SWEATS	10029410	305	0.005
THROMBOSIS	10043607	1626	0.0053		HOT FLUSH	10060800	1496	0.0047		UNEVALUABLE EVENT	10062355	303	0.005
CHEST X-RAY NORMAL	10008500	1616	0.0053		BLOOD TEST NORMAL	10050540	1486	0.0047		CHEST X-RAY NORMAL	10008500	302	0.005
TENDERNESS	10043224	1600	0.0052		JOINT SWELLING	10023232	1449	0.0046		ANTICOAGULANT THERAPY	10053468	300	0.0049
NASOPHARYNGITIS	10028810	1585	0.0052		EAR PAIN	10014020	1447	0.0046		EPISTAXIS	10015090	299	0.0049
JOINT SWELLING	10023232	1560	0.0051		X-RAY	10048064	1446	0.0046		DISORIENTATION	10013395	298	0.0049
INFLAMMATION	10061218	1548	0.0051		INFLAMMATION	10061218	1428	0.0045		DYSSTASIA	10050256	298	0.0049
CONTUSION	10050584	1543	0.0051		ULTRASOUND SCAN	10045434	1412	0.0045		HEAD INJURY	10019196	297	0.0049
EYE SWELLING	10015967	1526	0.005		UNDERDOSE	10057362	1396	0.0044		FULL BLOOD COUNT NORMAL	10017414	293	0.0048
WHEEZING	10047924	1471	0.0048		VISUAL IMPAIRMENT	10047571	1385	0.0044		LIP SWELLING	10024570	292	0.0048
HEAD DISCOMFORT	10019194	1441	0.0047		BLOOD PRESSURE MEASUREMENT	10076581	1348	0.0043		ULTRASOUND DOPPLER	10045412	292	0.0048
VACCINATION SITE SWELLING	10069620	1433	0.0047		HYPOTENSION	10021097	1347	0.0043		THERAPY NON-RESPONDER	10051082	292	0.0048
EYE PAIN	10015958	1400	0.0046		BELL'S PALSY	10004223	1327	0.0042		VITAL SIGNS MEASUREMENT	10072952	286	0.0047
RASH MACULAR	10037867	1386	0.0045		ANOSMIA	10002653	1316	0.0042		DYSPHAGIA	10013950	284	0.0047
FULL BLOOD COUNT NORMAL	10017414	1367	0.0045		UNRESPONSIVE TO STIMULI	10045555	1314	0.0042		PHARYNGEAL SWELLING	10082270	284	0.0047
MYOCARDITIS	10028606	1365	0.0045		HEAVY MENSTRUAL BLEEDING	10085423	1272	0.004		INJECTION SITE WARMTH	10022112	281	0.0046
MENSTRUAL DISORDER	10027327	1360	0.0045		INJECTION SITE BRUISING	10022052	1262	0.004		HYPERSOMNIA	10020765	280	0.0046
CEREBROVASCULAR ACCIDENT	10008190	1317	0.0043		URINE ANALYSIS	10046614	1245	0.0039		INFLAMMATION	10061218	280	0.0046
EAR DISCOMFORT	10052137	1295	0.0042		NIGHT SWEATS	10029410	1223	0.0039		CHEST X-RAY ABNORMAL	10008499	277	0.0045
EXPOSURE DURING PREGNANCY	10073513	1290	0.0042		EYE SWELLING	10015967	1206	0.0038		INTENSIVE CARE	10022519	274	0.0045
VACCINATION SITE ERYTHEMA	10059079	1288	0.0042		VACCINATION SITE INDURATION	10065117	1192	0.0038		NEURALGIA	10029223	268	0.0044
ELECTROCARDIOGRAM ABNORMAL	10014363	1278	0.0042		CEREBROVASCULAR ACCIDENT	10008190	1180	0.0037		SKIN DISCOLOURATION	10040829	267	0.0044
TROPONIN INCREASED	10058267	1273	0.0042		INJECTION SITE URTICARIA	10022107	1180	0.0037		MUSCLE TIGHTNESS	10049816	265	0.0043
FACIAL PARALYSIS	10016062	1266	0.0041		EYE PAIN	10015958	1167	0.0037		INJECTION SITE PRURITUS	10022093	263	0.0043
IMMUNISATION	10021430	1262	0.0041		WHEEZING	10047924	1167	0.0037		COMPUTERISED TOMOGRAM NORMAL	10010236	262	0.0043
COVID-19 PNEUMONIA	10084380	1226	0.004		HEART RATE	10019299	1152	0.0037		DISTURBANCE IN ATTENTION	10013496	262	0.0043
PULMONARY EMBOLISM	10037377	1216	0.004		HYPERSOMNIA	10020765	1150	0.0036		BONE PAIN	10006002	261	0.0043
PNEUMONIA	10035664	1181	0.0039		THROMBOSIS	10043607	1133	0.0036		PHOTOPHOBIA	10034960	261	0.0043
CHEST X-RAY ABNORMAL	10008499	1179	0.0039		HEAD DISCOMFORT	10019194	1132	0.0036		BELL'S PALSY	10004223	260	0.0043
NERVOUSNESS	10029216	1171	0.0038		PULMONARY EMBOLISM	10037377	1122	0.0036		PLATELET COUNT DECREASED	10035528	260	0.0043
MUSCLE TWITCHING	10028347	1160	0.0038		DYSSTASIA	10050256	1117	0.0035		RESPIRATORY TRACT CONGESTION	10052251	256	0.0042
EPISTAXIS	10015090	1158	0.0038		VACCINATION SITE REACTION	10059080	1114	0.0035		FACIAL PARALYSIS	10016062	254	0.0042
ATRIAL FIBRILLATION	10003658	1154	0.0038		BLISTER	10005191	1093	0.0035		GAIT INABILITY	10017581	251	0.0041
NEURALGIA	10029223	1142	0.0037		SKIN DISCOLOURATION	10040829	1080	0.0034		HYPOXIA	10021143	250	0.0041
INJECTION SITE RASH	10022094	1127	0.0037		CELLULITIS	10007882	1071	0.0034		MUSCLE TWITCHING	10028347	250	0.0041
DYSSTASIA	10050256	1116	0.0037		RESPIRATORY TRACT CONGESTION	10052251	1068	0.0034		FIBRIN D DIMER INCREASED	10016581	249	0.0041
UNDERDOSE	10057362	1113	0.0036		DEHYDRATION	10012174	1062	0.0034		HYPERSENSITIVITY	10020751	245	0.004
ANAPHYLACTIC REACTION	10002198	1106	0.0036		BONE PAIN	10006002	1060	0.0034		PNEUMONIA	10035664	243	0.004
DEHYDRATION	10012174	1106	0.0036		CHEST X-RAY NORMAL	10008500	1044	0.0033		SWOLLEN TONGUE	10042727	238	0.0039
NIGHT SWEATS	10029410	1102	0.0036		PNEUMONIA	10035664	1042	0.0033		VACCINE BREAKTHROUGH INFECTION	10067923	236	0.0039
OFF LABEL USE	10053762	1088	0.0036		ATRIAL FIBRILLATION	10003658	1041	0.0033		INCORRECT DOSE ADMINISTERED	10064355	235	0.0039
BLOOD GLUCOSE NORMAL	10005558	1043	0.0034		FULL BLOOD COUNT NORMAL	10017414	980	0.0031		ADVERSE EVENT	10060933	233	0.0038
DYSMENORRHOEA	10013935	1042	0.0034		DISORIENTATION	10013395	954	0.003		OFF LABEL USE	10053762	232	0.0038
DISTURBANCE IN ATTENTION	10013496	1041	0.0034		MENSTRUATION IRREGULAR	10027339	946	0.003		EXPOSURE DURING PREGNANCY	10073513	230	0.0038
BLISTER	10005191	1038	0.0034		PRESYNCOPE	10036653	943	0.003		LABORATORY TEST NORMAL	10054052	227	0.0037
INTENSIVE CARE	10022519	1036	0.0034		EAR DISCOMFORT	10052137	940	0.003		COMPUTERISED TOMOGRAM THORAX ABNORMAL	10057799	227	0.0037
DISORIENTATION	10013395	1008	0.0033		FACIAL PARALYSIS	10016062	917	0.0029		PLATELET COUNT NORMAL	10035530	224	0.0037
DRY MOUTH	10013781	1007	0.0033		DRY MOUTH	10013781	916	0.0029		TENDERNESS	10043224	223	0.0037
PAIN IN JAW	10033433	1006	0.0033		GAIT INABILITY	10017581	913	0.0029		SARS-COV-2 ANTIBODY TEST	10084501	221	0.0036
C-REACTIVE PROTEIN INCREASED	10006825	1002	0.0033		INJECTED LIMB MOBILITY DECREASED	10057664	909	0.0029		MENSTRUAL DISORDER	10027327	220	0.0036
RASH PAPULAR	10037876	1002	0.0033		TASTE DISORDER	10082490	907	0.0029		ULTRASOUND DOPPLER ABNORMAL	10045413	220	0.0036
MUSCLE TIGHTNESS	10049816	1002	0.0033		NEURALGIA	10029223	891	0.0028		MAGNETIC RESONANCE IMAGING HEAD	10085255	220	0.0036
HYPERSOMNIA	10020765	983	0.0032		PRODUCT TEMPERATURE EXCURSION ISSUE	10083571	886	0.0028		GUILLAIN-BARRE SYNDROME	10018767	217	0.0036
COMPUTERISED TOMOGRAM HEAD	10054003	972	0.0032		COMPUTERISED TOMOGRAM HEAD	10054003	873	0.0028		EAR DISCOMFORT	10052137	217	0.0036
EXPOSURE TO SARS-COV-2	10084456	968	0.0032		BLOOD GLUCOSE INCREASED	10005557	871	0.0028		SENSORY DISTURBANCE	10040026	213	0.0035
VACCINE BREAKTHROUGH INFECTION	10067923	967	0.0032		DISTURBANCE IN ATTENTION	10013496	870	0.0028		FEELING OF BODY TEMPERATURE CHANGE	10061458	209	0.0034
TASTE DISORDER	10082490	967	0.0032		CHEST X-RAY ABNORMAL	10008499	859	0.0027		NERVOUSNESS	10029216	207	0.0034
LABORATORY TEST NORMAL	10054052	961	0.0031		EPISTAXIS	10015090	848	0.0027		INJECTION SITE BRUISING	10022052	203	0.0033
SNEEZING	10041232	957	0.0031		PAIN IN JAW	10033433	837	0.0027		DRY MOUTH	10013781	202	0.0033
BREAST PAIN	10006298	956	0.0031		PAIN OF SKIN	10033474	823	0.0026		EYE SWELLING	10015967	201	0.0033
TROPONIN	10061576	954	0.0031		INJECTION SITE INFLAMMATION	10022078	813	0.0026		BLOOD GLUCOSE NORMAL	10005558	200	0.0033
GAIT INABILITY	10017581	948	0.0031		NERVOUSNESS	10029216	811	0.0026		DYSARTHRIA	10013887	199	0.0033
BONE PAIN	10006002	947	0.0031		MUSCLE TIGHTNESS	10049816	811	0.0026		THIRST	10043458	199	0.0033
SKIN DISCOLOURATION	10040829	937	0.0031		VACCINATION SITE MASS	10076182	809	0.0026		ELECTROCARDIOGRAM ABNORMAL	10014363	196	0.0032
HYPOXIA	10021143	922	0.003		VACCINE POSITIVE RECHALLENGE	10066903	806	0.0026		PERIPHERAL COLDNESS	10034568	196	0.0032
HEAD INJURY	10019196	914	0.003		MATERNAL EXPOSURE DURING PREGNANCY	10071408	794	0.0025		MAGNETIC RESONANCE IMAGING HEAD ABNORMAL	10085256	195	0.0032
ECHOCARDIOGRAM NORMAL	10014115	911	0.003		INJECTION SITE NODULE	10057880	784	0.0025		INJECTION SITE MASS	10022081	194	0.0032
SARS-COV-2 ANTIBODY TEST	10084501	910	0.003		COMPUTERISED TOMOGRAM NORMAL	10010236	781	0.0025		TASTE DISORDER	10082490	193	0.0032
DYSPHONIA	10013952	901	0.003		DEEP VEIN THROMBOSIS	10051055	780	0.0025		WHEEZING	10047924	190	0.0031
INVESTIGATION	10062026	888	0.0029		ELECTROCARDIOGRAM ABNORMAL	10014363	778	0.0025		RASH MACULAR	10037867	189	0.0031
HEART RATE IRREGULAR	10019304	881	0.0029		MUSCLE TWITCHING	10028347	777	0.0025		PAIN IN JAW	10033433	184	0.003
OXYGEN SATURATION DECREASED	10033318	879	0.0029		JOINT RANGE OF MOTION DECREASED	10048706	775	0.0025		COMPUTERISED TOMOGRAM THORAX	10053875	182	0.003
COMPUTERISED TOMOGRAM NORMAL	10010236	875	0.0029		PHOTOPHOBIA	10034960	741	0.0024		UNDERDOSE	10057362	180	0.003
DEEP VEIN THROMBOSIS	10051055	875	0.0029		MENSTRUAL DISORDER	10027327	733	0.0023		ACUTE RESPIRATORY FAILURE	10001053	179	0.0029
PERICARDITIS	10034484	871	0.0029		PERIPHERAL COLDNESS	10034568	725	0.0023		DYSPEPSIA	10013946	179	0.0029
BLOOD GLUCOSE INCREASED	10005557	851	0.0028		RETCHING	10038776	717	0.0023		OXYGEN SATURATION DECREASED	10033318	179	0.0029
WEIGHT DECREASED	10047895	842	0.0028		WHITE BLOOD CELL COUNT INCREASED	10047943	716	0.0023		ADVERSE DRUG REACTION	10061623	177	0.0029
PHOTOPHOBIA	10034960	841	0.0028		URINARY TRACT INFECTION	10046571	715	0.0023		SENSITIVE SKIN	10081765	177	0.0029
WHITE BLOOD CELL COUNT INCREASED	10047943	841	0.0028		ANTICOAGULANT THERAPY	10053468	715	0.0023		ANTIBODY TEST	10060979	176	0.0029
OEDEMA PERIPHERAL	10030124	840	0.0028		COVID-19 PNEUMONIA	10084380	708	0.0022		APHASIA	10002948	175	0.0029
VAGINAL HAEMORRHAGE	10046910	839	0.0027		DYSPHONIA	10013952	702	0.0022		WEIGHT DECREASED	10047895	174	0.0029
VACCINE POSITIVE RECHALLENGE	10066903	839	0.0027		NODULE	10054107	699	0.0022		SPEECH DISORDER	10041466	172	0.0028
ANTICOAGULANT THERAPY	10053468	837	0.0027		ANAPHYLACTIC REACTION	10002198	698	0.0022		ABDOMINAL DISTENSION	10000060	170	0.0028
DYSPEPSIA	10013946	820	0.0027		INTENSIVE CARE	10022519	694	0.0022		WHITE BLOOD CELL COUNT INCREASED	10047943	170	0.0028
SPEECH DISORDER	10041466	817	0.0027		LABORATORY TEST NORMAL	10054052	687	0.0022		RETCHING	10038776	169	0.0028
PERIPHERAL COLDNESS	10034568	797	0.0026		HYPOXIA	10021143	685	0.0022		AXILLARY PAIN	10048750	169	0.0028
MAGNETIC RESONANCE IMAGING HEAD	10085255	773	0.0025		OXYGEN SATURATION DECREASED	10033318	685	0.0022		ATRIAL FIBRILLATION	10003658	168	0.0028
MOVEMENT DISORDER	10028035	770	0.0025		MYOCARDITIS	10028606	684	0.0022		TROPONIN	10061576	168	0.0028
JOINT RANGE OF MOTION DECREASED	10048706	766	0.0025		APHASIA	10002948	679	0.0022		COMPUTERISED TOMOGRAM HEAD ABNORMAL	10072168	168	0.0028
DEAFNESS	10011878	763	0.0025		MEMORY IMPAIRMENT	10027175	678	0.0022		DYSMENORRHOEA	10013935	167	0.0027
ABDOMINAL DISTENSION	10000060	762	0.0025		SNEEZING	10041232	675	0.0021		INFLUENZA	10022000	166	0.0027
MEMORY IMPAIRMENT	10027175	762	0.0025		BREAST PAIN	10006298	670	0.0021		EYE MOVEMENT DISORDER	10061129	166	0.0027
APHASIA	10002948	759	0.0025		HEART RATE IRREGULAR	10019304	665	0.0021		INAPPROPRIATE SCHEDULE OF PRODUCT ADMINISTRATION	10081572	165	0.0027
OROPHARYNGEAL DISCOMFORT	10068318	756	0.0025		TROPONIN INCREASED	10058267	665	0.0021		PAIN OF SKIN	10033474	164	0.0027
HYPOACUSIS	10048865	750	0.0025		SKIN BURNING SENSATION	10054786	663	0.0021		ANGIOGRAM	10061637	164	0.0027
INTERMENSTRUAL BLEEDING	10022559	737	0.0024		MOVEMENT DISORDER	10028035	661	0.0021		BLOOD GLUCOSE INCREASED	10005557	163	0.0027
VACCINATION FAILURE	10046862	736	0.0024		ARTHRITIS	10003246	658	0.0021		MOVEMENT DISORDER	10028035	163	0.0027
PRODUCTIVE COUGH	10036790	732	0.0024		HEAD INJURY	10019196	656	0.0021		DYSKINESIA	10013916	162	0.0027
OCULAR HYPERAEMIA	10030041	726	0.0024		ASTHMA	10003553	650	0.0021		DYSPNOEA EXERTIONAL	10013971	159	0.0026
ASTHMA	10003553	725	0.0024		WEIGHT DECREASED	10047895	647	0.0021		VACCINATION COMPLICATION	10046861	158	0.0026
ARTHRITIS	10003246	720	0.0024		BLOOD GLUCOSE NORMAL	10005558	644	0.002		ANGIOGRAM PULMONARY ABNORMAL	10002441	157	0.0026
URINARY TRACT INFECTION	10046571	718	0.0024		OEDEMA PERIPHERAL	10030124	636	0.002		SKIN BURNING SENSATION	10054786	157	0.0026
EYE PRURITUS	10052140	717	0.0023		OROPHARYNGEAL DISCOMFORT	10068318	634	0.002		BLOOD PRESSURE DECREASED	10005734	155	0.0025
ACUTE RESPIRATORY FAILURE	10001053	714	0.0023		DYSPEPSIA	10013946	633	0.002		MEMORY IMPAIRMENT	10027175	155	0.0025
FIBRIN D DIMER	10016577	712	0.0023		TROPONIN	10061576	631	0.002		ENDOTRACHEAL INTUBATION	10067450	155	0.0025
DYSARTHRIA	10013887	707	0.0023		INFLUENZA	10022000	628	0.002		PLATELET COUNT	10035525	154	0.0025
PLATELET COUNT DECREASED	10035528	705	0.0023		C-REACTIVE PROTEIN INCREASED	10006825	625	0.002		OXYGEN SATURATION	10033316	153	0.0025
VACCINATION SITE PRURITUS	10068881	696	0.0023		SPEECH DISORDER	10041466	624	0.002		INJECTION SITE REACTION	10022095	152	0.0025
ACUTE KIDNEY INJURY	10069339	690	0.0023		ABDOMINAL DISTENSION	10000060	605	0.0019		BLOOD GLUCOSE	10005553	151	0.0025
MYOCARDIAL INFARCTION	10028596	684	0.0022		DYSARTHRIA	10013887	600	0.0019		VAGINAL HAEMORRHAGE	10046910	151	0.0025
INJECTION SITE REACTION	10022095	681	0.0022		MAGNETIC RESONANCE IMAGING HEAD	10085255	597	0.0019		COMPUTERISED TOMOGRAM ABNORMAL	10010235	150	0.0025
PRODUCT PREPARATION ERROR	10076869	680	0.0022		SYRINGE ISSUE	10069218	595	0.0019		BLISTER	10005191	149	0.0024
PAROSMIA	10034018	676	0.0022		FEEDING DISORDER	10061148	592	0.0019		LYMPH NODE PAIN	10025182	147	0.0024
BLOOD PRESSURE DECREASED	10005734	671	0.0022		MUSCULOSKELETAL DISCOMFORT	10053156	585	0.0019		HYPOACUSIS	10048865	146	0.0024
PAIN OF SKIN	10033474	665	0.0022		AMNESIA	10001949	583	0.0018		AMNESIA	10001949	145	0.0024
COMPUTERISED TOMOGRAM THORAX	10053875	661	0.0022		FEELING OF BODY TEMPERATURE CHANGE	10061458	574	0.0018		INJECTION SITE RASH	10022094	145	0.0024
INJECTION SITE BRUISING	10022052	650	0.0021		SENSITIVE SKIN	10081765	569	0.0018		OEDEMA PERIPHERAL	10030124	144	0.0024
RETCHING	10038776	649	0.0021		ORAL HERPES	10067152	567	0.0018		PRODUCTIVE COUGH	10036790	143	0.0023
FIBRIN D DIMER INCREASED	10016581	645	0.0021		THIRST	10043458	565	0.0018		BLINDNESS	10005169	142	0.0023
ULTRASOUND DOPPLER	10045412	641	0.0021		COMPUTERISED TOMOGRAM THORAX	10053875	564	0.0018		RESTLESSNESS	10038743	142	0.0023
FACIAL PAIN	10016059	640	0.0021		OCULAR HYPERAEMIA	10030041	560	0.0018		MAGNETIC RESONANCE IMAGING NORMAL	10078225	142	0.0023
PANIC ATTACK	10033664	640	0.0021		PRODUCTIVE COUGH	10036790	554	0.0018		LUMBAR PUNCTURE	10024999	141	0.0023
BLOOD GLUCOSE	10005553	630	0.0021		EYE PRURITUS	10052140	553	0.0018		MYOCARDIAL INFARCTION	10028596	141	0.0023
SKIN BURNING SENSATION	10054786	622	0.002		FACIAL PAIN	10016059	551	0.0017		ULTRASOUND SCAN ABNORMAL	10061606	140	0.0023
JOINT STIFFNESS	10023230	621	0.002		INCORRECT ROUTE OF PRODUCT ADMINISTRATION	10081202	550	0.0017		HEART RATE DECREASED	10019301	139	0.0023
INCORRECT PRODUCT FORMULATION ADMINISTERED	10074946	616	0.002		PLATELET COUNT DECREASED	10035528	549	0.0017		COMPUTERISED TOMOGRAM HEAD NORMAL	10072167	139	0.0023
MUSCULOSKELETAL CHEST PAIN	10050819	613	0.002		VITAL SIGNS MEASUREMENT	10072952	549	0.0017		ULTRASOUND SCAN NORMAL	10061607	136	0.0022
COMPUTERISED TOMOGRAM THORAX ABNORMAL	10057799	612	0.002		VACCINE BREAKTHROUGH INFECTION	10067923	548	0.0017		PAROSMIA	10034018	134	0.0022
CARDIAC FLUTTER	10052840	608	0.002		MYOCARDIAL INFARCTION	10028596	543	0.0017		MAGNETIC RESONANCE IMAGING HEAD NORMAL	10085257	134	0.0022
THIRST	10043458	607	0.002		DYSMENORRHOEA	10013935	541	0.0017		PANIC ATTACK	10033664	133	0.0022
BLOOD THYROID STIMULATING HORMONE	10005829	604	0.002		MASS	10026865	539	0.0017		THROMBOCYTOPENIA	10043554	133	0.0022
ECHOCARDIOGRAM ABNORMAL	10061593	601	0.002		BLOOD PRESSURE DECREASED	10005734	532	0.0017		HAEMOGLOBIN DECREASED	10018884	128	0.0021
ORAL HERPES	10067152	597	0.002		PREGNANCY TEST	10036572	521	0.0017		HYPOKINESIA	10021021	128	0.0021
VITAL SIGNS MEASUREMENT	10072952	596	0.002		PERICARDITIS	10034484	520	0.0016		JOINT STIFFNESS	10023230	128	0.0021
MENSTRUATION DELAYED	10027336	592	0.0019		JOINT STIFFNESS	10023230	519	0.0016		SINUS CONGESTION	10040742	128	0.0021
ABORTION SPONTANEOUS	10000234	589	0.0019		SKIN REACTION	10040914	516	0.0016		URINARY TRACT INFECTION	10046571	128	0.0021
NEUROPATHY PERIPHERAL	10029331	589	0.0019		ULTRASOUND DOPPLER	10045412	514	0.0016		BLOOD TEST ABNORMAL	10061016	127	0.0021
SENSATION OF FOREIGN BODY	10061549	586	0.0019		LACRIMATION INCREASED	10023644	513	0.0016		LUNG OPACITY	10081792	127	0.0021
INJECTION SITE INDURATION	10022075	583	0.0019		BLOOD GLUCOSE	10005553	497	0.0016		URINARY INCONTINENCE	10046543	126	0.0021
WEIGHT	10047890	583	0.0019		COMPUTERISED TOMOGRAM ABNORMAL	10010235	497	0.0016		BLOOD THYROID STIMULATING HORMONE	10005829	125	0.002
DYSPNOEA EXERTIONAL	10013971	581	0.0019		ADVERSE REACTION	10067484	494	0.0016		OCULAR HYPERAEMIA	10030041	125	0.002
LACRIMATION INCREASED	10023644	581	0.0019		BLOOD TEST ABNORMAL	10061016	487	0.0015		NODULE	10054107	125	0.002
HAEMOGLOBIN DECREASED	10018884	580	0.0019		PAROSMIA	10034018	481	0.0015		HEART RATE IRREGULAR	10019304	124	0.002
SWELLING OF EYELID	10042690	579	0.0019		EYE IRRITATION	10015946	479	0.0015		SNEEZING	10041232	124	0.002
DYSKINESIA	10013916	576	0.0019		CARDIAC STRESS TEST	10061027	478	0.0015		PULMONARY THROMBOSIS	10037437	123	0.002
INJECTED LIMB MOBILITY DECREASED	10057664	565	0.0019		DEAFNESS	10011878	477	0.0015		IMPAIRED DRIVING ABILITY	10049564	122	0.002
COMPUTERISED TOMOGRAM ABNORMAL	10010235	563	0.0018		FIBRIN D DIMER	10016577	475	0.0015		ACUTE KIDNEY INJURY	10069339	122	0.002
MUSCULOSKELETAL DISCOMFORT	10053156	562	0.0018		COMPUTERISED TOMOGRAM THORAX ABNORMAL	10057799	473	0.0015		ASTHMA	10003553	120	0.002
HEART RATE DECREASED	10019301	559	0.0018		PRODUCT ADMINISTRATION ERROR	10081576	473	0.0015		MUSCULOSKELETAL CHEST PAIN	10050819	120	0.002
FEELING OF BODY TEMPERATURE CHANGE	10061458	557	0.0018		ALOPECIA	10001760	472	0.0015		MUSCULOSKELETAL DISCOMFORT	10053156	120	0.002
ALOPECIA	10001760	553	0.0018		HAEMOGLOBIN DECREASED	10018884	472	0.0015		EXPOSURE TO SARS-COV-2	10084456	120	0.002
AMNESIA	10001949	553	0.0018		SINUSITIS	10040753	469	0.0015		ANAPHYLACTIC REACTION	10002198	119	0.002
BLINDNESS	10005169	553	0.0018		WRONG PRODUCT ADMINISTERED	10081579	465	0.0015		DIFFERENTIAL WHITE BLOOD CELL COUNT	10012784	118	0.0019
INFLUENZA	10022000	549	0.0018		HYPOACUSIS	10048865	464	0.0015		HEMIPARESIS	10019465	118	0.0019
VACCINATION SITE WARMTH	10069624	548	0.0018		ANGIOGRAM	10061637	463	0.0015		SINUSITIS	10040753	118	0.0019
ANGINA PECTORIS	10002383	546	0.0018		VAGINAL HAEMORRHAGE	10046910	461	0.0015		PARANASAL SINUS DISCOMFORT	10052438	118	0.0019
LUNG OPACITY	10081792	544	0.0018		HYPOKINESIA	10021021	458	0.0015		FEEDING DISORDER	10061148	118	0.0019
OXYGEN SATURATION	10033316	537	0.0018		ECHOCARDIOGRAM NORMAL	10014115	456	0.0014		ARTHRITIS	10003246	116	0.0019
PHARYNGEAL PARAESTHESIA	10076737	536	0.0018		DEPRESSION	10012378	455	0.0014		C-REACTIVE PROTEIN INCREASED	10006825	116	0.0019
DEPRESSION	10012378	533	0.0017		DYSKINESIA	10013916	455	0.0014		DYSPHONIA	10013952	116	0.0019
MAGNETIC RESONANCE IMAGING NORMAL	10078225	532	0.0017		MUSCULOSKELETAL CHEST PAIN	10050819	455	0.0014		INJECTION SITE INDURATION	10022075	115	0.0019
ANGIOGRAM	10061637	531	0.0017		SKIN EXFOLIATION	10040844	451	0.0014		LACRIMATION INCREASED	10023644	114	0.0019
INFLUENZA VIRUS TEST NEGATIVE	10070718	529	0.0017		FIBRIN D DIMER INCREASED	10016581	449	0.0014		RENAL PAIN	10038490	114	0.0019
TROPONIN NORMAL	10071322	526	0.0017		CONSTIPATION	10010774	448	0.0014		BREAST PAIN	10006298	113	0.0019
C-REACTIVE PROTEIN	10006824	524	0.0017		PANIC ATTACK	10033664	446	0.0014		DEAFNESS	10011878	113	0.0019
CARDIAC STRESS TEST	10061027	524	0.0017		SENSATION OF FOREIGN BODY	10061549	446	0.0014		DEPRESSION	10012378	113	0.0019
FEEDING DISORDER	10061148	520	0.0017		ACUTE RESPIRATORY FAILURE	10001053	442	0.0014		FACIAL PAIN	10016059	113	0.0019
SINUSITIS	10040753	519	0.0017		HALLUCINATION	10019063	436	0.0014		NEUROPATHY PERIPHERAL	10029331	113	0.0019
ENDOTRACHEAL INTUBATION	10067450	519	0.0017		ACUTE KIDNEY INJURY	10069339	435	0.0014		RASH PAPULAR	10037876	113	0.0019
VACCINATION COMPLICATION	10046861	518	0.0017		MAGNETIC RESONANCE IMAGING NORMAL	10078225	431	0.0014		ALOPECIA	10001760	112	0.0018
EYE IRRITATION	10015946	516	0.0017		BLOOD THYROID STIMULATING HORMONE	10005829	425	0.0013		FIBRIN D DIMER NORMAL	10016583	112	0.0018
WRONG PRODUCT ADMINISTERED	10081579	514	0.0017		NEUROPATHY PERIPHERAL	10029331	418	0.0013		THERAPEUTIC RESPONSE UNEXPECTED	10043417	111	0.0018
BLOOD TEST ABNORMAL	10061016	512	0.0017		CARDIAC MONITORING	10053438	418	0.0013		CRYING	10011469	110	0.0018
DEAFNESS UNILATERAL	10048812	510	0.0017		C-REACTIVE PROTEIN	10006824	417	0.0013		HALLUCINATION	10019063	110	0.0018
INJECTION SITE MASS	10022081	501	0.0016		SWELLING OF EYELID	10042690	415	0.0013		DIPLOPIA	10013036	109	0.0018
METABOLIC FUNCTION TEST NORMAL	10062192	501	0.0016		ENDOTRACHEAL INTUBATION	10067450	412	0.0013		SYRINGE ISSUE	10069218	108	0.0018
CONSTIPATION	10010774	500	0.0016		COMPUTERISED TOMOGRAM HEAD NORMAL	10072167	412	0.0013		SPINAL PAIN	10072005	108	0.0018
DIFFERENTIAL WHITE BLOOD CELL COUNT	10012784	500	0.0016		CARDIAC FLUTTER	10052840	410	0.0013		COMPUTERISED TOMOGRAM ABDOMEN	10053876	107	0.0018
COMPUTERISED TOMOGRAM HEAD NORMAL	10072167	499	0.0016		OXYGEN SATURATION	10033316	409	0.0013		C-REACTIVE PROTEIN	10006824	106	0.0017
ACOUSTIC STIMULATION TESTS	10000525	498	0.0016		DEAFNESS UNILATERAL	10048812	406	0.0013		PETECHIAE	10034754	106	0.0017
CARDIAC DISORDER	10061024	495	0.0016		URINE ANALYSIS NORMAL	10061578	406	0.0013		IMMUNOGLOBULIN THERAPY	10069534	106	0.0017
URINE ANALYSIS NORMAL	10061578	495	0.0016		IMPAIRED DRIVING ABILITY	10049564	404	0.0013		EYE IRRITATION	10015946	105	0.0017
CARDIAC MONITORING	10053438	487	0.0016		DYSPNOEA EXERTIONAL	10013971	400	0.0013		SCAN WITH CONTRAST	10059696	105	0.0017
MAGNETIC RESONANCE IMAGING HEAD NORMAL	10085257	486	0.0016		RESTLESSNESS	10038743	396	0.0013		TROPONIN INCREASED	10058267	104	0.0017
PLATELET COUNT NORMAL	10035530	482	0.0016		SKIN SWELLING	10053262	396	0.0013		JOINT RANGE OF MOTION DECREASED	10048706	103	0.0017
RED BLOOD CELL SEDIMENTATION RATE INCREASED	10049187	482	0.0016		TOOTHACHE	10044055	395	0.0013		BLOOD CREATININE INCREASED	10005483	102	0.0017
SENSORY DISTURBANCE	10040026	481	0.0016		SARS-COV-2 ANTIBODY TEST	10084501	393	0.0012		ECHOCARDIOGRAM NORMAL	10014115	102	0.0017
IMPAIRED DRIVING ABILITY	10049564	481	0.0016		MAGNETIC RESONANCE IMAGING HEAD ABNORMAL	10085256	392	0.0012		OCULAR DISCOMFORT	10052143	101	0.0017
ARRHYTHMIA	10003119	480	0.0016		INFLUENZA VIRUS TEST NEGATIVE	10070718	390	0.0012		CONSTIPATION	10010774	100	0.0016
SINUS CONGESTION	10040742	480	0.0016		SINUS CONGESTION	10040742	389	0.0012		WHITE BLOOD CELL COUNT NORMAL	10047944	100	0.0016
MENTAL STATUS CHANGES	10048294	480	0.0016		BEDRIDDEN	10048948	389	0.0012		MENTAL STATUS CHANGES	10048294	100	0.0016
MOUTH SWELLING	10075203	475	0.0016		INJECTION SITE DISCOLOURATION	10051572	387	0.0012		INJECTED LIMB MOBILITY DECREASED	10057664	99	0.0016
VACCINATION SITE MASS	10076182	474	0.0016		ECHOCARDIOGRAM ABNORMAL	10061593	387	0.0012		ORAL HERPES	10067152	99	0.0016
CARDIAC ARREST	10007515	472	0.0015		EXPOSURE TO SARS-COV-2	10084456	387	0.0012		MECHANICAL VENTILATION	10067221	99	0.0016
DRY THROAT	10013789	472	0.0015		DIPLOPIA	10013036	385	0.0012		ABDOMINAL PAIN LOWER	10000084	98	0.0016
SENSITIVE SKIN	10081765	471	0.0015		MENTAL STATUS CHANGES	10048294	385	0.0012		INTERMENSTRUAL BLEEDING	10022559	98	0.0016
HAEMORRHAGE	10055798	466	0.0015		ACOUSTIC STIMULATION TESTS	10000525	383	0.0012		INJECTION SITE NODULE	10057880	97	0.0016
EYE MOVEMENT DISORDER	10061129	464	0.0015		INTERMENSTRUAL BLEEDING	10022559	383	0.0012		URINE ANALYSIS NORMAL	10061578	97	0.0016
VACCINATION SITE RASH	10069482	461	0.0015		CARDIAC ARREST	10007515	381	0.0012		TOOTHACHE	10044055	95	0.0016
AXILLARY MASS	10049021	456	0.0015		DEVICE CONNECTION ISSUE	10065066	379	0.0012		CARDIAC ARREST	10007515	93	0.0015
IMMUNODEFICIENCY	10061598	456	0.0015		HEART RATE DECREASED	10019301	375	0.0012		HAEMORRHAGE	10055798	93	0.0015
BLOOD CREATININE INCREASED	10005483	454	0.0015		ADVERSE EVENT	10060933	374	0.0012		CARDIAC STRESS TEST	10061027	93	0.0015
DIPLOPIA	10013036	442	0.0014		INFECTION	10021789	370	0.0012		MEDICATION ERROR	10027091	92	0.0015
MASS	10026865	440	0.0014		ABORTION SPONTANEOUS	10000234	369	0.0012		NEUROLOGICAL SYMPTOM	10060860	92	0.0015
SKIN EXFOLIATION	10040844	439	0.0014		POLLAKIURIA	10036018	367	0.0012		HAEMOGLOBIN NORMAL	10018890	91	0.0015
RED BLOOD CELL SEDIMENTATION RATE NORMAL	10049408	436	0.0014		INJECTION SITE DISCOMFORT	10054266	367	0.0012		ADVERSE REACTION	10067484	91	0.0015
TOOTHACHE	10044055	432	0.0014		ANGIOEDEMA	10002424	365	0.0012		ULTRASOUND DOPPLER NORMAL	10045414	90	0.0015
SUSPECTED COVID-19	10084451	430	0.0014		OCULAR DISCOMFORT	10052143	362	0.0011		INFECTION	10021789	88	0.0014
CRYING	10011469	429	0.0014		MOUTH SWELLING	10075203	362	0.0011		HYPERAESTHESIA	10020568	87	0.0014
SEPSIS	10040047	429	0.0014		BLOOD CREATININE INCREASED	10005483	361	0.0011		PAIN ASSESSMENT	10050533	87	0.0014
INFECTION	10021789	428	0.0014		DIFFERENTIAL WHITE BLOOD CELL COUNT	10012784	360	0.0011		DIZZINESS POSTURAL	10013578	86	0.0014
PAINFUL RESPIRATION	10033517	427	0.0014		URINARY INCONTINENCE	10046543	357	0.0011		PERICARDITIS	10034484	86	0.0014
DRY SKIN	10013786	426	0.0014		SLUGGISHNESS	10041052	355	0.0011		POLLAKIURIA	10036018	86	0.0014
NODULE	10054107	424	0.0014		MAGNETIC RESONANCE IMAGING HEAD NORMAL	10085257	355	0.0011		ANGINA PECTORIS	10002383	85	0.0014
MAGNETIC RESONANCE IMAGING HEAD ABNORMAL	10085256	424	0.0014		STOMATITIS	10042128	354	0.0011		BRADYCARDIA	10006093	85	0.0014
ASYMPTOMATIC COVID-19	10084459	420	0.0014		PHARYNGEAL PARAESTHESIA	10076737	351	0.0011		ELECTRIC SHOCK SENSATION	10014358	85	0.0014
ULTRASOUND DOPPLER ABNORMAL	10045413	415	0.0014		ULTRASOUND DOPPLER ABNORMAL	10045413	349	0.0011		ECHOCARDIOGRAM ABNORMAL	10061593	85	0.0014
ELECTROCARDIOGRAM AMBULATORY	10014368	410	0.0013		DRY SKIN	10013786	347	0.0011		MENSTRUATION DELAYED	10027336	84	0.0014
PARANASAL SINUS DISCOMFORT	10052438	410	0.0013		SENSORY DISTURBANCE	10040026	346	0.0011		MENTAL IMPAIRMENT	10027374	84	0.0014
RESTLESSNESS	10038743	406	0.0013		SKIN LESION	10040882	345	0.0011		SKIN EXFOLIATION	10040844	84	0.0014
VENTRICULAR EXTRASYSTOLES	10047289	404	0.0013		FLATULENCE	10016766	344	0.0011		MUSCLE FATIGUE	10049565	84	0.0014
COMPUTERISED TOMOGRAM ABDOMEN	10053876	404	0.0013		RED BLOOD CELL SEDIMENTATION RATE INCREASED	10049187	343	0.0011		CEREBRAL HAEMORRHAGE	10008111	83	0.0014
APPENDICITIS	10003011	403	0.0013		HAEMORRHAGE	10055798	343	0.0011		BEDRIDDEN	10048948	83	0.0014
SCAN WITH CONTRAST	10059696	403	0.0013		PRODUCT ADMINISTERED AT INAPPROPRIATE SITE	10080753	343	0.0011		CARDIAC MONITORING	10053438	83	0.0014
ASPARTATE AMINOTRANSFERASE INCREASED	10003481	401	0.0013		OFF LABEL USE	10053762	338	0.0011		MAGNETIC RESONANCE IMAGING ABNORMAL	10078224	83	0.0014
BIOPSY	10004720	400	0.0013		WHITE BLOOD CELL COUNT NORMAL	10047944	335	0.0011		PRODUCT ADMINISTRATION ERROR	10081576	83	0.0014
FLATULENCE	10016766	400	0.0013		BIOPSY	10004720	334	0.0011		FLATULENCE	10016766	82	0.0013
ELECTROCARDIOGRAM ST SEGMENT ELEVATION	10014392	398	0.0013		METABOLIC FUNCTION TEST NORMAL	10062192	334	0.0011		GASTROOESOPHAGEAL REFLUX DISEASE	10017885	82	0.0013
WHITE BLOOD CELL COUNT NORMAL	10047944	395	0.0013		LUNG OPACITY	10081792	334	0.0011		TROPONIN NORMAL	10071322	82	0.0013
HYPERVENTILATION	10020910	394	0.0013		DRY THROAT	10013789	331	0.001		SEPSIS	10040047	81	0.0013
PRODUCT USE ISSUE	10076309	393	0.0013		BLINDNESS	10005169	330	0.001		X-RAY NORMAL	10048067	81	0.0013
INFLUENZA B VIRUS TEST	10071544	391	0.0013		SKIN TIGHTNESS	10050637	330	0.001		GAZE PALSY	10056696	81	0.0013
ANGIOEDEMA	10002424	390	0.0013		MENSTRUATION DELAYED	10027336	325	0.001		IRRITABILITY	10022998	80	0.0013
HAEMOGLOBIN NORMAL	10018890	386	0.0013		SEPSIS	10040047	322	0.001		MUSCULOSKELETAL PAIN	10028391	80	0.0013
OCULAR DISCOMFORT	10052143	386	0.0013		COMPUTERISED TOMOGRAM ABDOMEN	10053876	322	0.001		VACCINATION SITE PAIN	10068879	80	0.0013
ORAL DISCOMFORT	10030973	383	0.0013		VACCINATION SITE BRUISING	10069484	321	0.001		HYPERVENTILATION	10020910	79	0.0013
STREPTOCOCCUS TEST NEGATIVE	10070415	383	0.0013		COGNITIVE DISORDER	10057668	320	0.001		RED BLOOD CELL SEDIMENTATION RATE	10049184	79	0.0013
POLYMENORRHOEA	10036086	381	0.0012		INJECTION SITE HYPOAESTHESIA	10074586	319	0.001		METABOLIC FUNCTION TEST NORMAL	10062192	79	0.0013
RHEUMATOID ARTHRITIS	10039073	380	0.0012		GASTROOESOPHAGEAL REFLUX DISEASE	10017885	317	0.001		INJECTION SITE HAEMORRHAGE	10022067	78	0.0013
SYRINGE ISSUE	10069218	377	0.0012		CRYING	10011469	316	0.001		TRANSIENT ISCHAEMIC ATTACK	10044390	77	0.0013
HEMIPARESIS	10019465	375	0.0012		ULTRASOUND SCAN ABNORMAL	10061606	315	0.001		WHITE BLOOD CELL COUNT	10047939	77	0.0013
ALANINE AMINOTRANSFERASE INCREASED	10001551	374	0.0012		ORAL DISCOMFORT	10030973	314	0.001		COMPUTERISED TOMOGRAM ABDOMEN ABNORMAL	10057798	77	0.0013
STOMATITIS	10042128	373	0.0012		PARANASAL SINUS DISCOMFORT	10052438	314	0.001		BLOOD URINE PRESENT	10018870	76	0.0012
ELECTRIC SHOCK SENSATION	10014358	371	0.0012		PLATELET COUNT NORMAL	10035530	313	0.001		RESPIRATORY FAILURE	10038695	76	0.0012
CELLULITIS	10007882	369	0.0012		TROPONIN NORMAL	10071322	313	0.001		BLOOD POTASSIUM DECREASED	10005724	75	0.0012
PERIORBITAL SWELLING	10056647	367	0.0012		ARRHYTHMIA	10003119	312	0.001		FLANK PAIN	10016750	75	0.0012
BREAST SWELLING	10006312	364	0.0012		INJECTION SITE CELLULITIS	10050057	308	0.001		EYE PRURITUS	10052140	75	0.0012
PETECHIAE	10034754	360	0.0012		ORAL PAIN	10031009	306	0.001		CARDIAC DISORDER	10061024	75	0.0012
GASTROOESOPHAGEAL REFLUX DISEASE	10017885	358	0.0012		ACUTE MYOCARDIAL INFARCTION	10000891	302	0.001		BLOOD CREATININE NORMAL	10005484	74	0.0012
ACUTE MYOCARDIAL INFARCTION	10000891	357	0.0012		VENTRICULAR EXTRASYSTOLES	10047289	302	0.001		HAEMATOCHEZIA	10018836	74	0.0012
COGNITIVE DISORDER	10057668	357	0.0012		EYE MOVEMENT DISORDER	10061129	301	0.001		HYPERACUSIS	10020559	74	0.0012
C-REACTIVE PROTEIN NORMAL	10006826	355	0.0012		HEMIPARESIS	10019465	297	0.0009		PAINFUL RESPIRATION	10033517	74	0.0012
WHITE BLOOD CELL COUNT	10047939	355	0.0012		SPINAL PAIN	10072005	296	0.0009		PHYSICAL EXAMINATION	10034986	74	0.0012
INFLUENZA A VIRUS TEST NEGATIVE	10070417	354	0.0012		MAGNETIC RESONANCE IMAGING ABNORMAL	10078224	296	0.0009		SENSORY LOSS	10040030	74	0.0012
BLOOD CREATININE NORMAL	10005484	351	0.0011		BLOOD URINE PRESENT	10018870	295	0.0009		WHITE BLOOD CELL COUNT DECREASED	10047942	74	0.0012
RASH VESICULAR	10037898	350	0.0011		PERIORBITAL SWELLING	10056647	295	0.0009		INDURATION	10060708	74	0.0012
INCORRECT ROUTE OF PRODUCT ADMINISTRATION	10081202	349	0.0011		COMPUTERISED TOMOGRAM HEAD ABNORMAL	10072168	291	0.0009		OROPHARYNGEAL DISCOMFORT	10068318	74	0.0012
ABDOMINAL PAIN LOWER	10000084	348	0.0011		INJECTION SITE PARAESTHESIA	10022088	290	0.0009		HAEMOPTYSIS	10018964	73	0.0012
MAGNETIC RESONANCE IMAGING ABNORMAL	10078224	345	0.0011		SKIN IRRITATION	10040880	285	0.0009		LABORATORY TEST ABNORMAL	10023547	73	0.0012
BRADYCARDIA	10006093	344	0.0011		SCAN WITH CONTRAST	10059696	285	0.0009		ABORTION SPONTANEOUS	10000234	72	0.0012
IRRITABILITY	10022998	343	0.0011		VACCINATION SITE URTICARIA	10069622	285	0.0009		BLOOD LACTIC ACID	10005632	72	0.0012
POLLAKIURIA	10036018	342	0.0011		DIZZINESS POSTURAL	10013578	281	0.0009		SLUGGISHNESS	10041052	72	0.0012
LUMBAR PUNCTURE	10024999	339	0.0011		AXILLARY MASS	10049021	280	0.0009		INJECTION SITE HYPOAESTHESIA	10074586	72	0.0012
FEAR	10016275	337	0.0011		FEAR	10016275	279	0.0009		GASTROINTESTINAL DISORDER	10017944	71	0.0012
DIZZINESS POSTURAL	10013578	334	0.0011		RENAL PAIN	10038490	278	0.0009		POSTURE ABNORMAL	10036436	71	0.0012
URINARY INCONTINENCE	10046543	332	0.0011		ACCIDENTAL OVERDOSE	10000381	277	0.0009		SEIZURE LIKE PHENOMENA	10071048	71	0.0012
BLOOD POTASSIUM NORMAL	10005726	331	0.0011		ANGINA PECTORIS	10002383	277	0.0009		DRY SKIN	10013786	70	0.0011
HALLUCINATION	10019063	330	0.0011		VACCINATION SITE DISCOLOURATION	10069474	277	0.0009		GROIN PAIN	10018735	70	0.0011
RED BLOOD CELL SEDIMENTATION RATE	10049184	330	0.0011		TRANSIENT ISCHAEMIC ATTACK	10044390	276	0.0009		PARALYSIS	10033799	70	0.0011
ULTRASOUND SCAN NORMAL	10061607	330	0.0011		ULTRASOUND SCAN NORMAL	10061607	274	0.0009		PROTHROMBIN TIME	10037056	70	0.0011
RESPIRATORY VIRAL PANEL	10075165	329	0.0011		RESUSCITATION	10038749	271	0.0009		RESUSCITATION	10038749	70	0.0011
FEELING JITTERY	10016338	328	0.0011		ABDOMINAL PAIN LOWER	10000084	270	0.0009		WRONG PRODUCT ADMINISTERED	10081579	70	0.0011
PLEURAL EFFUSION	10035598	328	0.0011		ELECTRIC SHOCK SENSATION	10014358	270	0.0009		ALANINE AMINOTRANSFERASE INCREASED	10001551	69	0.0011
GUILLAIN-BARRE SYNDROME	10018767	327	0.0011		ELECTROCARDIOGRAM AMBULATORY	10014368	269	0.0009		HYPOPNOEA	10021079	69	0.0011
BLOOD URINE PRESENT	10018870	325	0.0011		HAEMOGLOBIN NORMAL	10018890	269	0.0009		RESPIRATORY RATE INCREASED	10038712	69	0.0011
ULTRASOUND SCAN ABNORMAL	10061606	324	0.0011		PETECHIAE	10034754	268	0.0008		ASPARTATE AMINOTRANSFERASE INCREASED	10003481	68	0.0011
AMENORRHOEA	10001928	323	0.0011		RED BLOOD CELL SEDIMENTATION RATE	10049184	267	0.0008		INTERNATIONAL NORMALISED RATIO	10022591	68	0.0011
HYPERACUSIS	10020559	322	0.0011		CARDIAC DISORDER	10061024	267	0.0008		INTERNATIONAL NORMALISED RATIO NORMAL	10022596	68	0.0011
ANAEMIA	10002034	320	0.001		BLOOD POTASSIUM NORMAL	10005726	266	0.0008		BLOOD POTASSIUM NORMAL	10005726	67	0.0011
LABORATORY TEST ABNORMAL	10023547	320	0.001		INJECTION SITE HAEMORRHAGE	10022067	266	0.0008		DEAFNESS UNILATERAL	10048812	67	0.0011
INDURATION	10060708	320	0.001		IRRITABILITY	10022998	266	0.0008		ANGIOGRAM CEREBRAL ABNORMAL	10052906	67	0.0011
IMMUNOGLOBULIN THERAPY	10069534	320	0.001		VACCINATION SITE MOVEMENT IMPAIRMENT	10076183	265	0.0008		HAEMATOCRIT NORMAL	10018842	66	0.0011
WHITE BLOOD CELL COUNT DECREASED	10047942	317	0.001		RASH VESICULAR	10037898	264	0.0008		LUNG INFILTRATION	10025102	66	0.0011
THROMBOCYTOPENIA	10043554	310	0.001		ALANINE AMINOTRANSFERASE INCREASED	10001551	263	0.0008		FEAR OF INJECTION	10073753	66	0.0011
MAGNETIC RESONANCE IMAGING HEART	10083127	310	0.001		CHROMATURIA	10008796	262	0.0008		ANAEMIA	10002034	65	0.0011
ANGIOGRAM PULMONARY ABNORMAL	10002441	309	0.001		RHEUMATOID ARTHRITIS	10039073	260	0.0008		MYOCARDITIS	10028606	65	0.0011
MENTAL IMPAIRMENT	10027374	309	0.001		ANAEMIA	10002034	259	0.0008		COGNITIVE DISORDER	10057668	65	0.0011
GASTROINTESTINAL DISORDER	10017944	308	0.001		BLOOD POTASSIUM DECREASED	10005724	259	0.0008		SCAN WITH CONTRAST ABNORMAL	10062152	65	0.0011
ORAL PAIN	10031009	308	0.001		DYSURIA	10013990	258	0.0008		POOR QUALITY SLEEP	10062519	65	0.0011
PRODUCT ADMINISTERED AT INAPPROPRIATE SITE	10080753	305	0.001		NEUROLOGICAL SYMPTOM	10060860	258	0.0008		BIOPSY	10004720	64	0.001
BLEPHAROSPASM	10005159	303	0.001		BREAST SWELLING	10006312	255	0.0008		BLOOD GLUCOSE DECREASED	10005555	64	0.001
THERAPEUTIC RESPONSE UNEXPECTED	10043417	303	0.001		OEDEMA	10030095	255	0.0008		GENERAL PHYSICAL HEALTH DETERIORATION	10049438	64	0.001
ELECTROENCEPHALOGRAM	10014407	302	0.001		FLANK PAIN	10016750	254	0.0008		INJECTION SITE DISCOMFORT	10054266	64	0.001
PERICARDIAL EFFUSION	10034474	302	0.001		X-RAY NORMAL	10048067	251	0.0008		ABNORMAL DREAMS	10000125	63	0.001
DRY EYE	10013774	300	0.001		INCOMPLETE COURSE OF VACCINATION	10072103	250	0.0008		FEELING JITTERY	10016338	63	0.001
COMPUTERISED TOMOGRAM HEAD ABNORMAL	10072168	300	0.001		TONGUE DISCOMFORT	10077855	250	0.0008		TUNNEL VISION	10045178	63	0.001
X-RAY NORMAL	10048067	299	0.001		WHITE BLOOD CELL COUNT	10047939	248	0.0008		DYSURIA	10013990	62	0.001
BLOOD POTASSIUM DECREASED	10005724	298	0.001		ASPARTATE AMINOTRANSFERASE INCREASED	10003481	247	0.0008		ELECTROENCEPHALOGRAM	10014407	62	0.001
TONGUE PRURITUS	10070072	297	0.001		POOR QUALITY SLEEP	10062519	247	0.0008		FEAR	10016275	62	0.001
BLOOD SODIUM NORMAL	10005804	296	0.001		HYPERVENTILATION	10020910	245	0.0008		BLOOD SODIUM DECREASED	10005802	61	0.001
TONGUE DISCOMFORT	10077855	296	0.001		INJECTION SITE IRRITATION	10022079	245	0.0008		BODY TEMPERATURE DECREASED	10005910	61	0.001
MUSCULOSKELETAL PAIN	10028391	295	0.001		PLEURAL EFFUSION	10035598	244	0.0008		BLOOD SODIUM NORMAL	10005804	60	0.001
BLOOD SODIUM DECREASED	10005802	294	0.001		PAINFUL RESPIRATION	10033517	243	0.0008		CYANOSIS	10011703	60	0.001
INJECTION SITE HYPOAESTHESIA	10074586	293	0.001		BLOOD CREATININE NORMAL	10005484	241	0.0008		ELECTROMYOGRAM	10014430	60	0.001
ANTINUCLEAR ANTIBODY	10002807	292	0.001		CARDIAC FAILURE CONGESTIVE	10007559	241	0.0008		POLYMENORRHOEA	10036086	60	0.001
NEUROLOGICAL SYMPTOM	10060860	292	0.001		FEELING JITTERY	10016338	240	0.0008		POLYMERASE CHAIN REACTION	10050967	60	0.001
HAEMATOCRIT NORMAL	10018842	291	0.001		LABORATORY TEST ABNORMAL	10023547	240	0.0008		HYPOPHAGIA	10063743	60	0.001
TRANSIENT ISCHAEMIC ATTACK	10044390	291	0.001		MENTAL IMPAIRMENT	10027374	240	0.0008		BLOOD MAGNESIUM	10005651	59	0.001
SPINAL PAIN	10072005	291	0.001		ECZEMA	10014184	239	0.0008		CELLULITIS	10007882	59	0.001
ORAL PRURITUS	10052894	290	0.0009		LUMBAR PUNCTURE	10024999	235	0.0007		SWELLING OF EYELID	10042690	59	0.001
ANTIBODY TEST	10060979	290	0.0009		PARALYSIS	10033799	235	0.0007		RESPIRATORY DISTRESS	10038687	58	0.001
PRODUCT ADMINISTRATION ERROR	10081576	290	0.0009		COMPUTERISED TOMOGRAM ABDOMEN ABNORMAL	10057798	234	0.0007		SINUS HEADACHE	10040744	58	0.001
LUNG INFILTRATION	10025102	289	0.0009		GLOSSODYNIA	10018388	233	0.0007		RED BLOOD CELL SEDIMENTATION RATE INCREASED	10049187	58	0.001
OLIGOMENORRHOEA	10030295	288	0.0009		TONGUE DISORDER	10043951	233	0.0007		STREPTOCOCCUS TEST NEGATIVE	10070415	58	0.001
SLUGGISHNESS	10041052	288	0.0009		STREPTOCOCCUS TEST NEGATIVE	10070415	232	0.0007		CEREBRAL VENOUS SINUS THROMBOSIS	10083037	58	0.001
SKIN LESION	10040882	287	0.0009		RED BLOOD CELL SEDIMENTATION RATE NORMAL	10049408	231	0.0007		ASYMPTOMATIC COVID-19	10084459	58	0.001
EYE DISORDER	10015916	286	0.0009		BLOOD LACTIC ACID	10005632	230	0.0007		ACUTE MYOCARDIAL INFARCTION	10000891	57	0.0009
RESUSCITATION	10038749	286	0.0009		BLOOD SODIUM NORMAL	10005804	230	0.0007		AMENORRHOEA	10001928	57	0.0009
DYSURIA	10013990	285	0.0009		GUILLAIN-BARRE SYNDROME	10018767	230	0.0007		BLEPHAROSPASM	10005159	57	0.0009
PLATELET COUNT	10035525	285	0.0009		RESPIRATORY FAILURE	10038695	229	0.0007		DRY THROAT	10013789	57	0.0009
GLOSSODYNIA	10018388	284	0.0009		THROMBOCYTOPENIA	10043554	228	0.0007		HAEMATOCRIT DECREASED	10018838	57	0.0009
CYANOSIS	10011703	280	0.0009		INFLUENZA B VIRUS TEST	10071544	228	0.0007		HAEMOGLOBIN	10018876	57	0.0009
BRAIN NATRIURETIC PEPTIDE INCREASED	10053405	280	0.0009		THERAPEUTIC RESPONSE UNEXPECTED	10043417	227	0.0007		SINUS PAIN	10040747	57	0.0009
PHYSICAL EXAMINATION	10034986	279	0.0009		ANGIOGRAM PULMONARY ABNORMAL	10002441	225	0.0007		VITREOUS FLOATERS	10047654	57	0.0009
HAEMATOCHEZIA	10018836	278	0.0009		CATHETERISATION CARDIAC	10007815	225	0.0007		UPPER-AIRWAY COUGH SYNDROME	10070488	57	0.0009
LIMB INJURY	10061225	278	0.0009		GASTROINTESTINAL DISORDER	10017944	225	0.0007		PLEURAL EFFUSION	10035598	56	0.0009
INJECTION SITE PARAESTHESIA	10022088	277	0.0009		LOCAL REACTION	10024769	224	0.0007		EMOTIONAL DISTRESS	10049119	56	0.0009
GENERAL PHYSICAL HEALTH DETERIORATION	10049438	277	0.0009		GENERAL PHYSICAL HEALTH DETERIORATION	10049438	223	0.0007		CARDIAC FLUTTER	10052840	56	0.0009
TONGUE DISORDER	10043951	276	0.0009		DELIRIUM	10012218	221	0.0007		ACOUSTIC STIMULATION TESTS	10000525	55	0.0009
RENAL PAIN	10038490	275	0.0009		LUNG INFILTRATION	10025102	221	0.0007		COMPUTERISED TOMOGRAM THORAX NORMAL	10057801	55	0.0009
BLOOD GLUCOSE DECREASED	10005555	274	0.0009		BRADYCARDIA	10006093	220	0.0007		BLOOD UREA NORMAL	10005857	54	0.0009
FLANK PAIN	10016750	274	0.0009		WALKING AID USER	10050778	220	0.0007		THROMBOPHLEBITIS SUPERFICIAL	10043595	54	0.0009
BEDRIDDEN	10048948	274	0.0009		ASYMPTOMATIC COVID-19	10084459	220	0.0007		PULMONARY PAIN	10074693	54	0.0009
PRODUCT TEMPERATURE EXCURSION ISSUE	10083571	273	0.0009		BLOOD GLUCOSE DECREASED	10005555	219	0.0007		ARRHYTHMIA	10003119	53	0.0009
SINUS TACHYCARDIA	10040752	272	0.0009		ABNORMAL DREAMS	10000125	218	0.0007		OLIGOMENORRHOEA	10030295	53	0.0009
HAEMATOCRIT DECREASED	10018838	271	0.0009		MUSCLE FATIGUE	10049565	218	0.0007		INFLUENZA VIRUS TEST NEGATIVE	10070718	53	0.0009
RESPIRATORY FAILURE	10038695	271	0.0009		SKIN MASS	10067868	217	0.0007		ACTIVATED PARTIAL THROMBOPLASTIN TIME	10000630	52	0.0009
SENSORY LOSS	10040030	270	0.0009		WHITE BLOOD CELL COUNT DECREASED	10047942	216	0.0007		BLINDNESS UNILATERAL	10005186	52	0.0009
VITREOUS FLOATERS	10047654	270	0.0009		C-REACTIVE PROTEIN NORMAL	10006826	214	0.0007		GENERALISED TONIC-CLONIC SEIZURE	10018100	52	0.0009
ABNORMAL DREAMS	10000125	269	0.0009		ELECTROENCEPHALOGRAM	10014407	214	0.0007		FACIAL PARESIS	10051267	52	0.0009
BLOOD UREA INCREASED	10005851	266	0.0009		HYPERACUSIS	10020559	214	0.0007		POSTMENOPAUSAL HAEMORRHAGE	10055870	52	0.0009
RESPIRATORY DISTRESS	10038687	266	0.0009		BLOOD UREA INCREASED	10005851	213	0.0007		ISCHAEMIC STROKE	10061256	52	0.0009
AGITATION	10001497	265	0.0009		BLOOD SODIUM DECREASED	10005802	212	0.0007		MOUTH SWELLING	10075203	52	0.0009
BLOOD PRESSURE ABNORMAL	10005728	265	0.0009		AGITATION	10001497	211	0.0007		DELIRIUM	10012218	51	0.0008
COMPUTERISED TOMOGRAM ABDOMEN ABNORMAL	10057798	264	0.0009		ALLERGY TO VACCINE	10055048	211	0.0007		FORMICATION	10017062	51	0.0008
PHARYNGEAL HYPOAESTHESIA	10059923	264	0.0009		HYPERAESTHESIA	10020568	210	0.0007		STOMATITIS	10042128	51	0.0008
CARDIAC FAILURE CONGESTIVE	10007559	263	0.0009		ANTINUCLEAR ANTIBODY	10002807	209	0.0007		TACHYPNOEA	10043089	51	0.0008
POSTMENOPAUSAL HAEMORRHAGE	10055870	263	0.0009		PULMONARY THROMBOSIS	10037437	209	0.0007		INCORRECT ROUTE OF PRODUCT ADMINISTRATION	10081202	51	0.0008
POOR QUALITY SLEEP	10062519	263	0.0009		HAEMATOCRIT DECREASED	10018838	208	0.0007		FEELING DRUNK	10016330	50	0.0008
HYPERAESTHESIA	10020568	262	0.0009		HAEMATOCRIT NORMAL	10018842	207	0.0007		FULL BLOOD COUNT ABNORMAL	10017412	50	0.0008
FIBRIN D DIMER NORMAL	10016583	261	0.0009		POST-ACUTE COVID-19 SYNDROME	10085503	207	0.0007		GASTROINTESTINAL PAIN	10017999	50	0.0008
BLOOD LACTIC ACID	10005632	258	0.0008		INJECTION SITE VESICLES	10022111	206	0.0007		STRESS	10042209	50	0.0008
POLYMERASE CHAIN REACTION	10050967	257	0.0008		EAR SWELLING	10014025	205	0.0007		NEUROLOGICAL EXAMINATION	10050318	50	0.0008
DEPRESSED MOOD	10012374	256	0.0008		MAMMOGRAM	10026735	203	0.0006		INFLUENZA B VIRUS TEST	10071544	50	0.0008
SARS-COV-2 ANTIBODY TEST NEGATIVE	10084509	256	0.0008		MECHANICAL VENTILATION	10067221	203	0.0006		PHARYNGEAL PARAESTHESIA	10076737	50	0.0008
SINUS DISORDER	10062244	254	0.0008		PULMONARY PAIN	10074693	203	0.0006		CARDIAC FAILURE CONGESTIVE	10007559	49	0.0008
HYPOPHAGIA	10063743	254	0.0008		DEPRESSED MOOD	10012374	202	0.0006		GLYCOSYLATED HAEMOGLOBIN	10018480	49	0.0008
SEIZURE LIKE PHENOMENA	10071048	254	0.0008		ANTIBODY TEST	10060979	201	0.0006		MEAN CELL VOLUME NORMAL	10027006	49	0.0008
CATHETERISATION CARDIAC	10007815	253	0.0008		PERICARDIAL EFFUSION	10034474	200	0.0006		NIGHTMARE	10029412	49	0.0008
PARALYSIS	10033799	253	0.0008		INFLUENZA A VIRUS TEST NEGATIVE	10070417	200	0.0006		RED BLOOD CELL COUNT DECREASED	10038153	49	0.0008
PULMONARY THROMBOSIS	10037437	253	0.0008		BREAST TENDERNESS	10006313	199	0.0006		ULTRASOUND ABDOMEN	10052038	49	0.0008
EJECTION FRACTION DECREASED	10050528	253	0.0008		HYPOPNOEA	10021079	199	0.0006		SKIN LACERATION	10058818	49	0.0008
BREAST TENDERNESS	10006313	252	0.0008		VITREOUS FLOATERS	10047654	199	0.0006		ANGIOEDEMA	10002424	48	0.0008
RESPIRATORY SYNCYTIAL VIRUS TEST NEGATIVE	10068564	251	0.0008		ULTRASOUND ABDOMEN	10052038	199	0.0006		BLOOD CULTURE	10005485	48	0.0008
EAR SWELLING	10014025	250	0.0008		CYANOSIS	10011703	198	0.0006		BLOOD UREA INCREASED	10005851	48	0.0008
VACCINATION SITE BRUISING	10069484	250	0.0008		GRIP STRENGTH DECREASED	10062556	198	0.0006		CSF PROTEIN INCREASED	10011575	48	0.0008
BLOOD CHLORIDE NORMAL	10005421	249	0.0008		MUSCULOSKELETAL PAIN	10028391	197	0.0006		SINUS TACHYCARDIA	10040752	48	0.0008
ECZEMA	10014184	249	0.0008		SECRETION DISCHARGE	10053459	197	0.0006		WEIGHT INCREASED	10047899	48	0.0008
APHONIA	10002953	248	0.0008		AMENORRHOEA	10001928	194	0.0006		RED BLOOD CELL SEDIMENTATION RATE NORMAL	10049408	48	0.0008
GRIP STRENGTH DECREASED	10062556	248	0.0008		APHONIA	10002953	194	0.0006		SENSATION OF FOREIGN BODY	10061549	48	0.0008
PULMONARY PAIN	10074693	248	0.0008		HAEMATOCHEZIA	10018836	194	0.0006		COMPUTERISED TOMOGRAM NECK	10082961	48	0.0008
BLOOD UREA NORMAL	10005857	246	0.0008		PHYSICAL EXAMINATION	10034986	194	0.0006		MAGNETIC RESONANCE IMAGING NECK	10083140	48	0.0008
HEART RATE ABNORMAL	10019300	245	0.0008		PULMONARY OEDEMA	10037423	194	0.0006		ANTINUCLEAR ANTIBODY	10002807	47	0.0008
HYPOKINESIA	10021021	245	0.0008		TACHYPNOEA	10043089	194	0.0006		BLOOD CHLORIDE NORMAL	10005421	47	0.0008
TUNNEL VISION	10045178	245	0.0008		BRONCHITIS	10006451	193	0.0006		COORDINATION ABNORMAL	10010947	47	0.0008
ELECTROMYOGRAM	10014430	244	0.0008		URINE ANALYSIS ABNORMAL	10062226	193	0.0006		EYE DISORDER	10015916	47	0.0008
MUSCLE FATIGUE	10049565	244	0.0008		BLEPHAROSPASM	10005159	191	0.0006		THROMBECTOMY	10043530	47	0.0008
APPENDICECTOMY	10003010	243	0.0008		DRY EYE	10013774	191	0.0006		VASODILATATION	10047141	47	0.0008
WEIGHT INCREASED	10047899	243	0.0008		NIGHTMARE	10029412	191	0.0006		SCAN WITH CONTRAST NORMAL	10062153	47	0.0008
BLOOD THYROID STIMULATING HORMONE NORMAL	10005834	242	0.0008		LIMB INJURY	10061225	191	0.0006		APPENDICITIS	10003011	46	0.0008
BRONCHITIS	10006451	242	0.0008		APPENDICITIS	10003011	190	0.0006		BLOOD ALKALINE PHOSPHATASE NORMAL	10005310	46	0.0008
TACHYPNOEA	10043089	242	0.0008		POLYMENORRHOEA	10036086	190	0.0006		INJECTION SITE PARAESTHESIA	10022088	46	0.0008
MECHANICAL VENTILATION	10067221	242	0.0008		PHARYNGEAL HYPOAESTHESIA	10059923	189	0.0006		PHOTOPSIA	10034962	46	0.0008
UPPER-AIRWAY COUGH SYNDROME	10070488	241	0.0008		DRUG INEFFECTIVE	10013709	188	0.0006		RESPIRATION ABNORMAL	10038647	46	0.0008
CARDIOMEGALY	10007632	239	0.0008		BLOOD CHLORIDE NORMAL	10005421	187	0.0006		SCIATICA	10039674	46	0.0008
EXTRASYSTOLES	10015856	237	0.0008		GROIN PAIN	10018735	186	0.0006		TENSION	10043268	46	0.0008
HYPOPNOEA	10021079	237	0.0008		BLOOD MAGNESIUM	10005651	185	0.0006		EXERCISE TOLERANCE DECREASED	10051301	46	0.0008
SKIN DISORDER	10040831	236	0.0008		BLOOD PRESSURE FLUCTUATION	10005746	184	0.0006		DIFFERENTIAL WHITE BLOOD CELL COUNT NORMAL	10012787	45	0.0007
DISEASE RECURRENCE	10061819	235	0.0008		SENSORY LOSS	10040030	184	0.0006		INCOHERENT	10021630	45	0.0007
ADVERSE REACTION	10067484	235	0.0008		UPPER-AIRWAY COUGH SYNDROME	10070488	184	0.0006		MASS	10026865	45	0.0007
OEDEMA	10030095	234	0.0008		BLOOD THYROID STIMULATING HORMONE NORMAL	10005834	183	0.0006		MYDRIASIS	10028521	45	0.0007
BLOOD CREATINE PHOSPHOKINASE INCREASED	10005470	233	0.0008		RESPIRATORY RATE INCREASED	10038712	183	0.0006		TENSION HEADACHE	10043269	45	0.0007
GOUT	10018627	233	0.0008		SINUS DISORDER	10062244	183	0.0006		FACE INJURY	10050392	45	0.0007
TROPONIN I INCREASED	10058268	233	0.0008		PULMONARY CONGESTION	10037368	182	0.0006		SCAN	10061498	45	0.0007
BLOOD MAGNESIUM	10005651	232	0.0008		THINKING ABNORMAL	10043431	182	0.0006		AUTOIMMUNE DISORDER	10061664	45	0.0007
OPHTHALMOLOGICAL EXAMINATION	10050320	232	0.0008		DERMATITIS	10012431	181	0.0006		SINUS DISORDER	10062244	45	0.0007
INTERNATIONAL NORMALISED RATIO	10022591	231	0.0008		SINUS TACHYCARDIA	10040752	181	0.0006		CHROMATURIA	10008796	44	0.0007
INJECTION SITE URTICARIA	10022107	230	0.0008		SINUS PAIN	10040747	180	0.0006		FLUID RETENTION	10016807	44	0.0007
STRESS	10042209	229	0.0008		TONGUE PRURITUS	10070072	180	0.0006		HEMIPLEGIA	10019468	44	0.0007
MAMMOGRAM	10026735	228	0.0007		ACNE	10000496	179	0.0006		INTERNATIONAL NORMALISED RATIO INCREASED	10022595	44	0.0007
EAR INFECTION	10014011	227	0.0007		PROTHROMBIN TIME	10037056	179	0.0006		LUMBAR PUNCTURE ABNORMAL	10025000	44	0.0007
FACIAL PARESIS	10051267	225	0.0007		BLOOD CULTURE	10005485	178	0.0006		ORAL PAIN	10031009	44	0.0007
SCAN WITH CONTRAST ABNORMAL	10062152	224	0.0007		CARDIOMEGALY	10007632	178	0.0006		SKIN IRRITATION	10040880	44	0.0007
SINUS PAIN	10040747	222	0.0007		IMMUNISATION	10021430	178	0.0006		LIPASE	10050659	44	0.0007
THYROID FUNCTION TEST	10043729	222	0.0007		PLATELET COUNT	10035525	178	0.0006		RESTLESS LEGS SYNDROME	10058920	44	0.0007
GROIN PAIN	10018735	221	0.0007		ACCIDENTAL UNDERDOSE	10074904	178	0.0006		MAGNETIC RESONANCE IMAGING SPINAL ABNORMAL	10083139	44	0.0007
GLYCOSYLATED HAEMOGLOBIN	10018480	219	0.0007		INCORRECT PRODUCT FORMULATION ADMINISTERED	10074946	178	0.0006		ASTHENOPIA	10003552	43	0.0007
TROPONIN I	10050397	218	0.0007		BIOPSY SKIN	10004873	177	0.0006		CEREBRAL THROMBOSIS	10008132	43	0.0007
BLOOD CULTURE	10005485	217	0.0007		GOUT	10018627	177	0.0006		CHRONIC OBSTRUCTIVE PULMONARY DISEASE	10009033	43	0.0007
LUNG DISORDER	10025082	217	0.0007		ORAL PRURITUS	10052894	177	0.0006		CULTURE URINE	10011638	43	0.0007
RED BLOOD CELL COUNT DECREASED	10038153	217	0.0007		EYE DISORDER	10015916	176	0.0006		EYE HAEMORRHAGE	10015926	43	0.0007
CIRCUMSTANCE OR INFORMATION CAPABLE OF LEADING TO MEDICATION ERROR	10064385	217	0.0007		PERIARTHRITIS	10034464	176	0.0006		PSORIASIS	10037153	43	0.0007
BODY TEMPERATURE DECREASED	10005910	216	0.0007		MAGNETIC RESONANCE IMAGING HEART	10083127	176	0.0006		RED BLOOD CELL COUNT NORMAL	10038157	43	0.0007
ACOUSTIC STIMULATION TESTS ABNORMAL	10000526	215	0.0007		IMMUNOGLOBULIN THERAPY	10069534	175	0.0006		SURGERY	10042609	43	0.0007
CHRONIC OBSTRUCTIVE PULMONARY DISEASE	10009033	215	0.0007		VACCINATION SITE INFLAMMATION	10068878	174	0.0006		OPHTHALMOLOGICAL EXAMINATION	10050320	43	0.0007
MEAN CELL VOLUME NORMAL	10027006	215	0.0007		BODY TEMPERATURE DECREASED	10005910	173	0.0005		PLATELET COUNT INCREASED	10051608	43	0.0007
PSORIASIS	10037153	215	0.0007		CHRONIC OBSTRUCTIVE PULMONARY DISEASE	10009033	172	0.0005		APPENDICECTOMY	10003010	42	0.0007
PULMONARY OEDEMA	10037423	215	0.0007		HYPOPHAGIA	10063743	172	0.0005		BLOOD BILIRUBIN NORMAL	10005367	42	0.0007
RESPIRATORY RATE INCREASED	10038712	214	0.0007		RED BLOOD CELL COUNT DECREASED	10038153	171	0.0005		BLOOD CREATINE PHOSPHOKINASE	10005467	42	0.0007
SUPRAVENTRICULAR TACHYCARDIA	10042604	214	0.0007		ALANINE AMINOTRANSFERASE NORMAL	10001552	170	0.0005		BREAST TENDERNESS	10006313	42	0.0007
BLOOD ALKALINE PHOSPHATASE NORMAL	10005310	213	0.0007		MEAN CELL VOLUME NORMAL	10027006	170	0.0005		CATHETERISATION CARDIAC	10007815	42	0.0007
NIGHTMARE	10029412	213	0.0007		RESPIRATORY DISTRESS	10038687	170	0.0005		MUSCLE STRAIN	10050031	42	0.0007
FULL BLOOD COUNT ABNORMAL	10017412	212	0.0007		INTERNATIONAL NORMALISED RATIO	10022591	169	0.0005		GRIP STRENGTH DECREASED	10062556	42	0.0007
SKIN IRRITATION	10040880	211	0.0007		OLIGOMENORRHOEA	10030295	169	0.0005		MAGNETIC RESONANCE IMAGING SPINAL	10083133	42	0.0007
COLONOSCOPY	10010007	210	0.0007		ELECTROMYOGRAM	10014430	167	0.0005		SARS-COV-2 ANTIBODY TEST NEGATIVE	10084509	42	0.0007
HYPONATRAEMIA	10021036	210	0.0007		EXTRASYSTOLES	10015856	167	0.0005		ANION GAP	10002522	41	0.0007
SKIN TIGHTNESS	10050637	210	0.0007		INJECTION SITE OEDEMA	10022085	167	0.0005		BLOOD CULTURE NEGATIVE	10005486	41	0.0007
URINE ANALYSIS ABNORMAL	10062226	210	0.0007		SCIATICA	10039674	167	0.0005		BRONCHITIS	10006451	41	0.0007
ULTRASOUND ABDOMEN	10052038	209	0.0007		VACCINATION SITE LYMPHADENOPATHY	10069480	167	0.0005		EATING DISORDER	10014062	41	0.0007
MAGNETIC RESONANCE IMAGING NECK	10083140	209	0.0007		HEART RATE ABNORMAL	10019300	166	0.0005		LUNG DISORDER	10025082	41	0.0007
ATELECTASIS	10003598	208	0.0007		ACOUSTIC STIMULATION TESTS ABNORMAL	10000526	165	0.0005		MEAN CELL HAEMOGLOBIN CONCENTRATION NORMAL	10026994	41	0.0007
MYDRIASIS	10028521	208	0.0007		BLOOD UREA NORMAL	10005857	165	0.0005		PHOTOSENSITIVITY REACTION	10034972	41	0.0007
AUTOIMMUNE DISORDER	10061664	208	0.0007		WEIGHT INCREASED	10047899	165	0.0005		RED CELL DISTRIBUTION WIDTH NORMAL	10053922	41	0.0007
ALANINE AMINOTRANSFERASE NORMAL	10001552	206	0.0007		INTENTIONAL PRODUCT USE ISSUE	10076308	165	0.0005		PERIORBITAL SWELLING	10056647	41	0.0007
RESPIRATION ABNORMAL	10038647	205	0.0007		WRONG TECHNIQUE IN PRODUCT USAGE PROCESS	10076573	165	0.0005		MOTOR DYSFUNCTION	10061296	41	0.0007
MATERNAL EXPOSURE DURING PREGNANCY	10071408	205	0.0007		BLOOD PRESSURE ABNORMAL	10005728	163	0.0005		LIMB MASS	10078503	41	0.0007
BREAST MASS	10006272	204	0.0007		GLYCOSYLATED HAEMOGLOBIN	10018480	163	0.0005		BLOOD THYROID STIMULATING HORMONE NORMAL	10005834	40	0.0007
CARBON DIOXIDE NORMAL	10007228	204	0.0007		ORAL MUCOSAL BLISTERING	10030995	163	0.0005		DRY EYE	10013774	40	0.0007
CHROMATURIA	10008796	204	0.0007		OPHTHALMOLOGICAL EXAMINATION	10050320	163	0.0005		HYPOTONIA	10021118	40	0.0007
THROAT CLEARING	10080125	204	0.0007		EJECTION FRACTION DECREASED	10050528	163	0.0005		OEDEMA	10030095	40	0.0007
INJECTION SITE NODULE	10057880	202	0.0007		FACIAL PARESIS	10051267	163	0.0005		PROTEIN TOTAL NORMAL	10037017	40	0.0007
SARS-COV-2 ANTIBODY TEST POSITIVE	10084491	202	0.0007		SUPRAVENTRICULAR TACHYCARDIA	10042604	162	0.0005		PROTHROMBIN TIME NORMAL	10037062	40	0.0007
BLOOD CULTURE NEGATIVE	10005486	201	0.0007		POSTMENOPAUSAL HAEMORRHAGE	10055870	162	0.0005		THINKING ABNORMAL	10043431	40	0.0007
PREGNANCY TEST NEGATIVE	10036574	201	0.0007		COMPUTERISED TOMOGRAM NECK	10082961	162	0.0005		X-RAY LIMB	10061585	40	0.0007
GENERALISED TONIC-CLONIC SEIZURE	10018100	200	0.0007		CULTURE URINE	10011638	161	0.0005		TRANSFUSION	10066152	40	0.0007
PULMONARY CONGESTION	10037368	200	0.0007		FULL BLOOD COUNT ABNORMAL	10017412	161	0.0005		ALANINE AMINOTRANSFERASE NORMAL	10001552	39	0.0006
EATING DISORDER	10014062	199	0.0007		BLOOD ALKALINE PHOSPHATASE NORMAL	10005310	160	0.0005		CEREBRAL INFARCTION	10008118	39	0.0006
SCIATICA	10039674	199	0.0007		X-RAY LIMB	10061585	160	0.0005		COLONOSCOPY	10010007	39	0.0006
LIP PRURITUS	10070721	199	0.0007		INFLUENZA VIRUS TEST	10070715	160	0.0005		DEPRESSED LEVEL OF CONSCIOUSNESS	10012373	39	0.0006
BODY HEIGHT	10005891	198	0.0006		GINGIVAL PAIN	10018286	159	0.0005		EAR SWELLING	10014025	39	0.0006
SECRETION DISCHARGE	10053459	198	0.0006		PSORIASIS	10037153	159	0.0005		ELECTROCARDIOGRAM AMBULATORY	10014368	39	0.0006
STREPTOCOCCUS TEST	10070414	198	0.0006		EMOTIONAL DISTRESS	10049119	159	0.0005		HAEMATEMESIS	10018830	39	0.0006
BLOOD BILIRUBIN NORMAL	10005367	195	0.0006		VACCINATION SITE HAEMORRHAGE	10069475	159	0.0005		NERVOUS SYSTEM DISORDER	10029202	39	0.0006
BLOOD CREATINE PHOSPHOKINASE	10005467	194	0.0006		CARDIOVERSION	10007661	158	0.0005		ORAL DISCOMFORT	10030973	39	0.0006
HAEMOPTYSIS	10018964	194	0.0006		BURSITIS	10006811	157	0.0005		PELVIC PAIN	10034263	39	0.0006
PHOTOPSIA	10034962	193	0.0006		LUNG DISORDER	10025082	157	0.0005		PULMONARY OEDEMA	10037423	39	0.0006
WALKING AID USER	10050778	193	0.0006		EAR INFECTION	10014011	156	0.0005		WALKING AID USER	10050778	39	0.0006
INFLUENZA VIRUS TEST	10070715	193	0.0006		ADVERSE DRUG REACTION	10061623	156	0.0005		INFLUENZA A VIRUS TEST NEGATIVE	10070417	39	0.0006
COMPUTERISED TOMOGRAM NECK	10082961	193	0.0006		PELVIC PAIN	10034263	155	0.0005		BLOOD MAGNESIUM NORMAL	10005656	38	0.0006
DERMATITIS	10012431	192	0.0006		DEPRESSED LEVEL OF CONSCIOUSNESS	10012373	154	0.0005		BLOOD PRESSURE FLUCTUATION	10005746	38	0.0006
THINKING ABNORMAL	10043431	192	0.0006		DERMATITIS ALLERGIC	10012434	154	0.0005		C-REACTIVE PROTEIN NORMAL	10006826	38	0.0006
ADENOVIRUS TEST	10050991	192	0.0006		HAEMATURIA	10018867	154	0.0005		EAR INFECTION	10014011	38	0.0006
ASTHENOPIA	10003552	191	0.0006		SKIN INDURATION	10051837	154	0.0005		GLOMERULAR FILTRATION RATE	10018355	38	0.0006
HAEMOGLOBIN	10018876	191	0.0006		SCAN WITH CONTRAST ABNORMAL	10062152	154	0.0005		INJECTION SITE INFLAMMATION	10022078	38	0.0006
OVERDOSE	10033295	191	0.0006		MAGNETIC RESONANCE IMAGING NECK	10083140	154	0.0005		MUSCLE RIGIDITY	10028330	38	0.0006
VACCINATION SITE REACTION	10059080	190	0.0006		COLONOSCOPY	10010007	153	0.0005		RESPIRATORY ARREST	10038669	38	0.0006
BIOPSY SKIN	10004873	189	0.0006		THROAT CLEARING	10080125	153	0.0005		RESPIRATORY DISORDER	10038683	38	0.0006
LIVER FUNCTION TEST	10060105	189	0.0006		SARS-COV-2 ANTIBODY TEST POSITIVE	10084491	153	0.0005		VENOGRAM	10047208	38	0.0006
ANTINUCLEAR ANTIBODY NEGATIVE	10002809	185	0.0006		BRAIN NATRIURETIC PEPTIDE INCREASED	10053405	152	0.0005		SECRETION DISCHARGE	10053459	38	0.0006
CULTURE URINE	10011638	185	0.0006		BLINDNESS UNILATERAL	10005186	151	0.0005		POSITIVE AIRWAY PRESSURE THERAPY	10086397	38	0.0006
ODYNOPHAGIA	10030094	185	0.0006		CARDIAC FAILURE	10007554	151	0.0005		AGITATION	10001497	37	0.0006
BLOOD PRESSURE FLUCTUATION	10005746	183	0.0006		ATELECTASIS	10003598	150	0.0005		BLOOD CREATINE PHOSPHOKINASE INCREASED	10005470	37	0.0006
LYMPHADENITIS	10025188	183	0.0006		BLOOD CULTURE NEGATIVE	10005486	150	0.0005		CARBON DIOXIDE NORMAL	10007228	37	0.0006
HAEMATURIA	10018867	182	0.0006		FAECES DISCOLOURED	10016100	150	0.0005		SKIN LESION	10040882	37	0.0006
PULSE ABNORMAL	10037466	182	0.0006		FORMICATION	10017062	149	0.0005		URINARY RETENTION	10046555	37	0.0006
ADVERSE EVENT	10060933	182	0.0006		GASTROINTESTINAL PAIN	10017999	149	0.0005		VENOGRAM NORMAL	10047210	37	0.0006
HEPATIC ENZYME INCREASED	10060795	181	0.0006		SURGERY	10042609	149	0.0005		VENTRICULAR EXTRASYSTOLES	10047289	37	0.0006
ACNE	10000496	180	0.0006		SEIZURE LIKE PHENOMENA	10071048	149	0.0005		LIVER FUNCTION TEST	10060105	37	0.0006
ASPARTATE AMINOTRANSFERASE NORMAL	10003482	180	0.0006		HAEMOPTYSIS	10018964	148	0.0005		WRONG TECHNIQUE IN PRODUCT USAGE PROCESS	10076573	37	0.0006
PELVIC PAIN	10034263	180	0.0006		STRESS	10042209	148	0.0005		TONGUE DISCOMFORT	10077855	37	0.0006
INCOMPLETE COURSE OF VACCINATION	10072103	180	0.0006		LIP PRURITUS	10070721	148	0.0005		IMMUNE THROMBOCYTOPENIA	10083842	37	0.0006
TENSION HEADACHE	10043269	179	0.0006		FLUID RETENTION	10016807	147	0.0005		ACNE	10000496	36	0.0006
NEUROLOGICAL EXAMINATION	10050318	179	0.0006		ASPARTATE AMINOTRANSFERASE NORMAL	10003482	146	0.0005		BREAST SWELLING	10006312	36	0.0006
ULTRASOUND DOPPLER NORMAL	10045414	178	0.0006		BLOOD BILIRUBIN NORMAL	10005367	146	0.0005		HEART RATE ABNORMAL	10019300	36	0.0006
BRAIN NATRIURETIC PEPTIDE NORMAL	10053409	178	0.0006		ERUCTATION	10015137	146	0.0005		MUSCLE CONTRACTIONS INVOLUNTARY	10028293	36	0.0006
BLOOD CHOLESTEROL	10005422	177	0.0006		GLOMERULAR FILTRATION RATE DECREASED	10018358	146	0.0005		RHEUMATOID ARTHRITIS	10039073	36	0.0006
CARDIAC FAILURE	10007554	176	0.0006		MEAN CELL HAEMOGLOBIN CONCENTRATION NORMAL	10026994	146	0.0005		VITAMIN B12	10047602	36	0.0006
DRUG HYPERSENSITIVITY	10013700	176	0.0006		RENAL FAILURE	10038435	146	0.0005		FIBROMYALGIA	10048439	36	0.0006
GASTROINTESTINAL PAIN	10017999	176	0.0006		BLOOD MAGNESIUM NORMAL	10005656	145	0.0005		LYMPHOCYTE PERCENTAGE DECREASED	10052231	36	0.0006
RED BLOOD CELL COUNT NORMAL	10038157	176	0.0006		MOUTH ULCERATION	10028034	145	0.0005		APHONIA	10002953	35	0.0006
BLOOD MAGNESIUM NORMAL	10005656	175	0.0006		FIBRIN D DIMER NORMAL	10016583	144	0.0005		BLOOD IMMUNOGLOBULIN G	10005593	35	0.0006
INJECTION SITE HAEMORRHAGE	10022067	175	0.0006		RASH MACULO-PAPULAR	10037868	144	0.0005		EUPHORIC MOOD	10015535	35	0.0006
PROTHROMBIN TIME	10037056	175	0.0006		IMMUNE THROMBOCYTOPENIA	10083842	144	0.0005		GLOSSODYNIA	10018388	35	0.0006
APHTHOUS ULCER	10002959	174	0.0006		APPENDICECTOMY	10003010	143	0.0005		HANGOVER	10019133	35	0.0006
CARDIOVERSION	10007661	174	0.0006		AUTOIMMUNE DISORDER	10061664	143	0.0005		MONOPLEGIA	10027926	35	0.0006
INJECTION SITE DISCOMFORT	10054266	173	0.0006		ASTHENOPIA	10003552	142	0.0005		SKIN DISORDER	10040831	35	0.0006
CEREBRAL HAEMORRHAGE	10008111	171	0.0006		ELECTROCARDIOGRAM ST SEGMENT ELEVATION	10014392	142	0.0005		TESTICULAR PAIN	10043345	35	0.0006
RENAL FAILURE	10038435	171	0.0006		GENERALISED TONIC-CLONIC SEIZURE	10018100	142	0.0005		NERVE INJURY	10052897	35	0.0006
RED CELL DISTRIBUTION WIDTH NORMAL	10053922	171	0.0006		HEPATIC ENZYME INCREASED	10060795	142	0.0005		BRAIN NATRIURETIC PEPTIDE	10053406	35	0.0006
DELIRIUM	10012218	170	0.0006		LIMB MASS	10078503	142	0.0005		HEPATIC ENZYME INCREASED	10060795	35	0.0006
FEAR OF INJECTION	10073753	170	0.0006		TRANSFUSION	10066152	141	0.0004		FACIAL DISCOMFORT	10083537	35	0.0006
BLOOD CALCIUM NORMAL	10005397	169	0.0006		VACCINATION SITE DISCOMFORT	10069478	141	0.0004		ASPARTATE AMINOTRANSFERASE NORMAL	10003482	34	0.0006
EMOTIONAL DISTRESS	10049119	169	0.0006		BLOOD CREATINE PHOSPHOKINASE	10005467	140	0.0004		BLOOD CREATININE	10005480	34	0.0006
NERVE INJURY	10052897	168	0.0006		RESPIRATION ABNORMAL	10038647	140	0.0004		DIABETES MELLITUS	10012601	34	0.0006
BRAIN NATRIURETIC PEPTIDE	10053406	168	0.0006		SINUS HEADACHE	10040744	140	0.0004		ECZEMA	10014184	34	0.0006
ENDOSCOPY	10014805	167	0.0005		LIVER FUNCTION TEST	10060105	140	0.0004		INJURY	10022116	34	0.0006
SKIN SWELLING	10053262	167	0.0005		BLOOD CALCIUM NORMAL	10005397	139	0.0004		RECTAL HAEMORRHAGE	10038063	34	0.0006
UPPER RESPIRATORY TRACT INFECTION	10046306	166	0.0005		CARBON DIOXIDE NORMAL	10007228	139	0.0004		TROPONIN I	10050397	34	0.0006
MOUTH ULCERATION	10028034	165	0.0005		INCONTINENCE	10021639	139	0.0004		HEPARIN-INDUCED THROMBOCYTOPENIA TEST	10050829	34	0.0006
FIBROMYALGIA	10048439	165	0.0005		RED BLOOD CELL COUNT NORMAL	10038157	139	0.0004		ANGIOGRAM CEREBRAL NORMAL	10052907	34	0.0006
PAIN ASSESSMENT	10050533	164	0.0005		SCAB	10039509	139	0.0004		BLOOD ALBUMIN NORMAL	10005289	33	0.0005
X-RAY LIMB	10061585	164	0.0005		NASAL DISCOMFORT	10052437	139	0.0004		BLOOD PRESSURE ABNORMAL	10005728	33	0.0005
FLUID RETENTION	10016807	163	0.0005		RED CELL DISTRIBUTION WIDTH NORMAL	10053922	139	0.0004		CARDIOMEGALY	10007632	33	0.0005
LEUKOCYTOSIS	10024378	163	0.0005		ACTIVATED PARTIAL THROMBOPLASTIN TIME	10000630	138	0.0004		HAEMATOMA	10018852	33	0.0005
FEELING DRUNK	10016330	162	0.0005		TENSION HEADACHE	10043269	138	0.0004		INITIAL INSOMNIA	10022035	33	0.0005
ORAL MUCOSAL BLISTERING	10030995	162	0.0005		TUNNEL VISION	10045178	138	0.0004		NEPHROLITHIASIS	10029148	33	0.0005
EXERCISE TOLERANCE DECREASED	10051301	162	0.0005		RESPIRATORY ARREST	10038669	136	0.0004		THYROID FUNCTION TEST	10043729	33	0.0005
ACTIVATED PARTIAL THROMBOPLASTIN TIME	10000630	161	0.0005		SARS-COV-2 ANTIBODY TEST NEGATIVE	10084509	135	0.0004		AUTOPSY	10050117	33	0.0005
EYE HAEMORRHAGE	10015926	161	0.0005		CEREBRAL HAEMORRHAGE	10008111	134	0.0004		SKIN TIGHTNESS	10050637	33	0.0005
SKIN LACERATION	10058818	161	0.0005		EXERCISE TOLERANCE DECREASED	10051301	134	0.0004		NEUTROPHIL PERCENTAGE INCREASED	10052224	33	0.0005
BLOOD ALKALINE PHOSPHATASE INCREASED	10059570	161	0.0005		EATING DISORDER	10014062	133	0.0004		BILEVEL POSITIVE AIRWAY PRESSURE	10064530	33	0.0005
ERUCTATION	10015137	160	0.0005		FEELING DRUNK	10016330	133	0.0004		INFLUENZA VIRUS TEST	10070715	33	0.0005
FORMICATION	10017062	160	0.0005		INCOHERENT	10021630	133	0.0004		INCORRECT PRODUCT FORMULATION ADMINISTERED	10074946	33	0.0005
PLEURITIC PAIN	10035623	160	0.0005		LIP BLISTER	10049307	133	0.0004		ACOUSTIC STIMULATION TESTS ABNORMAL	10000526	32	0.0005
SCAB	10039509	160	0.0005		TROPONIN I	10050397	133	0.0004		ATELECTASIS	10003598	32	0.0005
SKIN REACTION	10040914	160	0.0005		COORDINATION ABNORMAL	10010947	132	0.0004		BLINDNESS TRANSIENT	10005184	32	0.0005
ISCHAEMIC STROKE	10061256	160	0.0005		PROTEIN TOTAL NORMAL	10037017	132	0.0004		BLOOD GASES	10005537	32	0.0005
IMMUNE THROMBOCYTOPENIA	10083842	160	0.0005		NEUROLOGICAL EXAMINATION	10050318	132	0.0004		DEPRESSED MOOD	10012374	32	0.0005
BLOOD BILIRUBIN INCREASED	10005364	159	0.0005		SUSPECTED COVID-19	10084451	132	0.0004		LIPIDS	10024587	32	0.0005
NASAL DISCOMFORT	10052437	159	0.0005		INJECTION SITE HYPERSENSITIVITY	10022071	131	0.0004		RENAL FAILURE	10038435	32	0.0005
COMPUTERISED TOMOGRAM THORAX NORMAL	10057801	159	0.0005		FACIAL DISCOMFORT	10083537	131	0.0004		SPINAL X-RAY	10041604	32	0.0005
MEAN CELL HAEMOGLOBIN CONCENTRATION NORMAL	10026994	158	0.0005		CHEILITIS	10008417	130	0.0004		WEIGHT	10047890	32	0.0005
NERVOUS SYSTEM DISORDER	10029202	157	0.0005		NEPHROLITHIASIS	10029148	130	0.0004		BRAIN NATRIURETIC PEPTIDE INCREASED	10053405	32	0.0005
RESPIRATORY ARREST	10038669	157	0.0005		PHOTOPSIA	10034962	130	0.0004		LIMB INJURY	10061225	32	0.0005
RESPIRATORY DISORDER	10038683	157	0.0005		ULTRASOUND DOPPLER NORMAL	10045414	130	0.0004		URINE ANALYSIS ABNORMAL	10062226	32	0.0005
GLOMERULAR FILTRATION RATE DECREASED	10018358	156	0.0005		LEUKOCYTOSIS	10024378	128	0.0004		SKIN ABRASION	10064990	32	0.0005
POOR QUALITY PRODUCT ADMINISTERED	10081478	156	0.0005		BREAST MASS	10006272	127	0.0004		PRODUCT ADMINISTERED AT INAPPROPRIATE SITE	10080753	32	0.0005
PROTEIN TOTAL NORMAL	10037017	155	0.0005		DIFFERENTIAL WHITE BLOOD CELL COUNT NORMAL	10012787	127	0.0004		PRODUCT TEMPERATURE EXCURSION ISSUE	10083571	32	0.0005
SINUS HEADACHE	10040744	155	0.0005		FIBROMYALGIA	10048439	127	0.0004		BLOOD CALCIUM DECREASED	10005395	31	0.0005
MAGNETIC RESONANCE IMAGING SPINAL	10083133	155	0.0005		BED REST	10050118	127	0.0004		BLOOD CALCIUM NORMAL	10005397	31	0.0005
RHEUMATOID FACTOR	10039079	154	0.0005		MATERNAL EXPOSURE DURING BREAST FEEDING	10080752	127	0.0004		BLOOD GLUCOSE ABNORMAL	10005554	31	0.0005
DEAFNESS NEUROSENSORY	10011891	153	0.0005		APHTHOUS ULCER	10002959	126	0.0004		CATHETERISATION CARDIAC ABNORMAL	10007816	31	0.0005
BURSITIS	10006811	152	0.0005		CARDIO-RESPIRATORY ARREST	10007617	125	0.0004		COLITIS	10009887	31	0.0005
MOTOR DYSFUNCTION	10061296	152	0.0005		POLYMYALGIA RHEUMATICA	10036099	125	0.0004		ENDOSCOPY	10014805	31	0.0005
ENTEROVIRUS TEST NEGATIVE	10070397	152	0.0005		ANTINUCLEAR ANTIBODY POSITIVE	10060055	125	0.0004		GLOMERULAR FILTRATION RATE DECREASED	10018358	31	0.0005
ARTHROPATHY	10003285	151	0.0005		MEAN CELL HAEMOGLOBIN NORMAL	10026997	124	0.0004		HUNGER	10020466	31	0.0005
POSTURE ABNORMAL	10036436	150	0.0005		BRAIN NATRIURETIC PEPTIDE	10053406	124	0.0004		MEAN CELL HAEMOGLOBIN NORMAL	10026997	31	0.0005
MUSCLE STRAIN	10050031	149	0.0005		PREGNANCY TEST NEGATIVE	10036574	123	0.0004		PILOERECTION	10035039	31	0.0005
VACCINATION SITE HAEMORRHAGE	10069475	149	0.0005		ABNORMAL BEHAVIOUR	10061422	123	0.0004		PULSE ABSENT	10037469	31	0.0005
DIFFERENTIAL WHITE BLOOD CELL COUNT NORMAL	10012787	148	0.0005		HAEMOGLOBIN	10018876	122	0.0004		RASH VESICULAR	10037898	31	0.0005
PANIC REACTION	10033670	148	0.0005		STREPTOCOCCUS TEST	10070414	122	0.0004		SALIVARY HYPERSECRETION	10039424	31	0.0005
LYMPHOCYTE PERCENTAGE DECREASED	10052231	148	0.0005		ANTINUCLEAR ANTIBODY NEGATIVE	10002809	121	0.0004		UPPER RESPIRATORY TRACT INFECTION	10046306	31	0.0005
BLOOD ALBUMIN NORMAL	10005289	147	0.0005		ERYTHEMA MULTIFORME	10015218	121	0.0004		INTRACARDIAC THROMBUS	10048620	31	0.0005
DIABETES MELLITUS	10012601	147	0.0005		EYE HAEMORRHAGE	10015926	121	0.0004		SKIN SWELLING	10053262	31	0.0005
VIRAL TEST	10062358	147	0.0005		AUTOPSY	10050117	121	0.0004		GASTRIC DISORDER	10056819	31	0.0005
VACCINATION SITE DISCOMFORT	10069478	147	0.0005		EXPOSURE VIA SKIN CONTACT	10071430	121	0.0004		ARTHROPATHY	10003285	30	0.0005
NEUTROPHIL PERCENTAGE INCREASED	10052224	145	0.0005		ENDOSCOPY	10014805	120	0.0004		DIVERTICULITIS	10013538	30	0.0005
MYCOPLASMA TEST NEGATIVE	10078590	145	0.0005		INTERNATIONAL NORMALISED RATIO INCREASED	10022595	120	0.0004		ERUCTATION	10015137	30	0.0005
CONJUNCTIVITIS	10010741	144	0.0005		LIPIDS	10024587	120	0.0004		FREQUENT BOWEL MOVEMENTS	10017367	30	0.0005
ELECTROENCEPHALOGRAM NORMAL	10014409	144	0.0005		MUSCLE RIGIDITY	10028330	120	0.0004		HAEMATURIA	10018867	30	0.0005
GASTROINTESTINAL HAEMORRHAGE	10017955	144	0.0005		POSTURE ABNORMAL	10036436	120	0.0004		MOUTH ULCERATION	10028034	30	0.0005
LYMPHOEDEMA	10025282	144	0.0005		SUDDEN HEARING LOSS	10061373	119	0.0004		PERIARTHRITIS	10034464	30	0.0005
SUICIDAL IDEATION	10042458	144	0.0005		NEEDLE ISSUE	10069217	119	0.0004		PERICARDIAL EFFUSION	10034474	30	0.0005
EYELID PTOSIS	10015995	143	0.0005		MONOPLEGIA	10027926	118	0.0004		PLATELET TRANSFUSION	10035543	30	0.0005
FAECES DISCOLOURED	10016100	143	0.0005		NEUTROPHIL PERCENTAGE INCREASED	10052224	118	0.0004		PULMONARY CONGESTION	10037368	30	0.0005
MEAN CELL HAEMOGLOBIN NORMAL	10026997	143	0.0005		GLOMERULAR FILTRATION RATE	10018355	117	0.0004		SCAB	10039509	30	0.0005
BLINDNESS UNILATERAL	10005186	142	0.0005		SKIN LACERATION	10058818	117	0.0004		SEPTIC SHOCK	10040070	30	0.0005
COORDINATION ABNORMAL	10010947	142	0.0005		HYPONATRAEMIA	10021036	116	0.0004		VISUAL FIELD DEFECT	10047555	30	0.0005
GINGIVAL PAIN	10018286	142	0.0005		BLOOD ALKALINE PHOSPHATASE INCREASED	10059570	116	0.0004		BLOOD ALKALINE PHOSPHATASE INCREASED	10059570	30	0.0005
INJECTION SITE INFLAMMATION	10022078	142	0.0005		BLOOD CREATINE PHOSPHOKINASE INCREASED	10005470	115	0.0004		ANTINUCLEAR ANTIBODY POSITIVE	10060055	30	0.0005
SURGERY	10042609	142	0.0005		CATHETERISATION CARDIAC NORMAL	10007817	115	0.0004		ANGIOGRAM NORMAL	10061638	30	0.0005
BLOOD CREATININE	10005480	141	0.0005		DEAFNESS NEUROSENSORY	10011891	115	0.0004		BLOOD CREATINE PHOSPHOKINASE NORMAL	10005479	29	0.0005
IMMUNE SYSTEM DISORDER	10021425	141	0.0005		PULSE ABNORMAL	10037466	115	0.0004		GINGIVAL BLEEDING	10018276	29	0.0005
RASH MACULO-PAPULAR	10037868	141	0.0005		POLYMERASE CHAIN REACTION	10050967	115	0.0004		HYPONATRAEMIA	10021036	29	0.0005
JOINT INJURY	10060820	141	0.0005		CARDIAC DISCOMFORT	10054211	115	0.0004		MAMMOGRAM	10026735	29	0.0005
BLOOD CREATINE PHOSPHOKINASE NORMAL	10005479	140	0.0005		MUSCLE SWELLING	10064470	115	0.0004		VEIN DISORDER	10047184	29	0.0005
CHEILITIS	10008417	140	0.0005		ANAL INCONTINENCE	10077605	115	0.0004		EAR CONGESTION	10052136	29	0.0005
DEPRESSED LEVEL OF CONSCIOUSNESS	10012373	140	0.0005		HEMIPLEGIA	10019468	114	0.0004		MEAN PLATELET VOLUME NORMAL	10055070	29	0.0005
NEUTROPHIL COUNT	10029363	140	0.0005		LYMPHOCYTE PERCENTAGE DECREASED	10052231	114	0.0004		ANGIOGRAM ABNORMAL	10060956	29	0.0005
VITAMIN D	10050713	140	0.0005		ISCHAEMIC STROKE	10061256	114	0.0004		TROPONIN I NORMAL	10073406	29	0.0005
ANTINUCLEAR ANTIBODY POSITIVE	10060055	140	0.0005		PREGNANCY	10036556	113	0.0004		ACUTE RESPIRATORY DISTRESS SYNDROME	10001052	28	0.0005
BLOOD CALCIUM DECREASED	10005395	139	0.0005		ANION GAP	10002522	112	0.0004		BLOOD BILIRUBIN INCREASED	10005364	28	0.0005
HUMAN METAPNEUMOVIRUS TEST	10072858	139	0.0005		BLOOD CREATINE PHOSPHOKINASE NORMAL	10005479	112	0.0004		GINGIVAL PAIN	10018286	28	0.0005
NECK MASS	10049146	138	0.0005		BLOOD CREATININE	10005480	112	0.0004		HYPERGLYCAEMIA	10020635	28	0.0005
EAR CONGESTION	10052136	138	0.0005		DIABETES MELLITUS	10012601	112	0.0004		MYELITIS TRANSVERSE	10028527	28	0.0005
SUDDEN HEARING LOSS	10061373	138	0.0005		ENCEPHALOPATHY	10014625	112	0.0004		ORAL MUCOSAL BLISTERING	10030995	28	0.0005
HUMAN RHINOVIRUS TEST	10075163	138	0.0005		X-RAY ABNORMAL	10048065	112	0.0004		PLEURITIC PAIN	10035623	28	0.0005
EAR PRURITUS	10052138	137	0.0004		NECK MASS	10049146	112	0.0004		PREGNANCY TEST	10036572	28	0.0005
ALLERGY TO VACCINE	10055048	137	0.0004		NEUTROPHIL COUNT INCREASED	10029368	111	0.0004		PREGNANCY TEST NEGATIVE	10036574	28	0.0005
PULMONARY MASS	10056342	137	0.0004		THYROID FUNCTION TEST NORMAL	10043731	111	0.0004		EJECTION FRACTION DECREASED	10050528	28	0.0005
MONOCYTE PERCENTAGE	10059473	137	0.0004		LIPASE	10050659	111	0.0004		INJECTION SITE DISCOLOURATION	10051572	28	0.0005
LIVER FUNCTION TEST NORMAL	10060106	137	0.0004		PRODUCT PREPARATION ISSUE	10081301	111	0.0004		MONOCYTE PERCENTAGE	10059473	28	0.0005
ACOUSTIC STIMULATION TESTS NORMAL	10000527	136	0.0004		EUPHORIC MOOD	10015535	110	0.0003		NEEDLE ISSUE	10069217	28	0.0005
GLOMERULAR FILTRATION RATE	10018355	136	0.0004		LIP PAIN	10024561	110	0.0003		BURSITIS	10006811	27	0.0004
HERPES SIMPLEX	10019948	136	0.0004		MICTURITION URGENCY	10027566	110	0.0003		COAGULOPATHY	10009802	27	0.0004
INTERNATIONAL NORMALISED RATIO NORMAL	10022596	136	0.0004		THYROID FUNCTION TEST	10043729	110	0.0003		IMMUNISATION	10021430	27	0.0004
TRANSFUSION	10066152	136	0.0004		MUSCLE STRAIN	10050031	110	0.0003		LEUKOCYTOSIS	10024378	27	0.0004
THYROID FUNCTION TEST NORMAL	10043731	135	0.0004		EAR CONGESTION	10052136	110	0.0003		PULSE ABNORMAL	10037466	27	0.0004
ALLERGY TEST	10053462	135	0.0004		TYPE IV HYPERSENSITIVITY REACTION	10053613	110	0.0003		ROAD TRAFFIC ACCIDENT	10039203	27	0.0004
TROPONIN I NORMAL	10073406	135	0.0004		MAGNETIC RESONANCE IMAGING SPINAL	10083133	110	0.0003		TENDONITIS	10043255	27	0.0004
NEPHROLITHIASIS	10029148	134	0.0004		MUSCLE CONTRACTIONS INVOLUNTARY	10028293	109	0.0003		X-RAY ABNORMAL	10048065	27	0.0004
PROCALCITONIN	10064051	134	0.0004		SALIVARY HYPERSECRETION	10039424	109	0.0003		CORONARY ARTERIAL STENT INSERTION	10052086	27	0.0004
MUSCLE CONTRACTIONS INVOLUNTARY	10028293	133	0.0004		SHOULDER INJURY RELATED TO VACCINE ADMINISTRATION	10081038	109	0.0003		NASAL DISCOMFORT	10052437	27	0.0004
VERTIGO POSITIONAL	10047348	133	0.0004		PULSE ABSENT	10037469	108	0.0003		NERVE CONDUCTION STUDIES	10053318	27	0.0004
RENAL IMPAIRMENT	10062237	133	0.0004		EAR PRURITUS	10052138	108	0.0003		RED CELL DISTRIBUTION WIDTH INCREASED	10053920	27	0.0004
NEEDLE ISSUE	10069217	133	0.0004		RESPIRATORY VIRAL PANEL	10075165	108	0.0003		PULMONARY FUNCTION TEST	10059914	27	0.0004
SCAN	10061498	132	0.0004		BLOOD ALBUMIN NORMAL	10005289	107	0.0003		CULTURE	10061447	27	0.0004
FACIAL DISCOMFORT	10083537	132	0.0004		VITAMIN D	10050713	107	0.0003		ERECTILE DYSFUNCTION	10061461	27	0.0004
INTERNATIONAL NORMALISED RATIO INCREASED	10022595	131	0.0004		ALLERGY TEST	10053462	107	0.0003		IMMUNOLOGY TEST	10062297	27	0.0004
LIPIDS	10024587	131	0.0004		PULMONARY MASS	10056342	107	0.0003		SKIN MASS	10067868	27	0.0004
NEUTROPHIL COUNT INCREASED	10029368	131	0.0004		AUDIOGRAM	10003760	106	0.0003		EXPOSURE VIA BREAST MILK	10080751	27	0.0004
TENDONITIS	10043255	131	0.0004		ELECTROENCEPHALOGRAM NORMAL	10014409	106	0.0003		FAECES DISCOLOURED	10016100	26	0.0004
VIRAL TEST NEGATIVE	10062362	131	0.0004		GINGIVAL BLEEDING	10018276	106	0.0003		GLOMERULAR FILTRATION RATE NORMAL	10018361	26	0.0004
CHLAMYDIA TEST NEGATIVE	10070273	131	0.0004		HYPERGLYCAEMIA	10020635	106	0.0003		GOUT	10018627	26	0.0004
BORDETELLA TEST NEGATIVE	10070278	131	0.0004		TENDONITIS	10043255	106	0.0003		LYMPHOCYTE COUNT	10025251	26	0.0004
BLOOD THYROID STIMULATING HORMONE DECREASED	10005832	130	0.0004		TROPONIN I INCREASED	10058268	106	0.0003		LYMPHOCYTE COUNT NORMAL	10025260	26	0.0004
HYPOGLYCAEMIA	10020993	129	0.0004		BLOOD BILIRUBIN INCREASED	10005364	105	0.0003		PORTAL VEIN THROMBOSIS	10036206	26	0.0004
PERIARTHRITIS	10034464	129	0.0004		DIVERTICULITIS	10013538	105	0.0003		PURPURA	10037549	26	0.0004
PLATELET COUNT INCREASED	10051608	129	0.0004		HAEMATOMA	10018852	105	0.0003		SKIN REACTION	10040914	26	0.0004
PULMONARY FUNCTION TEST	10059914	129	0.0004		INTERNATIONAL NORMALISED RATIO NORMAL	10022596	105	0.0003		TRISMUS	10044684	26	0.0004
ABNORMAL BEHAVIOUR	10061422	129	0.0004		LYMPHOEDEMA	10025282	105	0.0003		VOMITING PROJECTILE	10047708	26	0.0004
ANAL INCONTINENCE	10077605	129	0.0004		EXPOSURE VIA BREAST MILK	10080751	105	0.0003		VITAMIN D	10050713	26	0.0004
CEREBRAL INFARCTION	10008118	128	0.0004		EYELID PTOSIS	10015995	104	0.0003		COMPUTERISED TOMOGRAM ABDOMEN NORMAL	10057800	26	0.0004
CYSTITIS	10011781	128	0.0004		SCAR	10039580	104	0.0003		ABNORMAL BEHAVIOUR	10061422	26	0.0004
LIP PAIN	10024561	128	0.0004		VERTIGO POSITIONAL	10047348	104	0.0003		MUSCLE CONTRACTURE	10062575	26	0.0004
PREGNANCY TEST	10036572	128	0.0004		ANGER	10002368	103	0.0003		RESPIRATORY SYMPTOM	10075535	26	0.0004
EJECTION FRACTION	10050527	128	0.0004		SCRATCH	10039737	103	0.0003		MAGNETIC RESONANCE IMAGING SPINAL NORMAL	10083138	26	0.0004
NEAR DEATH EXPERIENCE	10068111	128	0.0004		FACE INJURY	10050392	103	0.0003		ACTIVATED PARTIAL THROMBOPLASTIN TIME SHORTENED	10000637	25	0.0004
INFLAMMATORY MARKER INCREASED	10069826	128	0.0004		PLATELET COUNT INCREASED	10051608	103	0.0003		ANGER	10002368	25	0.0004
ANION GAP	10002522	127	0.0004		JOINT INJURY	10060820	103	0.0003		BIOPSY SKIN	10004873	25	0.0004
VITAMIN B12	10047602	127	0.0004		BODY TEMPERATURE FLUCTUATION	10063488	103	0.0003		CARDIO-RESPIRATORY ARREST	10007617	25	0.0004
FACE INJURY	10050392	127	0.0004		PROCALCITONIN	10064051	103	0.0003		CONCUSSION	10010254	25	0.0004
CARDIAC IMAGING PROCEDURE ABNORMAL	10053453	127	0.0004		RESPIRATORY SYNCYTIAL VIRUS TEST NEGATIVE	10068564	103	0.0003		DROOLING	10013642	25	0.0004
RESTLESS LEGS SYNDROME	10058920	127	0.0004		BLOOD CALCIUM DECREASED	10005395	102	0.0003		ELECTROMYOGRAM ABNORMAL	10014431	25	0.0004
BLOOD ALBUMIN DECREASED	10005287	126	0.0004		MONOCYTE PERCENTAGE	10059473	102	0.0003		GLYCOSYLATED HAEMOGLOBIN INCREASED	10018484	25	0.0004
BLOOD IMMUNOGLOBULIN G	10005593	126	0.0004		RESPIRATORY RATE	10038709	101	0.0003		INCONTINENCE	10021639	25	0.0004
CARDIO-RESPIRATORY ARREST	10007617	125	0.0004		RHEUMATOID FACTOR	10039079	101	0.0003		INJECTION SITE URTICARIA	10022107	25	0.0004
MONOPLEGIA	10027926	125	0.0004		SUICIDAL IDEATION	10042458	101	0.0003		INJECTION SITE VESICLES	10022111	25	0.0004
MEAN PLATELET VOLUME NORMAL	10055070	125	0.0004		RHEUMATOID FACTOR NEGATIVE	10048574	101	0.0003		LIPASE NORMAL	10024575	25	0.0004
TRYPTASE	10063240	125	0.0004		RENAL IMPAIRMENT	10062237	101	0.0003		MICTURITION URGENCY	10027566	25	0.0004
HYPOTONIA	10021118	124	0.0004		FREQUENT BOWEL MOVEMENTS	10017367	100	0.0003		MOTION SICKNESS	10027990	25	0.0004
VITAMIN B12 NORMAL	10047611	124	0.0004		VENTRICULAR TACHYCARDIA	10047302	100	0.0003		RHABDOMYOLYSIS	10039020	25	0.0004
CULTURE	10061447	124	0.0004		VITAMIN B12	10047602	100	0.0003		VARICOSE VEIN	10046996	25	0.0004
SHOULDER INJURY RELATED TO VACCINE ADMINISTRATION	10081038	124	0.0004		NERVE INJURY	10052897	100	0.0003		CARDIAC STRESS TEST NORMAL	10055063	25	0.0004
ENCEPHALOPATHY	10014625	123	0.0004		MOTOR DYSFUNCTION	10061296	100	0.0003		CARDIAC FUNCTION TEST	10058470	25	0.0004
CARDIAC DISCOMFORT	10054211	123	0.0004		POSITIVE AIRWAY PRESSURE THERAPY	10086397	100	0.0003		RESPIRATORY VIRAL PANEL	10075165	25	0.0004
RESPIRATORY SYMPTOM	10075535	123	0.0004		BLOOD ALBUMIN DECREASED	10005287	99	0.0003		ANAL INCONTINENCE	10077605	25	0.0004
LIMB MASS	10078503	123	0.0004		HYPOKALAEMIA	10021015	99	0.0003		IMMATURE GRANULOCYTE COUNT	10085122	25	0.0004
AUDIOGRAM	10003760	122	0.0004		LYMPHADENITIS	10025188	99	0.0003		ALTERED STATE OF CONSCIOUSNESS	10001854	24	0.0004
COLITIS	10009887	122	0.0004		TRISMUS	10044684	99	0.0003		BLOOD CHOLESTEROL INCREASED	10005425	24	0.0004
COSTOCHONDRITIS	10011219	122	0.0004		VITAMIN B12 NORMAL	10047611	99	0.0003		BLOOD IRON DECREASED	10005619	24	0.0004
DIVERTICULITIS	10013538	122	0.0004		MEAN PLATELET VOLUME NORMAL	10055070	99	0.0003		BLOOD THYROID STIMULATING HORMONE DECREASED	10005832	24	0.0004
PULSE ABSENT	10037469	122	0.0004		CATHETERISATION CARDIAC ABNORMAL	10007816	98	0.0003		CARDIAC FAILURE	10007554	24	0.0004
LIPASE	10050659	122	0.0004		LIVEDO RETICULARIS	10024648	98	0.0003		DISSOCIATION	10013457	24	0.0004
LIVER FUNCTION TEST INCREASED	10077692	122	0.0004		LYMPHOCYTE COUNT DECREASED	10025256	98	0.0003		HAEMATOCRIT	10018837	24	0.0004
PITYRIASIS ROSEA	10035114	121	0.0004		GINGIVAL SWELLING	10018291	97	0.0003		SUBARACHNOID HAEMORRHAGE	10042316	24	0.0004
POSITIVE AIRWAY PRESSURE THERAPY	10086397	121	0.0004		ODYNOPHAGIA	10030094	97	0.0003		SUICIDAL IDEATION	10042458	24	0.0004
CATHETERISATION CARDIAC NORMAL	10007817	120	0.0004		PHOTOSENSITIVITY REACTION	10034972	97	0.0003		SUPRAVENTRICULAR TACHYCARDIA	10042604	24	0.0004
RECTAL HAEMORRHAGE	10038063	120	0.0004		SYSTEMIC LUPUS ERYTHEMATOSUS	10042945	97	0.0003		TONGUE DISORDER	10043951	24	0.0004
VIRAL INFECTION	10047461	120	0.0004		RESTLESS LEGS SYNDROME	10058920	97	0.0003		VITAMIN B12 NORMAL	10047611	24	0.0004
RHEUMATOID FACTOR NEGATIVE	10048574	120	0.0004		COLITIS	10009887	96	0.0003		ORAL PRURITUS	10052894	24	0.0004
EMOTIONAL DISORDER	10014551	119	0.0004		HOSPITALISATION	10054112	96	0.0003		HOSPITALISATION	10054112	24	0.0004
MUSCLE RIGIDITY	10028330	119	0.0004		SCAN	10061498	96	0.0003		PHARYNGEAL HYPOAESTHESIA	10059923	24	0.0004
BLOOD CHOLESTEROL INCREASED	10005425	118	0.0004		SKIN ABRASION	10064990	96	0.0003		SINUS OPERATION	10062245	24	0.0004
EUPHORIC MOOD	10015535	118	0.0004		GLUCOSE TOLERANCE TEST	10018432	95	0.0003		BODY TEMPERATURE FLUCTUATION	10063488	24	0.0004
HYPERGLYCAEMIA	10020635	117	0.0004		HERPES SIMPLEX	10019948	95	0.0003		HUMAN CHORIONIC GONADOTROPIN	10071325	24	0.0004
LYMPHOCYTE COUNT	10025251	117	0.0004		RECTAL HAEMORRHAGE	10038063	95	0.0003		INFLAMMATORY MARKER TEST	10074736	24	0.0004
LYMPHOCYTE COUNT DECREASED	10025256	117	0.0004		UPPER RESPIRATORY TRACT INFECTION	10046306	95	0.0003		FINE MOTOR SKILL DYSFUNCTION	10076288	24	0.0004
BLOOD ELECTROLYTES NORMAL	10061015	117	0.0004		PULMONARY FUNCTION TEST	10059914	95	0.0003		ANAPHYLACTIC SHOCK	10002199	23	0.0004
FREQUENT BOWEL MOVEMENTS	10017367	116	0.0004		VACCINATION ERROR	10063972	95	0.0003		ANGIOGRAM PULMONARY NORMAL	10002442	23	0.0004
GINGIVAL SWELLING	10018291	116	0.0004		INJECTION SITE INFECTION	10022076	94	0.0003		APHTHOUS ULCER	10002959	23	0.0004
HEMIPLEGIA	10019468	116	0.0004		ULTRASOUND FOETAL	10053140	94	0.0003		BLOOD ALBUMIN DECREASED	10005287	23	0.0004
SALIVARY HYPERSECRETION	10039424	116	0.0004		CEREBRAL INFARCTION	10008118	92	0.0003		BLOOD CHLORIDE INCREASED	10005420	23	0.0004
LIP BLISTER	10049307	116	0.0004		VASCULITIS	10047115	92	0.0003		CARDIOVERSION	10007661	23	0.0004
MAGNETIC RESONANCE IMAGING SPINAL ABNORMAL	10083139	116	0.0004		CARDIAC STRESS TEST NORMAL	10055063	92	0.0003		DIARRHOEA HAEMORRHAGIC	10012741	23	0.0004
EYE DISCHARGE	10015915	115	0.0004		GAZE PALSY	10056696	92	0.0003		ELECTROENCEPHALOGRAM NORMAL	10014409	23	0.0004
HERPES VIRUS INFECTION	10019973	115	0.0004		CONCUSSION	10010254	91	0.0003		EMOTIONAL DISORDER	10014551	23	0.0004
NERVE COMPRESSION	10029174	115	0.0004		CYSTITIS	10011781	91	0.0003		ENCEPHALOPATHY	10014625	23	0.0004
SCRATCH	10039737	115	0.0004		THROMBECTOMY	10043530	91	0.0003		GLYCOSYLATED HAEMOGLOBIN NORMAL	10018485	23	0.0004
INJECTION SITE DISCOLOURATION	10051572	115	0.0004		URINARY RETENTION	10046555	91	0.0003		IMMUNE SYSTEM DISORDER	10021425	23	0.0004
CATHETERISATION CARDIAC ABNORMAL	10007816	114	0.0004		PURPURA	10037549	90	0.0003		MONOCYTE COUNT INCREASED	10027880	23	0.0004
TRIGEMINAL NEURALGIA	10044652	114	0.0004		EOSINOPHIL PERCENTAGE	10059464	90	0.0003		NAIL DISCOLOURATION	10028692	23	0.0004
GAZE PALSY	10056696	114	0.0004		BLOOD POTASSIUM	10005721	89	0.0003		NEUTROPHIL COUNT	10029363	23	0.0004
BORRELIA TEST NEGATIVE	10070280	114	0.0004		BLOOD THYROID STIMULATING HORMONE DECREASED	10005832	89	0.0003		POOR PERIPHERAL CIRCULATION	10036155	23	0.0004
HUMAN CHORIONIC GONADOTROPIN	10071325	114	0.0004		MUSCLE DISCOMFORT	10028299	89	0.0003		PROTHROMBIN TIME PROLONGED	10037063	23	0.0004
CULTURE URINE NEGATIVE	10011639	113	0.0004		PANIC REACTION	10033670	89	0.0003		RESPIRATORY RATE	10038709	23	0.0004
LYMPHOCYTE COUNT NORMAL	10025260	113	0.0004		LIVER FUNCTION TEST NORMAL	10060106	89	0.0003		SPUTUM DISCOLOURED	10041807	23	0.0004
VENTRICULAR TACHYCARDIA	10047302	113	0.0004		INJECTION SITE INDENTATION	10079277	89	0.0003		MUSCULOSKELETAL DISORDER	10048592	23	0.0004
BLOOD LACTATE DEHYDROGENASE INCREASED	10005630	112	0.0004		MAGNETIC RESONANCE IMAGING SPINAL ABNORMAL	10083139	89	0.0003		BRAIN OEDEMA	10048962	23	0.0004
GINGIVAL BLEEDING	10018276	112	0.0004		ATRIAL FLUTTER	10003662	88	0.0003		AXILLARY MASS	10049021	23	0.0004
HYPOKALAEMIA	10021015	112	0.0004		CARDIAC PACEMAKER INSERTION	10007598	88	0.0003		RESPIRATORY SYNCYTIAL VIRUS TEST NEGATIVE	10068564	23	0.0004
PHOTOSENSITIVITY REACTION	10034972	112	0.0004		OSTEOARTHRITIS	10031161	88	0.0003		IMAGING PROCEDURE	10068979	23	0.0004
SERUM FERRITIN INCREASED	10040250	112	0.0004		TENSION	10043268	88	0.0003		LIVER FUNCTION TEST INCREASED	10077692	23	0.0004
ULTRASOUND SCAN VAGINA	10045438	112	0.0004		STENT PLACEMENT	10048561	88	0.0003		COMPUTERISED TOMOGRAM SPINE	10081777	23	0.0004
SKIN ABRASION	10064990	112	0.0004		CHAPPED LIPS	10049047	88	0.0003		MAGNETIC RESONANCE IMAGING HEART	10083127	23	0.0004
MATERNAL EXPOSURE DURING BREAST FEEDING	10080752	112	0.0004		COMPUTERISED TOMOGRAM THORAX NORMAL	10057801	88	0.0003		SARS-COV-2 ANTIBODY TEST POSITIVE	10084491	23	0.0004
CARBON DIOXIDE DECREASED	10007223	111	0.0004		TRYPTASE	10063240	88	0.0003		BODY MASS INDEX	10005894	22	0.0004
TONSILLAR HYPERTROPHY	10044003	111	0.0004		GASTROINTESTINAL HAEMORRHAGE	10017955	87	0.0003		CONJUNCTIVITIS	10010741	22	0.0004
SCAN WITH CONTRAST NORMAL	10062153	111	0.0004		MYDRIASIS	10028521	87	0.0003		ELECTROCARDIOGRAM ST SEGMENT ELEVATION	10014392	22	0.0004
IMMUNOLOGY TEST	10062297	111	0.0004		PANCREATITIS	10033645	87	0.0003		EYE DISCHARGE	10015915	22	0.0004
SKIN MASS	10067868	111	0.0004		RESPIRATORY DISORDER	10038683	87	0.0003		HYPOKALAEMIA	10021015	22	0.0004
MOTION SICKNESS	10027990	110	0.0004		VISUAL FIELD DEFECT	10047555	87	0.0003		HYPOTHYROIDISM	10021114	22	0.0004
INCOHERENT	10021630	109	0.0004		ANGIOGRAM NORMAL	10061638	87	0.0003		MUSCLE DISORDER	10028300	22	0.0004
BOWEL MOVEMENT IRREGULARITY	10063541	109	0.0004		INTENTIONAL DOSE OMISSION	10079221	87	0.0003		NEUTROPHIL COUNT NORMAL	10029370	22	0.0004
BODY TEMPERATURE ABNORMAL	10075265	109	0.0004		CONJUNCTIVITIS	10010741	86	0.0003		OVERDOSE	10033295	22	0.0004
INJURY	10022116	108	0.0004		SEPTIC SHOCK	10040070	86	0.0003		SERUM FERRITIN	10040246	22	0.0004
MICTURITION URGENCY	10027566	108	0.0004		NEUTROPHIL COUNT	10029363	85	0.0003		VASCULITIS	10047115	22	0.0004
MOOD ALTERED	10027940	108	0.0004		X-RAY LIMB NORMAL	10061587	85	0.0003		BRAIN NATRIURETIC PEPTIDE NORMAL	10053409	22	0.0004
EOSINOPHIL PERCENTAGE	10059464	108	0.0004		ARTHROPATHY	10003285	84	0.0003		EOSINOPHIL PERCENTAGE	10059464	22	0.0004
DROOLING	10013642	107	0.0004		MULTIPLE SCLEROSIS	10028245	84	0.0003		JOINT INJURY	10060820	22	0.0004
SPUTUM DISCOLOURED	10041807	107	0.0004		NERVOUS SYSTEM DISORDER	10029202	84	0.0003		RENAL IMPAIRMENT	10062237	22	0.0004
BODY TEMPERATURE FLUCTUATION	10063488	106	0.0003		NERVE CONDUCTION STUDIES	10053318	84	0.0003		FOAMING AT MOUTH	10062654	22	0.0004
ATRIAL FLUTTER	10003662	105	0.0003		SKIN SENSITISATION	10070835	84	0.0003		COAGULATION TEST	10063556	22	0.0004
BLOOD LACTIC ACID INCREASED	10005635	105	0.0003		DEMENTIA	10012267	83	0.0003		LIP PRURITUS	10070721	22	0.0004
SYSTEMIC LUPUS ERYTHEMATOSUS	10042945	105	0.0003		DROOLING	10013642	83	0.0003		COMPUTERISED TOMOGRAM PELVIS	10075023	22	0.0004
URINARY RETENTION	10046555	105	0.0003		LIP DRY	10024552	83	0.0003		ASPARTATE AMINOTRANSFERASE	10003476	21	0.0003
AUTOPSY	10050117	105	0.0003		SKIN DISORDER	10040831	83	0.0003		BLOOD POTASSIUM INCREASED	10005725	21	0.0003
CARDIAC STRESS TEST NORMAL	10055063	105	0.0003		VIRAL INFECTION	10047461	83	0.0003		BRADYKINESIA	10006100	21	0.0003
PHARYNGEAL ERYTHEMA	10057009	105	0.0003		FEAR OF INJECTION	10073753	83	0.0003		CARBON DIOXIDE DECREASED	10007223	21	0.0003
MENTAL DISORDER	10061284	105	0.0003		GLYCOSYLATED HAEMOGLOBIN INCREASED	10018484	82	0.0003		EOSINOPHIL COUNT NORMAL	10014946	21	0.0003
POSTURAL ORTHOSTATIC TACHYCARDIA SYNDROME	10063080	105	0.0003		PNEUMONITIS	10035742	82	0.0003		HYPOGLYCAEMIA	10020993	21	0.0003
WRONG TECHNIQUE IN PRODUCT USAGE PROCESS	10076573	105	0.0003		ANGIOGRAM ABNORMAL	10060956	82	0.0003		LUMBAR PUNCTURE NORMAL	10025002	21	0.0003
CHOKING	10008589	104	0.0003		SCAN WITH CONTRAST NORMAL	10062153	82	0.0003		LYMPHOCYTE COUNT DECREASED	10025256	21	0.0003
PLEURISY	10035618	104	0.0003		ALTERED STATE OF CONSCIOUSNESS	10001854	81	0.0003		MONOCYTE COUNT NORMAL	10027882	21	0.0003
TESTICULAR PAIN	10043345	104	0.0003		ANAPHYLACTIC SHOCK	10002199	81	0.0003		MULTIPLE SCLEROSIS	10028245	21	0.0003
MUSCULOSKELETAL DISORDER	10048592	104	0.0003		BLOOD GASES	10005537	81	0.0003		SHOCK	10040560	21	0.0003
TEMPERATURE INTOLERANCE	10057040	104	0.0003		CULTURE URINE NEGATIVE	10011639	81	0.0003		VENOGRAM ABNORMAL	10047209	21	0.0003
INFLUENZA A VIRUS TEST	10070416	104	0.0003		EOSINOPHIL COUNT NORMAL	10014946	81	0.0003		NECK MASS	10049146	21	0.0003
BLOOD THYROID STIMULATING HORMONE INCREASED	10005833	103	0.0003		HUNGER	10020466	81	0.0003		CARDIAC DISCOMFORT	10054211	21	0.0003
STRIDOR	10042241	103	0.0003		FUNGAL INFECTION	10017533	80	0.0003		INFUSION	10060345	21	0.0003
THROMBECTOMY	10043530	103	0.0003		HERPES VIRUS INFECTION	10019973	80	0.0003		TENDON PAIN	10066371	21	0.0003
EJECTION FRACTION NORMAL	10064144	103	0.0003		ULTRASOUND SCAN VAGINA	10045438	80	0.0003		SKIN SENSITISATION	10070835	21	0.0003
CROHN'S DISEASE	10011401	102	0.0003		CORONARY ARTERIAL STENT INSERTION	10052086	80	0.0003		SLOW SPEECH	10071299	21	0.0003
INCONTINENCE	10021639	102	0.0003		INJECTION SITE MOVEMENT IMPAIRMENT	10056250	80	0.0003		WHITE MATTER LESION	10072731	21	0.0003
SERUM FERRITIN	10040246	102	0.0003		EYELID FUNCTION DISORDER	10061145	80	0.0003		ACTIVATED PARTIAL THROMBOPLASTIN TIME NORMAL	10000635	20	0.0003
SYSTEMIC INFLAMMATORY RESPONSE SYNDROME	10051379	102	0.0003		VACCINATION SITE NODULE	10069616	80	0.0003		ANTINUCLEAR ANTIBODY NEGATIVE	10002809	20	0.0003
ANGIOGRAM CEREBRAL NORMAL	10052907	102	0.0003		COMPUTERISED TOMOGRAM PELVIS	10075023	80	0.0003		ARTERIOGRAM CAROTID NORMAL	10003196	20	0.0003
ANGIOGRAM NORMAL	10061638	102	0.0003		CARBON DIOXIDE DECREASED	10007223	79	0.0003		BLOOD LACTATE DEHYDROGENASE INCREASED	10005630	20	0.0003
POLYMYALGIA RHEUMATICA	10036099	101	0.0003		PLEURITIC PAIN	10035623	79	0.0003		BREAST MASS	10006272	20	0.0003
TRISMUS	10044684	101	0.0003		TONGUE DISCOLOURATION	10043949	79	0.0003		CATHETERISATION CARDIAC NORMAL	10007817	20	0.0003
NERVE CONDUCTION STUDIES	10053318	101	0.0003		RESPIRATORY SYMPTOM	10075535	79	0.0003		CORONARY ARTERY OCCLUSION	10011086	20	0.0003
REFUSAL OF TREATMENT BY PATIENT	10056407	101	0.0003		BLOOD CHOLESTEROL INCREASED	10005425	78	0.0002		HIV TEST NEGATIVE	10020187	20	0.0003
ORAL DISORDER	10067621	101	0.0003		DERMATITIS CONTACT	10012442	78	0.0002		MASTICATION DISORDER	10026882	20	0.0003
IMAGING PROCEDURE	10068979	101	0.0003		MASTICATION DISORDER	10026882	78	0.0002		MOANING	10027783	20	0.0003
ANAPHYLACTIC SHOCK	10002199	100	0.0003		RHABDOMYOLYSIS	10039020	78	0.0002		MYOSITIS	10028653	20	0.0003
VACCINATION SITE INDURATION	10065117	100	0.0003		EJECTION FRACTION	10050527	78	0.0002		NEUTROPHIL COUNT INCREASED	10029368	20	0.0003
BLOOD GLUCOSE ABNORMAL	10005554	99	0.0003		MENTAL DISORDER	10061284	78	0.0002		NONSPECIFIC REACTION	10029719	20	0.0003
FUNGAL INFECTION	10017533	99	0.0003		LIVER FUNCTION TEST INCREASED	10077692	78	0.0002		PNEUMONITIS	10035742	20	0.0003
HAEMATOMA	10018852	99	0.0003		BLOOD GLUCOSE ABNORMAL	10005554	77	0.0002		PNEUMOTHORAX	10035759	20	0.0003
INJECTION SITE VESICLES	10022111	99	0.0003		GASTRITIS	10017853	77	0.0002		POLYURIA	10036142	20	0.0003
MIGRAINE WITH AURA	10027607	99	0.0003		HIV TEST NEGATIVE	10020187	77	0.0002		ULTRASOUND SCAN VAGINA	10045438	20	0.0003
SUPRAVENTRICULAR EXTRASYSTOLES	10042602	99	0.0003		HYPOTONIA	10021118	77	0.0002		VASCULAR PAIN	10047095	20	0.0003
TENSION	10043268	99	0.0003		LUMBAR PUNCTURE ABNORMAL	10025000	77	0.0002		LIP BLISTER	10049307	20	0.0003
X-RAY ABNORMAL	10048065	99	0.0003		NEUTROPHIL COUNT NORMAL	10029370	77	0.0002		MEAN PLATELET VOLUME INCREASED	10055052	20	0.0003
LYMPHOCYTE PERCENTAGE	10059905	99	0.0003		PAPULE	10033733	77	0.0002		LIVER FUNCTION TEST NORMAL	10060106	20	0.0003
BLOOD POTASSIUM	10005721	98	0.0003		PITYRIASIS ROSEA	10035114	77	0.0002		HEPATIC ENZYME	10060793	20	0.0003
COLITIS ULCERATIVE	10009900	98	0.0003		RASH MORBILLIFORM	10037870	77	0.0002		EYELID FUNCTION DISORDER	10061145	20	0.0003
SINUS RHYTHM	10048815	98	0.0003		ENERGY INCREASED	10048779	77	0.0002		MENTAL DISORDER	10061284	20	0.0003
CHAPPED LIPS	10049047	98	0.0003		BOWEL MOVEMENT IRREGULARITY	10063541	77	0.0002		RENAL FUNCTION TEST NORMAL	10061491	20	0.0003
UPPER RESPIRATORY TRACT CONGESTION	10052252	98	0.0003		CHOKING	10008589	76	0.0002		INVESTIGATION	10062026	20	0.0003
DERMATITIS CONTACT	10012442	97	0.0003		CORONARY ARTERY DISEASE	10011078	76	0.0002		VACCINATION ERROR	10063972	20	0.0003
MOOD SWINGS	10027951	97	0.0003		ORAL MUCOSAL ERUPTION	10030997	76	0.0002		BREATH SOUNDS ABNORMAL	10064780	20	0.0003
MULTIPLE SCLEROSIS	10028245	97	0.0003		TRIGEMINAL NEURALGIA	10044652	76	0.0002		ALANINE AMINOTRANSFERASE	10001546	19	0.0003
ORTHOSTATIC HYPOTENSION	10031127	97	0.0003		MYOCARDIAL NECROSIS MARKER	10075210	76	0.0002		ARTERIOGRAM CAROTID	10003194	19	0.0003
SCAR	10039580	97	0.0003		LYMPHOCYTE COUNT	10025251	75	0.0002		ARTERIOGRAM CAROTID ABNORMAL	10003195	19	0.0003
MIDDLE EAR EFFUSION	10062545	97	0.0003		IMMUNODEFICIENCY	10061598	75	0.0002		BASOPHIL COUNT DECREASED	10004167	19	0.0003
HAEMATEMESIS	10018830	96	0.0003		ACOUSTIC STIMULATION TESTS NORMAL	10000527	74	0.0002		BLOOD LACTIC ACID INCREASED	10005635	19	0.0003
NEUTROPHIL COUNT NORMAL	10029370	96	0.0003		AGGRESSION	10001488	74	0.0002		BLOOD PRESSURE NORMAL	10005754	19	0.0003
POSITRON EMISSION TOMOGRAM	10036220	96	0.0003		BLOOD IMMUNOGLOBULIN G	10005593	74	0.0002		DELUSION	10012239	19	0.0003
SPINAL X-RAY	10041604	96	0.0003		RENAL DISORDER	10038428	74	0.0002		GINGIVAL SWELLING	10018291	19	0.0003
MONOCYTE PERCENTAGE INCREASED	10052230	96	0.0003		TONSILLAR HYPERTROPHY	10044003	74	0.0002		LIP DRY	10024552	19	0.0003
HUNGER	10020466	95	0.0003		SINUS OPERATION	10062245	74	0.0002		MIGRAINE WITH AURA	10027607	19	0.0003
NEUTROPHIL COUNT DECREASED	10029366	95	0.0003		TROPONIN I NORMAL	10073406	74	0.0002		MOOD SWINGS	10027951	19	0.0003
X-RAY LIMB NORMAL	10061587	95	0.0003		IMMATURE GRANULOCYTE COUNT	10085122	74	0.0002		NEUTROPHIL COUNT DECREASED	10029366	19	0.0003
SINUS OPERATION	10062245	95	0.0003		BLOOD LACTIC ACID INCREASED	10005635	73	0.0002		PANIC REACTION	10033670	19	0.0003
BILEVEL POSITIVE AIRWAY PRESSURE	10064530	95	0.0003		BLOOD SODIUM	10005799	73	0.0002		PSYCHOMOTOR HYPERACTIVITY	10037211	19	0.0003
MYOCARDIAL NECROSIS MARKER	10075210	95	0.0003		HAEMATEMESIS	10018830	73	0.0002		RED BLOOD CELL COUNT	10038150	19	0.0003
BLOOD GASES	10005537	94	0.0003		HYPOGLYCAEMIA	10020993	73	0.0002		SNORING	10041235	19	0.0003
EAR DISORDER	10014004	94	0.0003		CARDIAC IMAGING PROCEDURE ABNORMAL	10053453	73	0.0002		THYROID FUNCTION TEST NORMAL	10043731	19	0.0003
PROTHROMBIN TIME NORMAL	10037062	94	0.0003		BASOPHIL PERCENTAGE	10059471	73	0.0002		VIRAL INFECTION	10047461	19	0.0003
VISUAL FIELD DEFECT	10047555	94	0.0003		HUMAN CHORIONIC GONADOTROPIN	10071325	73	0.0002		ANGIOGRAM CEREBRAL	10052905	19	0.0003
EYELID FUNCTION DISORDER	10061145	94	0.0003		ATAXIA	10003591	72	0.0002		THYROXINE FREE	10055157	19	0.0003
COMPUTERISED TOMOGRAM PELVIS	10075023	94	0.0003		INJURY	10022116	72	0.0002		SUDDEN HEARING LOSS	10061373	19	0.0003
CORONAVIRUS TEST NEGATIVE	10084269	94	0.0003		TESTICULAR PAIN	10043345	72	0.0002		X-RAY LIMB NORMAL	10061587	19	0.0003
IMMATURE GRANULOCYTE COUNT	10085122	94	0.0003		BASOPHIL PERCENTAGE DECREASED	10052219	72	0.0002		METAMORPHOPSIA	10063341	19	0.0003
BLOOD IMMUNOGLOBULIN M	10005598	93	0.0003		MONOCYTE PERCENTAGE INCREASED	10052230	72	0.0002		BORRELIA TEST	10070279	19	0.0003
GLYCOSYLATED HAEMOGLOBIN INCREASED	10018484	93	0.0003		WOUND	10052428	72	0.0002		BORRELIA TEST NEGATIVE	10070280	19	0.0003
HYPOMENORRHOEA	10021033	93	0.0003		TEMPERATURE INTOLERANCE	10057040	72	0.0002		FOETAL EXPOSURE DURING PREGNANCY	10071404	19	0.0003
MASTICATION DISORDER	10026882	93	0.0003		UTERINE DILATION AND CURETTAGE	10057304	72	0.0002		RED BLOOD CELL NUCLEATED MORPHOLOGY	10080979	19	0.0003
RHABDOMYOLYSIS	10039020	93	0.0003		CULTURE	10061447	72	0.0002		SHOULDER INJURY RELATED TO VACCINE ADMINISTRATION	10081038	19	0.0003
CHRONIC KIDNEY DISEASE	10064848	93	0.0003		IMMUNOLOGY TEST	10062297	72	0.0002		COMPUTERISED TOMOGRAM PELVIS ABNORMAL	10081333	19	0.0003
ANGER	10002368	92	0.0003		CHRONIC KIDNEY DISEASE	10064848	72	0.0002		ANGIOGRAM PULMONARY	10002440	18	0.0003
BLINDNESS TRANSIENT	10005184	92	0.0003		HYPERAESTHESIA TEETH	10082426	72	0.0002		ATAXIA	10003591	18	0.0003
BLOOD CALCIUM	10005392	92	0.0003		EYE DISCHARGE	10015915	71	0.0002		ATRIAL FLUTTER	10003662	18	0.0003
SHOCK	10040560	92	0.0003		IRRITABLE BOWEL SYNDROME	10023003	71	0.0002		BLOOD BLISTER	10005372	18	0.0003
INFLAMMATORY MARKER TEST	10074736	92	0.0003		MONOCYTE COUNT	10027876	71	0.0002		BLOOD POTASSIUM	10005721	18	0.0003
SARS-COV-1 TEST	10084444	92	0.0003		RASH PUSTULAR	10037888	71	0.0002		BLOOD UREA	10005845	18	0.0003
DEMENTIA	10012267	91	0.0003		SUPRAVENTRICULAR EXTRASYSTOLES	10042602	71	0.0002		CARDIOMYOPATHY	10007636	18	0.0003
PREGNANCY	10036556	91	0.0003		RED CELL DISTRIBUTION WIDTH INCREASED	10053920	71	0.0002		COSTOCHONDRITIS	10011219	18	0.0003
RESPIRATORY RATE	10038709	91	0.0003		EJECTION FRACTION NORMAL	10064144	71	0.0002		CYST	10011732	18	0.0003
SINUS BRADYCARDIA	10040741	91	0.0003		INFLAMMATORY MARKER INCREASED	10069826	71	0.0002		EXTRASYSTOLES	10015856	18	0.0003
DYSPHEMIA	10054964	91	0.0003		AUDIOGRAM ABNORMAL	10003761	70	0.0002		GASTROINTESTINAL HAEMORRHAGE	10017955	18	0.0003
STOOL ANALYSIS	10059536	91	0.0003		BIOPSY SKIN ABNORMAL	10004874	70	0.0002		HERPES SIMPLEX	10019948	18	0.0003
ASPARTATE AMINOTRANSFERASE	10003476	90	0.0003		CARDIOMYOPATHY	10007636	70	0.0002		LIP PAIN	10024561	18	0.0003
BLOOD CHLORIDE INCREASED	10005420	90	0.0003		CEREBRAL THROMBOSIS	10008132	70	0.0002		LYME DISEASE	10025169	18	0.0003
BLOOD POTASSIUM INCREASED	10005725	90	0.0003		IMMUNE SYSTEM DISORDER	10021425	70	0.0002		MUSCLE ATROPHY	10028289	18	0.0003
GASTRITIS	10017853	90	0.0003		LYMPHOCYTE PERCENTAGE	10059905	70	0.0002		MUSCLE DISCOMFORT	10028299	18	0.0003
IRRITABLE BOWEL SYNDROME	10023003	90	0.0003		ABNORMAL SENSATION IN EYE	10000173	69	0.0002		NERVE COMPRESSION	10029174	18	0.0003
MEDICATION ERROR	10027091	90	0.0003		DIARRHOEA HAEMORRHAGIC	10012741	69	0.0002		ROTATOR CUFF SYNDROME	10039227	18	0.0003
PANCREATITIS	10033645	90	0.0003		GLOMERULAR FILTRATION RATE NORMAL	10018361	69	0.0002		SCREAMING	10039740	18	0.0003
PNEUMONITIS	10035742	90	0.0003		LYMPHOCYTE COUNT NORMAL	10025260	69	0.0002		SLOW RESPONSE TO STIMULI	10041045	18	0.0003
RED BLOOD CELL COUNT	10038150	90	0.0003		MONOCYTE COUNT INCREASED	10027880	69	0.0002		STARING	10041953	18	0.0003
STARING	10041953	90	0.0003		MYELITIS TRANSVERSE	10028527	69	0.0002		VERTIGO POSITIONAL	10047348	18	0.0003
THYROXINE FREE	10055157	90	0.0003		ROTATOR CUFF SYNDROME	10039227	69	0.0002		ENERGY INCREASED	10048779	18	0.0003
GLOMERULAR FILTRATION RATE NORMAL	10018361	89	0.0003		SERUM FERRITIN INCREASED	10040250	69	0.0002		ULTRASOUND ABDOMEN NORMAL	10052040	18	0.0003
LUNG CONSOLIDATION	10025080	89	0.0003		BRAIN NATRIURETIC PEPTIDE NORMAL	10053409	69	0.0002		WOUND	10052428	18	0.0003
NYSTAGMUS	10029864	89	0.0003		BLOOD POTASSIUM INCREASED	10005725	68	0.0002		CARDIAC MONITORING NORMAL	10053439	18	0.0003
OSTEOARTHRITIS	10031161	89	0.0003		CHOLELITHIASIS	10008629	68	0.0002		ALLERGY TEST	10053462	18	0.0003
ROAD TRAFFIC ACCIDENT	10039203	89	0.0003		CYST	10011732	68	0.0002		LYMPHOCYTE PERCENTAGE	10059905	18	0.0003
WHEELCHAIR USER	10047920	89	0.0003		DERMATITIS ACNEIFORM	10012432	68	0.0002		DIALYSIS	10061105	18	0.0003
STENT PLACEMENT	10048561	89	0.0003		HORDEOLUM	10020377	68	0.0002		PROCALCITONIN	10064051	18	0.0003
MAGNETIC RESONANCE IMAGING SPINAL NORMAL	10083138	89	0.0003		MAMMOGRAM ABNORMAL	10026736	68	0.0002		CHRONIC KIDNEY DISEASE	10064848	18	0.0003
FOOD ALLERGY	10016946	88	0.0003		PHARYNGEAL ERYTHEMA	10057009	68	0.0002		TONGUE PRURITUS	10070072	18	0.0003
HYPOTHYROIDISM	10021114	88	0.0003		COMMUNICATION DISORDER	10061046	68	0.0002		STREPTOCOCCUS TEST	10070414	18	0.0003
RASH MORBILLIFORM	10037870	88	0.0003		BORRELIA TEST NEGATIVE	10070280	68	0.0002		MATERNAL EXPOSURE DURING PREGNANCY	10071408	18	0.0003
LEFT VENTRICULAR DYSFUNCTION	10049694	88	0.0003		INJECTION SITE ABSCESS	10022044	67	0.0002		GLASSY EYES	10072465	18	0.0003
GASTRIC DISORDER	10056819	88	0.0003		MYASTHENIA GRAVIS	10028417	67	0.0002		ACCIDENTAL EXPOSURE TO PRODUCT	10073317	18	0.0003
BIOPSY SKIN ABNORMAL	10004874	87	0.0003		MYOSITIS	10028653	67	0.0002		ABNORMAL FAECES	10000133	17	0.0003
HYPERTHYROIDISM	10020850	87	0.0003		SEDATION	10039897	67	0.0002		ACOUSTIC STIMULATION TESTS NORMAL	10000527	17	0.0003
MYELITIS TRANSVERSE	10028527	87	0.0003		EOSINOPHIL PERCENTAGE DECREASED	10052221	67	0.0002		BLOOD FOLATE	10005524	17	0.0003
SEASONAL ALLERGY	10048908	87	0.0003		CARDIAC MONITORING ABNORMAL	10053440	67	0.0002		CEREBRAL ARTERY OCCLUSION	10008089	17	0.0003
EOSINOPHIL PERCENTAGE DECREASED	10052221	87	0.0003		X-RAY LIMB ABNORMAL	10061586	67	0.0002		COMA	10010071	17	0.0003
BASOPHIL PERCENTAGE	10059471	87	0.0003		TENDON PAIN	10066371	67	0.0002		CORONARY ARTERY DISEASE	10011078	17	0.0003
ANGIOGRAM ABNORMAL	10060956	87	0.0003		LIP ERYTHEMA	10080124	67	0.0002		DIABETIC KETOACIDOSIS	10012671	17	0.0003
ALANINE AMINOTRANSFERASE	10001546	86	0.0003		COSTOCHONDRITIS	10011219	66	0.0002		EYE INFLAMMATION	10015943	17	0.0003
AUDIOGRAM ABNORMAL	10003761	86	0.0003		LIPASE NORMAL	10024575	66	0.0002		HIV TEST	10020185	17	0.0003
BLOOD IRON	10005616	86	0.0003		MONOCYTE COUNT NORMAL	10027882	66	0.0002		INTERSTITIAL LUNG DISEASE	10022611	17	0.0003
LIP DRY	10024552	86	0.0003		ORTHOSTATIC HYPOTENSION	10031127	66	0.0002		IRRITABLE BOWEL SYNDROME	10023003	17	0.0003
MONOCYTE COUNT INCREASED	10027880	86	0.0003		PROTHROMBIN TIME PROLONGED	10037063	66	0.0002		MITRAL VALVE INCOMPETENCE	10027727	17	0.0003
PROTHROMBIN TIME PROLONGED	10037063	86	0.0003		SPINAL X-RAY	10041604	66	0.0002		PLASMAPHERESIS	10035486	17	0.0003
ENERGY INCREASED	10048779	86	0.0003		ULTRASOUND BREAST	10045409	66	0.0002		PUSTULE	10037578	17	0.0003
CYTOMEGALOVIRUS TEST NEGATIVE	10051622	86	0.0003		LUMBAR PUNCTURE NORMAL	10025002	65	0.0002		SPLENOMEGALY	10041660	17	0.0003
COMPUTERISED TOMOGRAM ABDOMEN NORMAL	10057800	86	0.0003		PLEURISY	10035618	65	0.0002		TEARFULNESS	10043169	17	0.0003
BLOOD CHLORIDE DECREASED	10005419	85	0.0003		RAYNAUD'S PHENOMENON	10037912	65	0.0002		ULTRASOUND ANTENATAL SCREEN ABNORMAL	10045400	17	0.0003
LIPASE NORMAL	10024575	85	0.0003		TONGUE BLISTERING	10043942	65	0.0002		SEASONAL ALLERGY	10048908	17	0.0003
SEPTIC SHOCK	10040070	85	0.0003		WHEELCHAIR USER	10047920	65	0.0002		CONSCIOUSNESS FLUCTUATING	10050093	17	0.0003
ACUTE RESPIRATORY DISTRESS SYNDROME	10001052	84	0.0003		SYSTEMIC INFLAMMATORY RESPONSE SYNDROME	10051379	65	0.0002		PROTEIN TOTAL	10050537	17	0.0003
EOSINOPHIL COUNT NORMAL	10014946	84	0.0003		ANGIOGRAM CEREBRAL ABNORMAL	10052906	65	0.0002		RHINALGIA	10051496	17	0.0003
EYE INFLAMMATION	10015943	84	0.0003		BLOOD ELECTROLYTES NORMAL	10061015	65	0.0002		BASOPHIL PERCENTAGE DECREASED	10052219	17	0.0003
MITRAL VALVE INCOMPETENCE	10027727	84	0.0003		VIRAL TEST	10062358	65	0.0002		NEUROLOGICAL EXAMINATION NORMAL	10056831	17	0.0003
RENAL DISORDER	10038428	84	0.0003		MIDDLE EAR EFFUSION	10062545	65	0.0002		PULSELESS ELECTRICAL ACTIVITY	10058151	17	0.0003
CARDIAC MONITORING ABNORMAL	10053440	84	0.0003		BREATH SOUNDS ABNORMAL	10064780	65	0.0002		TROPONIN I INCREASED	10058268	17	0.0003
RED CELL DISTRIBUTION WIDTH INCREASED	10053920	84	0.0003		ASPARTATE AMINOTRANSFERASE	10003476	64	0.0002		BASOPHIL PERCENTAGE	10059471	17	0.0003
ARTERIOGRAM CAROTID NORMAL	10003196	83	0.0003		BASOPHIL COUNT DECREASED	10004167	64	0.0002		PLATELET FACTOR 4	10060192	17	0.0003
BLOOD UREA	10005845	83	0.0003		EMOTIONAL DISORDER	10014551	64	0.0002		PERIPHERAL EMBOLISM	10061340	17	0.0003
BRONCHOSPASM	10006482	83	0.0003		POSITRON EMISSION TOMOGRAM	10036220	64	0.0002		VIRAL TEST NEGATIVE	10062362	17	0.0003
CARDIOMYOPATHY	10007636	83	0.0003		SUNBURN	10042496	64	0.0002		BOWEL MOVEMENT IRREGULARITY	10063541	17	0.0003
CONCUSSION	10010254	83	0.0003		INJECTION SITE JOINT PAIN	10049261	64	0.0002		MYOCARDIAL STRAIN	10066954	17	0.0003
MUSCLE DISORDER	10028300	83	0.0003		CARDIOVASCULAR EVALUATION	10053046	64	0.0002		PATHOLOGY TEST	10068056	17	0.0003
EAR, NOSE AND THROAT EXAMINATION	10056807	83	0.0003		OPHTHALMOLOGICAL EXAMINATION ABNORMAL	10056836	64	0.0002		INFLAMMATORY MARKER INCREASED	10069826	17	0.0003
RENAL FUNCTION TEST	10061490	83	0.0003		ORAL DISORDER	10067621	64	0.0002		TREPONEMA TEST NEGATIVE	10070403	17	0.0003
PRODUCT DOSE OMISSION ISSUE	10084406	83	0.0003		INFLUENZA A VIRUS TEST	10070416	64	0.0002		INFLUENZA A VIRUS TEST	10070416	17	0.0003
ATAXIA	10003591	82	0.0003		TONGUE ERYTHEMA	10079075	64	0.0002		MULTIPLE ORGAN DYSFUNCTION SYNDROME	10077361	17	0.0003
GLOSSITIS	10018386	82	0.0003		NUCLEIC ACID TEST	10083356	64	0.0002		NUCLEIC ACID TEST	10083356	17	0.0003
PURPURA	10037549	82	0.0003		ACUTE RESPIRATORY DISTRESS SYNDROME	10001052	63	0.0002		BLOOD FIBRINOGEN	10005517	16	0.0003
ULTRASOUND ANTENATAL SCREEN ABNORMAL	10045400	82	0.0003		EOSINOPHIL COUNT DECREASED	10014943	63	0.0002		BLOOD UREA DECREASED	10005850	16	0.0003
PROCALCITONIN INCREASED	10067081	82	0.0003		HIV TEST	10020185	63	0.0002		CHOKING	10008589	16	0.0003
N-TERMINAL PROHORMONE BRAIN NATRIURETIC PEPTIDE INCREASED	10071662	82	0.0003		INJECTION SITE EXTRAVASATION	10022062	63	0.0002		CYSTITIS	10011781	16	0.0003
PREMENSTRUAL SYNDROME	10036618	81	0.0003		MEDICATION ERROR	10027091	63	0.0002		DEAFNESS NEUROSENSORY	10011891	16	0.0003
NEUTROPHIL PERCENTAGE	10059467	81	0.0003		MOOD SWINGS	10027951	63	0.0002		DRUG INEFFECTIVE	10013709	16	0.0003
BREATH SOUNDS ABNORMAL	10064780	81	0.0003		SPUTUM DISCOLOURED	10041807	63	0.0002		EMPHYSEMA	10014561	16	0.0003
GOITRE	10018498	80	0.0003		STARING	10041953	63	0.0002		FUNGAL INFECTION	10017533	16	0.0003
VAGINAL DISCHARGE	10046901	80	0.0003		EYELID DISORDER	10061130	63	0.0002		HYPOMENORRHOEA	10021033	16	0.0003
PROTEIN URINE PRESENT	10053123	80	0.0003		COMPUTERISED TOMOGRAM SPINE	10081777	63	0.0002		LUNG CONSOLIDATION	10025080	16	0.0003
WEIGHT BEARING DIFFICULTY	10066454	80	0.0003		ANGIOGRAM PULMONARY NORMAL	10002442	62	0.0002		MEAN CELL HAEMOGLOBIN CONCENTRATION DECREASED	10026991	16	0.0003
VACCINATION SITE DISCOLOURATION	10069474	80	0.0003		BLOOD IRON DECREASED	10005619	62	0.0002		MEAN CELL HAEMOGLOBIN INCREASED	10026996	16	0.0003
DRAINAGE	10084562	80	0.0003		HYPOTHYROIDISM	10021114	62	0.0002		MEAN CELL VOLUME INCREASED	10027004	16	0.0003
ALTERED STATE OF CONSCIOUSNESS	10001854	79	0.0003		PROTHROMBIN TIME NORMAL	10037062	62	0.0002		MOUTH HAEMORRHAGE	10028024	16	0.0003
BLOOD BILIRUBIN	10005362	79	0.0003		VOMITING PROJECTILE	10047708	62	0.0002		ODYNOPHAGIA	10030094	16	0.0003
CEREBRAL THROMBOSIS	10008132	79	0.0003		MUSCULOSKELETAL DISORDER	10048592	62	0.0002		ON AND OFF PHENOMENON	10030312	16	0.0003
HIV TEST	10020185	79	0.0003		SINUS RHYTHM	10048815	62	0.0002		RHEUMATOID FACTOR	10039079	16	0.0003
TONGUE DISCOLOURATION	10043949	79	0.0003		STOOL ANALYSIS	10059536	62	0.0002		SERUM FERRITIN INCREASED	10040250	16	0.0003
ULTRASOUND ABDOMEN NORMAL	10052040	79	0.0003		MECHANICAL URTICARIA	10068773	62	0.0002		TONGUE DISCOLOURATION	10043949	16	0.0003
BASOPHIL PERCENTAGE DECREASED	10052219	79	0.0003		VACCINATION SITE CELLULITIS	10069559	62	0.0002		TRANSVERSE SINUS THROMBOSIS	10044457	16	0.0003
TRANSAMINASES INCREASED	10054889	79	0.0003		WRONG TECHNIQUE IN DEVICE USAGE PROCESS	10077040	62	0.0002		TRIGEMINAL NEURALGIA	10044652	16	0.0003
MUSCLE SWELLING	10064470	79	0.0003		BLOOD CHLORIDE DECREASED	10005419	61	0.0002		VENTILATION/PERFUSION SCAN	10047264	16	0.0003
COAGULOPATHY	10009802	78	0.0003		BRADYKINESIA	10006100	61	0.0002		STENT PLACEMENT	10048561	16	0.0003
EOSINOPHIL COUNT DECREASED	10014943	78	0.0003		CSF PROTEIN INCREASED	10011575	61	0.0002		RHEUMATOID FACTOR NEGATIVE	10048574	16	0.0003
ORAL MUCOSAL ERUPTION	10030997	78	0.0003		DELUSION	10012239	61	0.0002		BRADYPHRENIA	10050012	16	0.0003
TIC	10043833	78	0.0003		NERVE COMPRESSION	10029174	61	0.0002		LIP INJURY	10055082	16	0.0003
CORONARY ARTERIAL STENT INSERTION	10052086	78	0.0003		NEUTROPHIL COUNT DECREASED	10029366	61	0.0002		TEMPERATURE INTOLERANCE	10057040	16	0.0003
VACCINATION SITE URTICARIA	10069622	78	0.0003		ANGIOGRAM CEREBRAL	10052905	61	0.0002		STOOL ANALYSIS	10059536	16	0.0003
CORONARY ARTERY DISEASE	10011078	77	0.0003		INFUSION	10060345	61	0.0002		JOINT LOCK	10061258	16	0.0003
CYST	10011732	77	0.0003		VITAMIN D DECREASED	10062189	61	0.0002		SCAN BRAIN	10061500	16	0.0003
FACE OEDEMA	10016029	77	0.0003		METAMORPHOPSIA	10063341	61	0.0002		X-RAY LIMB ABNORMAL	10061586	16	0.0003
HIV TEST NEGATIVE	10020187	77	0.0003		BILEVEL POSITIVE AIRWAY PRESSURE	10064530	61	0.0002		WEIGHT BEARING DIFFICULTY	10066454	16	0.0003
HYPOAESTHESIA EYE	10020939	77	0.0003		ATRIOVENTRICULAR BLOCK	10003671	60	0.0002		CEREBRAL MASS EFFECT	10067086	16	0.0003
MONOCYTE COUNT NORMAL	10027882	77	0.0003		BASOPHIL COUNT NORMAL	10004170	60	0.0002		JOINT NOISE	10074329	16	0.0003
THROMBOPHLEBITIS SUPERFICIAL	10043595	77	0.0003		BLOOD BILIRUBIN	10005362	60	0.0002		MYOCARDIAL NECROSIS MARKER	10075210	16	0.0003
VASCULITIS	10047115	77	0.0003		BLOOD CHLORIDE INCREASED	10005420	60	0.0002		PRODUCT USE ISSUE	10076309	16	0.0003
BACTERIAL TEST	10068074	77	0.0003		HYPOAESTHESIA EYE	10020939	60	0.0002		THROAT CLEARING	10080125	16	0.0003
ABNORMAL SENSATION IN EYE	10000173	76	0.0002		NEUTROPHIL PERCENTAGE	10059467	60	0.0002		ABNORMAL SENSATION IN EYE	10000173	15	0.0002
ELECTROCARDIOGRAM AMBULATORY ABNORMAL	10014369	76	0.0002		SCAN BRAIN	10061500	60	0.0002		APATHY	10002942	15	0.0002
MYOSITIS	10028653	76	0.0002		CEREBRAL VENOUS SINUS THROMBOSIS	10083037	60	0.0002		BLOOD CHOLESTEROL NORMAL	10005426	15	0.0002
SERUM FERRITIN NORMAL	10040251	76	0.0002		BLOOD UREA	10005845	59	0.0002		BLOOD IRON	10005616	15	0.0002
ANGIOGRAM PULMONARY NORMAL	10002442	75	0.0002		BRONCHOSPASM	10006482	59	0.0002		CARDIAC PACEMAKER INSERTION	10007598	15	0.0002
BODY MASS INDEX	10005894	75	0.0002		MOTION SICKNESS	10027990	59	0.0002		DECREASED ACTIVITY	10011953	15	0.0002
DIARRHOEA HAEMORRHAGIC	10012741	75	0.0002		EAR, NOSE AND THROAT EXAMINATION	10056807	59	0.0002		DERMATITIS	10012431	15	0.0002
BED REST	10050118	75	0.0002		BACTERIAL INFECTION	10060945	59	0.0002		ECCHYMOSIS	10014080	15	0.0002
DEAFNESS BILATERAL	10052556	75	0.0002		IMAGING PROCEDURE	10068979	59	0.0002		EOSINOPHIL COUNT DECREASED	10014943	15	0.0002
LIP ERYTHEMA	10080124	75	0.0002		BODY TEMPERATURE ABNORMAL	10075265	59	0.0002		HEPATIC STEATOSIS	10019708	15	0.0002
SARS-COV-2 RNA	10085493	75	0.0002		CORONARY ARTERY OCCLUSION	10011086	58	0.0002		HERPES VIRUS INFECTION	10019973	15	0.0002
BASOPHIL COUNT DECREASED	10004167	74	0.0002		ELECTROMYOGRAM ABNORMAL	10014431	58	0.0002		MENOPAUSE	10027308	15	0.0002
LUMBAR PUNCTURE ABNORMAL	10025000	74	0.0002		EYE INFECTION	10015929	58	0.0002		METABOLIC ACIDOSIS	10027417	15	0.0002
ANGIOGRAM CEREBRAL	10052905	74	0.0002		LACTIC ACIDOSIS	10023676	58	0.0002		OVARIAN CYST	10033132	15	0.0002
UTERINE DILATION AND CURETTAGE	10057304	74	0.0002		MEAN CELL VOLUME INCREASED	10027004	58	0.0002		PHARYNGITIS	10034835	15	0.0002
VITAMIN D DECREASED	10062189	74	0.0002		SHOCK	10040560	58	0.0002		PITYRIASIS ROSEA	10035114	15	0.0002
ERYTHEMA OF EYELID	10015237	73	0.0002		SUDDEN DEATH	10042434	58	0.0002		PLEURISY	10035618	15	0.0002
JAUNDICE	10023126	73	0.0002		VASODILATATION	10047141	58	0.0002		POSITRON EMISSION TOMOGRAM	10036220	15	0.0002
LARYNGITIS	10023874	73	0.0002		PSYCHOTIC DISORDER	10061920	58	0.0002		PULMONARY INFARCTION	10037410	15	0.0002
PNEUMOTHORAX	10035759	73	0.0002		VIRAL TEST NEGATIVE	10062362	58	0.0002		RASH MACULO-PAPULAR	10037868	15	0.0002
VEIN DISORDER	10047184	73	0.0002		WEIGHT BEARING DIFFICULTY	10066454	58	0.0002		SKIN ODOUR ABNORMAL	10040904	15	0.0002
VACCINATION SITE MOVEMENT IMPAIRMENT	10076183	73	0.0002		BLINDNESS TRANSIENT	10005184	57	0.0002		SUDDEN DEATH	10042434	15	0.0002
AGGRESSION	10001488	72	0.0002		BLOOD LACTIC ACID NORMAL	10005636	57	0.0002		SYSTEMIC LUPUS ERYTHEMATOSUS	10042945	15	0.0002
CSF PROTEIN INCREASED	10011575	72	0.0002		EYE INFLAMMATION	10015943	57	0.0002		TESTICULAR SWELLING	10043354	15	0.0002
DERMATITIS ALLERGIC	10012434	72	0.0002		FACE OEDEMA	10016029	57	0.0002		VENTRICULAR FIBRILLATION	10047290	15	0.0002
LYME DISEASE	10025169	72	0.0002		NYSTAGMUS	10029864	57	0.0002		INJECTION SITE CELLULITIS	10050057	15	0.0002
MUSCLE DISCOMFORT	10028299	72	0.0002		PANCREATITIS ACUTE	10033647	57	0.0002		INTERVERTEBRAL DISC PROTRUSION	10050296	15	0.0002
POLYURIA	10036142	72	0.0002		POLYURIA	10036142	57	0.0002		DRUG SCREEN NEGATIVE	10050895	15	0.0002
ROTATOR CUFF SYNDROME	10039227	72	0.0002		RED BLOOD CELL COUNT	10038150	57	0.0002		MONOCYTE PERCENTAGE INCREASED	10052230	15	0.0002
VOMITING PROJECTILE	10047708	72	0.0002		SKIN INFECTION	10040872	57	0.0002		FLUID INTAKE REDUCED	10056291	15	0.0002
LIP DISORDER	10048470	72	0.0002		THROMBOPHLEBITIS SUPERFICIAL	10043595	57	0.0002		PULMONARY MASS	10056342	15	0.0002
RESPIRATORY SYNCYTIAL VIRUS TEST	10068562	72	0.0002		FLUID INTAKE REDUCED	10056291	57	0.0002		OPHTHALMOLOGICAL EXAMINATION ABNORMAL	10056836	15	0.0002
SLOW SPEECH	10071299	72	0.0002		INJECTION SITE LYMPHADENOPATHY	10057665	57	0.0002		STAPHYLOCOCCAL INFECTION	10058080	15	0.0002
HUMAN CHORIONIC GONADOTROPIN NEGATIVE	10071333	72	0.0002		STAPHYLOCOCCAL INFECTION	10058080	57	0.0002		ADNEXA UTERI PAIN	10058841	15	0.0002
FINE MOTOR SKILL DYSFUNCTION	10076288	72	0.0002		ANTIBODY TEST NEGATIVE	10061426	57	0.0002		NEUTROPHIL PERCENTAGE	10059467	15	0.0002
BRADYKINESIA	10006100	71	0.0002		CANDIDA INFECTION	10074170	57	0.0002		GENERAL SYMPTOM	10060891	15	0.0002
BUNDLE BRANCH BLOCK RIGHT	10006582	71	0.0002		FINE MOTOR SKILL DYSFUNCTION	10076288	57	0.0002		EYELID DISORDER	10061130	15	0.0002
LIVEDO RETICULARIS	10024648	71	0.0002		DRAINAGE	10084562	57	0.0002		VITAMIN D DECREASED	10062189	15	0.0002
MONONUCLEOSIS HETEROPHILE TEST NEGATIVE	10027921	71	0.0002		ALANINE AMINOTRANSFERASE	10001546	56	0.0002		VIRAL TEST	10062358	15	0.0002
RAYNAUD'S PHENOMENON	10037912	71	0.0002		BLOOD CALCIUM	10005392	56	0.0002		MIDDLE EAR EFFUSION	10062545	15	0.0002
ULTRASOUND ABDOMEN ABNORMAL	10052039	71	0.0002		BLOOD CHOLESTEROL	10005422	56	0.0002		TYPE 2 DIABETES MELLITUS	10067585	15	0.0002
X-RAY LIMB ABNORMAL	10061586	71	0.0002		DISSOCIATION	10013457	56	0.0002		HEPARIN-INDUCED THROMBOCYTOPENIA TEST POSITIVE	10070664	15	0.0002
CARPAL TUNNEL SYNDROME	10007697	70	0.0002		FOOD ALLERGY	10016946	56	0.0002		BODY TEMPERATURE ABNORMAL	10075265	15	0.0002
CORONARY ARTERY OCCLUSION	10011086	70	0.0002		HALLUCINATION, VISUAL	10019075	56	0.0002		AURA	10003791	14	0.0002
ELECTROMYOGRAM NORMAL	10014432	70	0.0002		LUNG CONSOLIDATION	10025080	56	0.0002		BASOPHIL COUNT NORMAL	10004170	14	0.0002
KIDNEY INFECTION	10023424	70	0.0002		PLATELET TRANSFUSION	10035543	56	0.0002		BIOPSY BONE MARROW	10004737	14	0.0002
MIDDLE INSOMNIA	10027590	70	0.0002		PUSTULE	10037578	56	0.0002		BLADDER CATHETERISATION	10005028	14	0.0002
MONOCYTE COUNT	10027876	70	0.0002		BRAIN OEDEMA	10048962	56	0.0002		BLOOD CALCIUM	10005392	14	0.0002
STAPHYLOCOCCAL INFECTION	10058080	70	0.0002		COMPUTERISED TOMOGRAM ABDOMEN NORMAL	10057800	56	0.0002		BLOOD CHLORIDE DECREASED	10005419	14	0.0002
INFUSION	10060345	70	0.0002		SLOW SPEECH	10071299	56	0.0002		BLOOD SODIUM	10005799	14	0.0002
ELECTROCARDIOGRAM ST SEGMENT ABNORMAL	10014390	69	0.0002		SKIN WEEPING	10080560	56	0.0002		CSF GLUCOSE NORMAL	10011538	14	0.0002
FURUNCLE	10017553	69	0.0002		SLEEP DEFICIT	10080881	56	0.0002		CULTURE URINE POSITIVE	10011640	14	0.0002
THYROXINE	10043813	69	0.0002		ASPIRATION	10003504	55	0.0002		DEMYELINATION	10012305	14	0.0002
TRICUSPID VALVE INCOMPETENCE	10044640	69	0.0002		BLOOD BLISTER	10005372	55	0.0002		DIPLEGIA	10013033	14	0.0002
BRAIN OEDEMA	10048962	69	0.0002		BLOOD THYROID STIMULATING HORMONE INCREASED	10005833	55	0.0002		DISABILITY	10013050	14	0.0002
EYELIDS PRURITUS	10051627	69	0.0002		MILIARIA	10027627	55	0.0002		EYELID PTOSIS	10015995	14	0.0002
ERECTILE DYSFUNCTION	10061461	69	0.0002		SERUM FERRITIN	10040246	55	0.0002		HAEMORRHAGIC STROKE	10019016	14	0.0002
TENDON PAIN	10066371	69	0.0002		BLOOD UREA NITROGEN/CREATININE RATIO	10059899	55	0.0002		HYPERKALAEMIA	10020646	14	0.0002
COMPUTERISED TOMOGRAM SPINE	10081777	69	0.0002		ARTHROPOD BITE	10003399	54	0.0002		INCREASED TENDENCY TO BRUISE	10021688	14	0.0002
BLOOD IRON DECREASED	10005619	68	0.0002		BLOOD LACTATE DEHYDROGENASE	10005626	54	0.0002		JOINT DISLOCATION	10023204	14	0.0002
CARDIAC PACEMAKER INSERTION	10007598	68	0.0002		COLITIS ULCERATIVE	10009900	54	0.0002		LARYNGITIS	10023874	14	0.0002
DEFAECATION URGENCY	10012110	68	0.0002		DIABETIC KETOACIDOSIS	10012671	54	0.0002		LIPIDS NORMAL	10024593	14	0.0002
GENITAL HERPES	10018150	68	0.0002		HYPERTHYROIDISM	10020850	54	0.0002		MONOCYTE COUNT	10027876	14	0.0002
HORDEOLUM	10020377	68	0.0002		IMMOBILE	10021417	54	0.0002		MOOD ALTERED	10027940	14	0.0002
HYPOGEUSIA	10020989	68	0.0002		MAMMOGRAM NORMAL	10026737	54	0.0002		PNEUMONIA VIRAL	10035737	14	0.0002
MILIARIA	10027627	68	0.0002		MEAN CELL HAEMOGLOBIN INCREASED	10026996	54	0.0002		PREGNANCY	10036556	14	0.0002
HAEMORRHAGE URINARY TRACT	10055847	68	0.0002		MIGRAINE WITH AURA	10027607	54	0.0002		PROTEIN TOTAL DECREASED	10037014	14	0.0002
ADNEXA UTERI PAIN	10058841	68	0.0002		PILOERECTION	10035039	54	0.0002		SUBDURAL HAEMATOMA	10042361	14	0.0002
ENLARGED UVULA	10066192	68	0.0002		SKIN ULCER	10040943	54	0.0002		WHEELCHAIR USER	10047920	14	0.0002
DELIVERY	10067647	68	0.0002		RENAL FUNCTION TEST	10061490	54	0.0002		LEFT VENTRICULAR DYSFUNCTION	10049694	14	0.0002
BORRELIA TEST	10070279	68	0.0002		EXFOLIATIVE RASH	10064579	54	0.0002		EOSINOPHIL PERCENTAGE DECREASED	10052221	14	0.0002
SKIN SENSITISATION	10070835	68	0.0002		VACCINATION SITE DISCHARGE	10069560	54	0.0002		CARDIOVASCULAR EVALUATION	10053046	14	0.0002
EYE CONTUSION	10073354	68	0.0002		BLOOD IMMUNOGLOBULIN M	10005598	53	0.0002		DYSPHEMIA	10054964	14	0.0002
JOINT NOISE	10074329	68	0.0002		DECREASED ACTIVITY	10011953	53	0.0002		ANTIPHOSPHOLIPID ANTIBODIES	10058341	14	0.0002
HYPERAESTHESIA TEETH	10082426	68	0.0002		GLOSSITIS	10018386	53	0.0002		BACTERIAL INFECTION	10060945	14	0.0002
BLOOD LACTIC ACID NORMAL	10005636	67	0.0002		HAEMATOCRIT	10018837	53	0.0002		COMMUNICATION DISORDER	10061046	14	0.0002
DECREASED ACTIVITY	10011953	67	0.0002		PARANOIA	10033864	53	0.0002		METABOLIC FUNCTION TEST ABNORMAL	10061286	14	0.0002
RASH PUSTULAR	10037888	67	0.0002		ROAD TRAFFIC ACCIDENT	10039203	53	0.0002		RENAL FUNCTION TEST	10061490	14	0.0002
SUPPRESSED LACTATION	10042576	67	0.0002		VENTRICULAR HYPOKINESIA	10050510	53	0.0002		ABDOMINAL X-RAY	10061612	14	0.0002
BRADYPHRENIA	10050012	67	0.0002		POSTURAL ORTHOSTATIC TACHYCARDIA SYNDROME	10063080	53	0.0002		TOOTH FRACTURE	10062544	14	0.0002
TROPONIN T INCREASED	10058269	67	0.0002		RESPIRATORY SYNCYTIAL VIRUS TEST	10068562	53	0.0002		COAGULATION TEST NORMAL	10063558	14	0.0002
METABOLIC FUNCTION TEST ABNORMAL	10061286	67	0.0002		ARTERIOGRAM CAROTID	10003194	52	0.0002		EJECTION FRACTION NORMAL	10064144	14	0.0002
BASOPHIL COUNT NORMAL	10004170	66	0.0002		BLOOD LACTATE DEHYDROGENASE INCREASED	10005630	52	0.0002		BACTERIAL TEST	10068074	14	0.0002
CARDIAC FAILURE ACUTE	10007556	66	0.0002		HYPOGEUSIA	10020989	52	0.0002		HUMAN CHORIONIC GONADOTROPIN NEGATIVE	10071333	14	0.0002
PHARYNGITIS	10034835	66	0.0002		INTERSTITIAL LUNG DISEASE	10022611	52	0.0002		N-TERMINAL PROHORMONE BRAIN NATRIURETIC PEPTIDE INCREASED	10071662	14	0.0002
PILOERECTION	10035039	66	0.0002		KIDNEY INFECTION	10023424	52	0.0002		MYOCARDIAL NECROSIS MARKER NORMAL	10075212	14	0.0002
TONGUE BLISTERING	10043942	66	0.0002		LIPASE INCREASED	10024574	52	0.0002		NEW DAILY PERSISTENT HEADACHE	10076678	14	0.0002
OPHTHALMOLOGICAL EXAMINATION ABNORMAL	10056836	66	0.0002		LOCALISED INFECTION	10024774	52	0.0002		IMPAIRED QUALITY OF LIFE	10076936	14	0.0002
PNEUMONIA BACTERIAL	10060946	66	0.0002		MITRAL VALVE INCOMPETENCE	10027727	52	0.0002		MATERNAL EXPOSURE DURING BREAST FEEDING	10080752	14	0.0002
SCAN BRAIN	10061500	66	0.0002		MOANING	10027783	52	0.0002		SITTING DISABILITY	10081807	14	0.0002
FACIAL SPASM	10063006	66	0.0002		MOOD ALTERED	10027940	52	0.0002		AGGRESSION	10001488	13	0.0002
VULVOVAGINAL PAIN	10069055	66	0.0002		MOUTH HAEMORRHAGE	10028024	52	0.0002		ARTERIOSCLEROSIS	10003210	13	0.0002
BASEDOW'S DISEASE	10004161	65	0.0002		SEASONAL ALLERGY	10048908	52	0.0002		ASPIRATION	10003504	13	0.0002
CHOLELITHIASIS	10008629	65	0.0002		DYSPHEMIA	10054964	52	0.0002		BLOOD CHOLESTEROL	10005422	13	0.0002
ELECTROMYOGRAM ABNORMAL	10014431	65	0.0002		NEUROLOGICAL EXAMINATION NORMAL	10056831	52	0.0002		BLOOD IMMUNOGLOBULIN M	10005598	13	0.0002
LUMBAR PUNCTURE NORMAL	10025002	65	0.0002		PNEUMONIA BACTERIAL	10060946	52	0.0002		BLOOD LACTATE DEHYDROGENASE	10005626	13	0.0002
PUSTULE	10037578	65	0.0002		METABOLIC FUNCTION TEST ABNORMAL	10061286	52	0.0002		BUNDLE BRANCH BLOCK RIGHT	10006582	13	0.0002
SINUS ARRHYTHMIA	10040739	65	0.0002		MATERNAL EXPOSURE BEFORE PREGNANCY	10071406	52	0.0002		CEREBRAL VENOUS THROMBOSIS	10008138	13	0.0002
UTERINE SPASM	10046823	65	0.0002		PRENATAL SCREENING TEST	10072060	52	0.0002		CHOLELITHIASIS	10008629	13	0.0002
AUTOIMMUNE THYROIDITIS	10049046	65	0.0002		MYOCARDIAL NECROSIS MARKER NORMAL	10075212	52	0.0002		COLITIS ULCERATIVE	10009900	13	0.0002
ULTRASOUND PELVIS	10052041	65	0.0002		CONJUNCTIVAL HAEMORRHAGE	10010719	51	0.0002		CORONARY ARTERY THROMBOSIS	10011091	13	0.0002
CARDIOVASCULAR EVALUATION	10053046	65	0.0002		DRUG HYPERSENSITIVITY	10013700	51	0.0002		FOOD ALLERGY	10016946	13	0.0002
THYROXINE FREE NORMAL	10055159	65	0.0002		JAUNDICE	10023126	51	0.0002		GENITAL HERPES	10018150	13	0.0002
PULSELESS ELECTRICAL ACTIVITY	10058151	65	0.0002		LISTLESS	10024642	51	0.0002		HAEMORRHOIDS	10019022	13	0.0002
DIALYSIS	10061105	65	0.0002		MENOPAUSE	10027308	51	0.0002		LACTIC ACIDOSIS	10023676	13	0.0002
EYELID DISORDER	10061130	65	0.0002		NEURALGIC AMYOTROPHY	10029229	51	0.0002		LYMPHOCYTE COUNT INCREASED	10025258	13	0.0002
CEREBRAL VENOUS SINUS THROMBOSIS	10083037	65	0.0002		OVERDOSE	10033295	51	0.0002		MESENTERIC VEIN THROMBOSIS	10027402	13	0.0002
DERMATITIS ACNEIFORM	10012432	64	0.0002		SLOW RESPONSE TO STIMULI	10041045	51	0.0002		OSTEOARTHRITIS	10031161	13	0.0002
HAEMATOCRIT	10018837	64	0.0002		URINE LEUKOCYTE ESTERASE	10050413	51	0.0002		PANCREATITIS	10033645	13	0.0002
INITIAL INSOMNIA	10022035	64	0.0002		ULTRASOUND PELVIS	10052041	51	0.0002		PROTEIN TOTAL INCREASED	10037016	13	0.0002
MAMMOGRAM ABNORMAL	10026736	64	0.0002		URINE ODOUR ABNORMAL	10057135	51	0.0002		PSORIATIC ARTHROPATHY	10037162	13	0.0002
OVARIAN CYST	10033132	64	0.0002		PULSELESS ELECTRICAL ACTIVITY	10058151	51	0.0002		PULMONARY HYPERTENSION	10037400	13	0.0002
PROTEIN TOTAL	10050537	64	0.0002		ABDOMINAL X-RAY	10061612	51	0.0002		RED BLOOD CELL COUNT INCREASED	10038155	13	0.0002
CARDIAC FUNCTION TEST	10058470	64	0.0002		VACCINATION SITE PARAESTHESIA	10069481	51	0.0002		SINUS BRADYCARDIA	10040741	13	0.0002
ABDOMINAL X-RAY	10061612	64	0.0002		BORRELIA TEST	10070279	51	0.0002		SYNOVIAL CYST	10042858	13	0.0002
PATHOLOGY TEST	10068056	64	0.0002		INFLAMMATORY MARKER TEST	10074736	51	0.0002		TRACHEOSTOMY	10044320	13	0.0002
ABNORMAL FAECES	10000133	63	0.0002		MAGNETIC RESONANCE IMAGING SPINAL NORMAL	10083138	51	0.0002		URINE ABNORMALITY	10046607	13	0.0002
APPENDICITIS PERFORATED	10003012	63	0.0002		CARPAL TUNNEL SYNDROME	10007697	50	0.0002		CHAPPED LIPS	10049047	13	0.0002
AURA	10003791	63	0.0002		ELECTROENCEPHALOGRAM ABNORMAL	10014408	50	0.0002		EJECTION FRACTION	10050527	13	0.0002
ELECTROCARDIOGRAM T WAVE INVERSION	10014395	63	0.0002		MUSCLE DISORDER	10028300	50	0.0002		DRUG SCREEN	10050837	13	0.0002
MASTITIS	10026883	63	0.0002		SKIN TEST	10040929	50	0.0002		SYSTEMIC INFLAMMATORY RESPONSE SYNDROME	10051379	13	0.0002
NEOPLASM MALIGNANT	10028997	63	0.0002		SPLENOMEGALY	10041660	50	0.0002		ULTRASOUND ABDOMEN ABNORMAL	10052039	13	0.0002
PAPULE	10033733	63	0.0002		URINE ABNORMALITY	10046607	50	0.0002		THYROXINE FREE NORMAL	10055159	13	0.0002
PARANOIA	10033864	63	0.0002		THYROXINE FREE NORMAL	10055159	50	0.0002		NEUROLOGICAL EXAMINATION ABNORMAL	10056832	13	0.0002
PHARYNGITIS STREPTOCOCCAL	10034839	63	0.0002		CARDIAC FUNCTION TEST	10058470	50	0.0002		UTERINE DILATION AND CURETTAGE	10057304	13	0.0002
SUNBURN	10042496	63	0.0002		RENAL FUNCTION TEST NORMAL	10061491	50	0.0002		OBSTRUCTIVE AIRWAYS DISORDER	10061877	13	0.0002
DRUG SCREEN NEGATIVE	10050895	63	0.0002		BACTERIAL TEST	10068074	50	0.0002		POSTURAL ORTHOSTATIC TACHYCARDIA SYNDROME	10063080	13	0.0002
FOETAL DEATH	10055690	63	0.0002		VACCINATION SITE VESICLES	10069623	50	0.0002		MUSCLE SWELLING	10064470	13	0.0002
BACTERIAL INFECTION	10060945	63	0.0002		EYE CONTUSION	10073354	50	0.0002		ENLARGED UVULA	10066192	13	0.0002
RENAL FUNCTION TEST NORMAL	10061491	63	0.0002		ABNORMAL FAECES	10000133	49	0.0002		BRAIN INJURY	10067967	13	0.0002
CYTOMEGALOVIRUS TEST	10061806	63	0.0002		CHOKING SENSATION	10008590	49	0.0002		NEAR DEATH EXPERIENCE	10068111	13	0.0002
TYPE 2 DIABETES MELLITUS	10067585	63	0.0002		INITIAL INSOMNIA	10022035	49	0.0002		VACCINATION SITE SWELLING	10069620	13	0.0002
EYELID RASH	10074620	63	0.0002		LARYNGITIS	10023874	49	0.0002		CEREBRAL SMALL VESSEL ISCHAEMIC DISEASE	10070878	13	0.0002
TONGUE ERYTHEMA	10079075	63	0.0002		MUSCLE ATROPHY	10028289	49	0.0002		MATERNAL EXPOSURE BEFORE PREGNANCY	10071406	13	0.0002
ACTIVATED PARTIAL THROMBOPLASTIN TIME SHORTENED	10000637	62	0.0002		ULTRASOUND ANTENATAL SCREEN ABNORMAL	10045400	49	0.0002		HYPORESPONSIVE TO STIMULI	10071552	13	0.0002
AUTONOMIC NERVOUS SYSTEM IMBALANCE	10003840	62	0.0002		COMPLEMENT FACTOR C4	10050963	49	0.0002		PERIPHERAL ARTERY THROMBOSIS	10072564	13	0.0002
BLOOD PHOSPHORUS	10005717	62	0.0002		ANGIOGRAM CEREBRAL NORMAL	10052907	49	0.0002		ABDOMINAL TENDERNESS	10000097	12	0.0002
BLOOD PRESSURE NORMAL	10005754	62	0.0002		CARDIAC TELEMETRY	10053448	49	0.0002		ANION GAP NORMAL	10002530	12	0.0002
DIABETIC KETOACIDOSIS	10012671	62	0.0002		DIALYSIS	10061105	49	0.0002		BLOOD FOLATE NORMAL	10005529	12	0.0002
HALLUCINATION, VISUAL	10019075	62	0.0002		INTERVERTEBRAL DISC DEGENERATION	10061246	49	0.0002		BLOOD PHOSPHORUS	10005717	12	0.0002
THYROID DISORDER	10043709	62	0.0002		COAGULATION TEST	10063556	49	0.0002		BLOOD URIC ACID	10005858	12	0.0002
CARDIAC MONITORING NORMAL	10053439	62	0.0002		EYELID RASH	10074620	49	0.0002		CARPAL TUNNEL SYNDROME	10007697	12	0.0002
BLOOD ELECTROLYTES	10061013	62	0.0002		BLOOD ALBUMIN	10005285	48	0.0002		CONJUNCTIVAL HAEMORRHAGE	10010719	12	0.0002
ANTIBODY TEST NEGATIVE	10061426	62	0.0002		BLOOD FOLATE	10005524	48	0.0002		CULTURE URINE NEGATIVE	10011639	12	0.0002
COAGULATION TEST	10063556	62	0.0002		BUNDLE BRANCH BLOCK RIGHT	10006582	48	0.0002		DEMENTIA	10012267	12	0.0002
FRUSTRATION TOLERANCE DECREASED	10077753	62	0.0002		COAGULOPATHY	10009802	48	0.0002		DERMATITIS CONTACT	10012442	12	0.0002
NUCLEIC ACID TEST	10083356	62	0.0002		GLYCOSYLATED HAEMOGLOBIN NORMAL	10018485	48	0.0002		EMBOLIC STROKE	10014498	12	0.0002
CONJUNCTIVAL HAEMORRHAGE	10010719	61	0.0002		INJECTION SITE HAEMATOMA	10022066	48	0.0002		HAEMODIALYSIS	10018875	12	0.0002
CULTURE STOOL	10011629	61	0.0002		NASAL DRYNESS	10028740	48	0.0002		HALLUCINATION, VISUAL	10019075	12	0.0002
HANGOVER	10019133	61	0.0002		SKIN DISCOMFORT	10040830	48	0.0002		HYPERTHYROIDISM	10020850	12	0.0002
INTERSTITIAL LUNG DISEASE	10022611	61	0.0002		PROTEIN URINE PRESENT	10053123	48	0.0002		HYPOGEUSIA	10020989	12	0.0002
LIPASE INCREASED	10024574	61	0.0002		THERMAL BURN	10053615	48	0.0002		INAPPROPRIATE AFFECT	10021588	12	0.0002
PANCYTOPENIA	10033661	61	0.0002		CARDIAC ABLATION	10059864	48	0.0002		JUGULAR VEIN THROMBOSIS	10023237	12	0.0002
NEUROLOGICAL EXAMINATION NORMAL	10056831	61	0.0002		URINE OUTPUT DECREASED	10059895	48	0.0002		LOW DENSITY LIPOPROTEIN INCREASED	10024910	12	0.0002
CLUSTER HEADACHE	10059133	61	0.0002		ERECTILE DYSFUNCTION	10061461	48	0.0002		MEAN CELL VOLUME DECREASED	10027002	12	0.0002
PRODUCT RECONSTITUTION QUALITY ISSUE	10079007	61	0.0002		SKIN HAEMORRHAGE	10064265	48	0.0002		ORTHOSTATIC HYPOTENSION	10031127	12	0.0002
BLOOD SODIUM	10005799	60	0.0002		TREPONEMA TEST NEGATIVE	10070403	48	0.0002		RETINAL ARTERY OCCLUSION	10038827	12	0.0002
MYASTHENIA GRAVIS	10028417	60	0.0002		ARTERIOSCLEROSIS	10003210	47	0.0001		SCAR	10039580	12	0.0002
PLATELET TRANSFUSION	10035543	60	0.0002		BREAST FEEDING	10006247	47	0.0001		SUPERIOR SAGITTAL SINUS THROMBOSIS	10042567	12	0.0002
SCREAMING	10039740	60	0.0002		EOSINOPHIL COUNT INCREASED	10014945	47	0.0001		THYROID DISORDER	10043709	12	0.0002
TEARFULNESS	10043169	60	0.0002		HALLUCINATION, AUDITORY	10019070	47	0.0001		TONGUE ULCERATION	10043991	12	0.0002
TEMPOROMANDIBULAR JOINT SYNDROME	10043220	60	0.0002		REACTION TO PREVIOUS EXPOSURE TO ANY VACCINE	10066904	47	0.0001		LIP DISORDER	10048470	12	0.0002
ULTRASOUND BREAST	10045409	60	0.0002		MULTIPLE ORGAN DYSFUNCTION SYNDROME	10077361	47	0.0001		POSTICTAL STATE	10048727	12	0.0002
VENTRICULAR FIBRILLATION	10047290	60	0.0002		HERPES SIMPLEX TEST NEGATIVE	10077970	47	0.0001		URINE LEUKOCYTE ESTERASE	10050413	12	0.0002
VESTIBULAR NEURONITIS	10047393	60	0.0002		COVID-19 IMMUNISATION	10084457	47	0.0001		LACUNAR INFARCTION	10051078	12	0.0002
COMPLEMENT FACTOR C3	10050962	60	0.0002		DISABILITY	10013050	46	0.0001		PROTEIN URINE PRESENT	10053123	12	0.0002
COMPLEMENT FACTOR C4	10050963	60	0.0002		GLOBULIN	10018342	46	0.0001		CENTRAL VENOUS CATHETERISATION	10053377	12	0.0002
TROPONIN T	10058266	60	0.0002		UVEITIS	10046851	46	0.0001		ALLERGY TO VACCINE	10055048	12	0.0002
EYELID PAIN	10059208	60	0.0002		VESTIBULAR NEURONITIS	10047393	46	0.0001		HAEMORRHAGE URINARY TRACT	10055847	12	0.0002
CHEMOTHERAPY	10061758	60	0.0002		WEIGHT	10047890	46	0.0001		URINE ODOUR ABNORMAL	10057135	12	0.0002
HERPES SIMPLEX TEST NEGATIVE	10077970	60	0.0002		COMPLEMENT FACTOR C3	10050962	46	0.0001		URINE KETONE BODY PRESENT	10057597	12	0.0002
RED BLOOD CELL NUCLEATED MORPHOLOGY	10080979	60	0.0002		GASTRIC DISORDER	10056819	46	0.0001		CLUSTER HEADACHE	10059133	12	0.0002
BLOOD LACTATE DEHYDROGENASE	10005626	59	0.0002		INJECTION SITE PAPULE	10066044	46	0.0001		ANTI-THYROID ANTIBODY	10060325	12	0.0002
HEPATIC STEATOSIS	10019708	59	0.0002		INJECTION SITE SCAB	10066210	46	0.0001		NITRITE URINE ABSENT	10060799	12	0.0002
NIPPLE PAIN	10029421	59	0.0002		TREPONEMA TEST	10070401	46	0.0001		BLOOD ELECTROLYTES NORMAL	10061015	12	0.0002
PANCREATITIS ACUTE	10033647	59	0.0002		CORONAVIRUS TEST	10084353	46	0.0001		EMBOLISM	10061169	12	0.0002
SLOW RESPONSE TO STIMULI	10041045	59	0.0002		CARDIOGENIC SHOCK	10007625	45	0.0001		CULTURE NEGATIVE	10061448	12	0.0002
SMEAR CERVIX	10041205	59	0.0002		ERYTHEMA OF EYELID	10015237	45	0.0001		BLOOD DISORDER	10061590	12	0.0002
SUBARACHNOID HAEMORRHAGE	10042316	59	0.0002		HICCUPS	10020039	45	0.0001		SKIN HAEMORRHAGE	10064265	12	0.0002
SUDDEN DEATH	10042434	59	0.0002		LOWER RESPIRATORY TRACT INFECTION	10024968	45	0.0001		N-TERMINAL PROHORMONE BRAIN NATRIURETIC PEPTIDE	10067803	12	0.0002
EPSTEIN-BARR VIRUS TEST	10050681	59	0.0002		LYME DISEASE	10025169	45	0.0001		CRANIOCEREBRAL INJURY	10070976	12	0.0002
INTERVERTEBRAL DISC DEGENERATION	10061246	59	0.0002		MEAN CELL HAEMOGLOBIN CONCENTRATION DECREASED	10026991	45	0.0001		MYOCARDIAL NECROSIS MARKER INCREASED	10075211	12	0.0002
OBSTRUCTIVE AIRWAYS DISORDER	10061877	59	0.0002		PULMONARY HYPERTENSION	10037400	45	0.0001		FRUSTRATION TOLERANCE DECREASED	10077753	12	0.0002
PSYCHOTIC DISORDER	10061920	59	0.0002		ROSACEA	10039218	45	0.0001		PROCALCITONIN NORMAL	10077831	12	0.0002
PNEUMONIA ASPIRATION	10035669	58	0.0002		ULTRASOUND ANTENATAL SCREEN	10045399	45	0.0001		THERAPY PARTIAL RESPONDER	10078115	12	0.0002
RETINAL VEIN OCCLUSION	10038907	58	0.0002		BRADYPHRENIA	10050012	45	0.0001		SUPERFICIAL VEIN THROMBOSIS	10086210	12	0.0002
TONGUE ULCERATION	10043991	58	0.0002		INTERVERTEBRAL DISC PROTRUSION	10050296	45	0.0001		ARTHROPOD BITE	10003399	11	0.0002
BREAST DISCOMFORT	10049872	58	0.0002		THYROXINE FREE	10055157	45	0.0001		ATYPICAL PNEUMONIA	10003757	11	0.0002
ANGIOGRAM CEREBRAL ABNORMAL	10052906	58	0.0002		ADNEXA UTERI PAIN	10058841	45	0.0001		AUTONOMIC NERVOUS SYSTEM IMBALANCE	10003840	11	0.0002
ANTI-THYROID ANTIBODY	10060325	58	0.0002		NITRITE URINE ABSENT	10060799	45	0.0001		BIOPSY SKIN ABNORMAL	10004874	11	0.0002
VACCINATION ERROR	10063972	58	0.0002		ENLARGED UVULA	10066192	45	0.0001		BLOOD ALKALINE PHOSPHATASE	10005298	11	0.0002
VACCINATION SITE INFLAMMATION	10068878	58	0.0002		VACCINATION SITE IRRITATION	10069479	45	0.0001		BLOOD BICARBONATE DECREASED	10005359	11	0.0002
TREPONEMA TEST NEGATIVE	10070403	58	0.0002		CEREBRAL SMALL VESSEL ISCHAEMIC DISEASE	10070878	45	0.0001		BLOOD BILIRUBIN	10005362	11	0.0002
WHITE MATTER LESION	10072731	58	0.0002		ABDOMINAL TENDERNESS	10000097	44	0.0001		BLOOD CULTURE POSITIVE	10005488	11	0.0002
MULTIPLE ORGAN DYSFUNCTION SYNDROME	10077361	58	0.0002		ABNORMAL LOSS OF WEIGHT	10000159	44	0.0001		BLOOD FIBRINOGEN INCREASED	10005521	11	0.0002
HICCUPS	10020039	57	0.0002		BIOPSY BONE MARROW	10004737	44	0.0001		CAPILLARY FRAGILITY	10007191	11	0.0002
MUSCLE ATROPHY	10028289	57	0.0002		CHOLECYSTECTOMY	10008611	44	0.0001		CARDIAC MURMUR	10007586	11	0.0002
PULMONARY FIBROSIS	10037383	57	0.0002		PNEUMONIA ASPIRATION	10035669	44	0.0001		CHEILITIS	10008417	11	0.0002
VASODILATATION	10047141	57	0.0002		PNEUMOTHORAX	10035759	44	0.0001		CSF CULTURE NEGATIVE	10011528	11	0.0002
INTERVERTEBRAL DISC PROTRUSION	10050296	57	0.0002		SLEEP APNOEA SYNDROME	10040979	44	0.0001		DERMATITIS ALLERGIC	10012434	11	0.0002
CARDIAC TELEMETRY	10053448	57	0.0002		SUBARACHNOID HAEMORRHAGE	10042316	44	0.0001		DISSEMINATED INTRAVASCULAR COAGULATION	10013442	11	0.0002
NITRITE URINE ABSENT	10060799	57	0.0002		VENTRICULAR FIBRILLATION	10047290	44	0.0001		DYSAESTHESIA	10013886	11	0.0002
BLOOD COUNT	10064196	57	0.0002		X-RAY OF PELVIS AND HIP	10048159	44	0.0001		EPILEPSY	10015037	11	0.0002
BACTERIAL TEST NEGATIVE	10065004	57	0.0002		LIP DISORDER	10048470	44	0.0001		EXTUBATION	10015894	11	0.0002
BLOOD CULTURE POSITIVE	10005488	56	0.0002		EYELIDS PRURITUS	10051627	44	0.0001		GASTROENTERITIS VIRAL	10017918	11	0.0002
DELUSION	10012239	56	0.0002		PROCALCITONIN INCREASED	10067081	44	0.0001		GLUCOSE URINE ABSENT	10018474	11	0.0002
HYPERKALAEMIA	10020646	56	0.0002		PRODUCT LABEL CONFUSION	10069273	44	0.0001		HAEMATOCRIT INCREASED	10018840	11	0.0002
LOCAL REACTION	10024769	56	0.0002		COMPUTERISED TOMOGRAM PELVIS ABNORMAL	10081333	44	0.0001		HAEMORRHOIDS THROMBOSED	10019023	11	0.0002
MOUTH HAEMORRHAGE	10028024	56	0.0002		SITTING DISABILITY	10081807	44	0.0001		INJECTION SITE INFECTION	10022076	11	0.0002
MYOCLONUS	10028622	56	0.0002		AURA	10003791	43	0.0001		INTERNATIONAL NORMALISED RATIO DECREASED	10022594	11	0.0002
NEURALGIC AMYOTROPHY	10029229	56	0.0002		BLOOD PRESSURE NORMAL	10005754	43	0.0001		JAUNDICE	10023126	11	0.0002
SPINAL OSTEOARTHRITIS	10041591	56	0.0002		HYPERKALAEMIA	10020646	43	0.0001		JOINT CONTRACTURE	10023201	11	0.0002
INJECTION SITE JOINT PAIN	10049261	56	0.0002		LIPIDS NORMAL	10024593	43	0.0001		KIDNEY INFECTION	10023424	11	0.0002
FOETAL HEART RATE ABNORMAL	10051139	56	0.0002		PROTEIN TOTAL DECREASED	10037014	43	0.0001		LIP DISCOLOURATION	10024549	11	0.0002
CEREBRAL DISORDER	10054938	56	0.0002		PULMONARY FIBROSIS	10037383	43	0.0001		LOWER RESPIRATORY TRACT INFECTION	10024968	11	0.0002
MEAN PLATELET VOLUME INCREASED	10055052	56	0.0002		PULMONARY INFARCTION	10037410	43	0.0001		LYMPHADENITIS	10025188	11	0.0002
URINE OUTPUT DECREASED	10059895	56	0.0002		BLOOD GLUCOSE FLUCTUATION	10049803	43	0.0001		MEAN CELL HAEMOGLOBIN DECREASED	10026995	11	0.0002
EXPOSURE VIA BREAST MILK	10080751	56	0.0002		DEAFNESS BILATERAL	10052556	43	0.0001		MIDDLE INSOMNIA	10027590	11	0.0002
BIOPSY BONE MARROW	10004737	55	0.0002		HAEMORRHAGE URINARY TRACT	10055847	43	0.0001		NIPPLE PAIN	10029421	11	0.0002
BLOOD FOLATE	10005524	55	0.0002		NONINFECTIVE GINGIVITIS	10074863	43	0.0001		NYSTAGMUS	10029864	11	0.0002
ELECTROENCEPHALOGRAM ABNORMAL	10014408	55	0.0002		BLADDER CATHETERISATION	10005028	42	0.0001		ORAL MUCOSAL ERUPTION	10030997	11	0.0002
INCREASED APPETITE	10021654	55	0.0002		BLADDER PAIN	10005063	42	0.0001		PACKED RED BLOOD CELL TRANSFUSION	10033359	11	0.0002
MENOPAUSE	10027308	55	0.0002		BLOOD IRON	10005616	42	0.0001		PARANOIA	10033864	11	0.0002
OPTIC NEURITIS	10030942	55	0.0002		FURUNCLE	10017553	42	0.0001		PO2 DECREASED	10035768	11	0.0002
SLEEP APNOEA SYNDROME	10040979	55	0.0002		HIATUS HERNIA	10020028	42	0.0001		RASH PUSTULAR	10037888	11	0.0002
SPLENOMEGALY	10041660	55	0.0002		ORAL CANDIDIASIS	10030963	42	0.0001		RENAL DISORDER	10038428	11	0.0002
UVEITIS	10046851	55	0.0002		PREMENSTRUAL SYNDROME	10036618	42	0.0001		RETINAL VEIN OCCLUSION	10038907	11	0.0002
VENOGRAM	10047208	55	0.0002		SINUS BRADYCARDIA	10040741	42	0.0001		SCRATCH	10039737	11	0.0002
INJECTION SITE CELLULITIS	10050057	55	0.0002		SMEAR CERVIX	10041205	42	0.0001		THROMBOPHLEBITIS	10043570	11	0.0002
COMMUNICATION DISORDER	10061046	55	0.0002		TONGUE ULCERATION	10043991	42	0.0001		TONGUE BLISTERING	10043942	11	0.0002
HORMONE LEVEL ABNORMAL	10061210	55	0.0002		ULTRASOUND ABDOMEN ABNORMAL	10052039	42	0.0001		SINUS RHYTHM	10048815	11	0.0002
JAW DISORDER	10061257	55	0.0002		CARDIAC STRESS TEST ABNORMAL	10055014	42	0.0001		BED REST	10050118	11	0.0002
HYPORESPONSIVE TO STIMULI	10071552	55	0.0002		CLUSTER HEADACHE	10059133	42	0.0001		EAR PRURITUS	10052138	11	0.0002
ECCHYMOSIS	10014080	54	0.0002		BLOOD ELECTROLYTES	10061013	42	0.0001		AFFECT LABILITY	10054196	11	0.0002
HIATUS HERNIA	10020028	54	0.0002		CULTURE NEGATIVE	10061448	42	0.0001		TRANSAMINASES INCREASED	10054889	11	0.0002
INFECTIOUS MONONUCLEOSIS	10021914	54	0.0002		FOAMING AT MOUTH	10062654	42	0.0001		PHARYNGEAL ERYTHEMA	10057009	11	0.0002
WHITE BLOOD CELLS URINE POSITIVE	10047967	54	0.0002		BLOOD COUNT	10064196	42	0.0001		CHRONIC INFLAMMATORY DEMYELINATING POLYRADICULONEUROPATHY	10057645	11	0.0002
WOUND	10052428	54	0.0002		BACTERIAL TEST NEGATIVE	10065004	42	0.0001		GENERAL PHYSICAL CONDITION ABNORMAL	10058911	11	0.0002
METAMORPHOPSIA	10063341	54	0.0002		INJECTION SITE STREAKING	10066778	42	0.0001		URINE OUTPUT DECREASED	10059895	11	0.0002
GLASSY EYES	10072465	54	0.0002		WHITE MATTER LESION	10072731	42	0.0001		PNEUMONIA BACTERIAL	10060946	11	0.0002
SITTING DISABILITY	10081807	54	0.0002		SYMPTOM RECURRENCE	10080080	42	0.0001		CHEMOTHERAPY	10061758	11	0.0002
MAGNETIC RESONANCE IMAGING BRAIN	10083128	54	0.0002		PRODUCT ADMINISTRATION INTERRUPTED	10081479	42	0.0001		SPIDER VEIN	10062696	11	0.0002
ABDOMINAL TENDERNESS	10000097	53	0.0002		MAGNETIC RESONANCE IMAGING BRAIN	10083128	42	0.0001		PROCALCITONIN INCREASED	10067081	11	0.0002
ACTIVATED PARTIAL THROMBOPLASTIN TIME NORMAL	10000635	53	0.0002		ANION GAP NORMAL	10002530	41	0.0001		STREPTOCOCCUS TEST POSITIVE	10070055	11	0.0002
BLOOD ALBUMIN	10005285	53	0.0002		BLOOD CULTURE POSITIVE	10005488	41	0.0001		TREPONEMA TEST	10070401	11	0.0002
CARDIOGENIC SHOCK	10007625	53	0.0002		CARDIAC FAILURE ACUTE	10007556	41	0.0001		EXPOSURE VIA SKIN CONTACT	10071430	11	0.0002
GLYCOSYLATED HAEMOGLOBIN NORMAL	10018485	53	0.0002		CARDIAC MURMUR	10007586	41	0.0001		EYE CONTUSION	10073354	11	0.0002
HAEMOGLOBIN INCREASED	10018888	53	0.0002		DEFAECATION URGENCY	10012110	41	0.0001		DISORGANISED SPEECH	10076227	11	0.0002
HEPATIC PAIN	10019705	53	0.0002		DERMATITIS BULLOUS	10012441	41	0.0001		HERPES SIMPLEX TEST NEGATIVE	10077970	11	0.0002
HYPOTHERMIA	10021113	53	0.0002		ELECTROCARDIOGRAM AMBULATORY ABNORMAL	10014369	41	0.0001		MUCOSAL DISORDER	10082268	11	0.0002
LACTIC ACIDOSIS	10023676	53	0.0002		GOITRE	10018498	41	0.0001		CORONAVIRUS TEST	10084353	11	0.0002
MOANING	10027783	53	0.0002		HAEMORRHAGIC STROKE	10019016	41	0.0001		ACTIVATED PARTIAL THROMBOPLASTIN TIME PROLONGED	10000636	10	0.0002
RED BLOOD CELL COUNT INCREASED	10038155	53	0.0002		LIGAMENT SPRAIN	10024453	41	0.0001		ANION GAP DECREASED	10002526	10	0.0002
SKIN ULCER	10040943	53	0.0002		LYMPHOCYTE COUNT INCREASED	10025258	41	0.0001		APPENDICITIS PERFORATED	10003012	10	0.0002
ULTRASOUND THYROID	10049501	53	0.0002		POOR PERIPHERAL CIRCULATION	10036155	41	0.0001		APPLICATION SITE PAIN	10003051	10	0.0002
ADVERSE DRUG REACTION	10061623	53	0.0002		PROTEIN URINE	10037018	41	0.0001		ARTERIOGRAM CORONARY ABNORMAL	10003201	10	0.0002
MYOCARDIAL NECROSIS MARKER INCREASED	10075211	53	0.0002		RALES	10037833	41	0.0001		BLOOD CALCIUM INCREASED	10005396	10	0.0002
NASAL PRURITUS	10076406	53	0.0002		RED BLOOD CELL COUNT INCREASED	10038155	41	0.0001		BLOOD FIBRINOGEN NORMAL	10005522	10	0.0002
BACK DISORDER	10003983	52	0.0002		TEARFULNESS	10043169	41	0.0001		BLOOD GASES ABNORMAL	10005539	10	0.0002
BREAST FEEDING	10006247	52	0.0002		TRIGGER FINGER	10044654	41	0.0001		BLOOD LACTIC ACID NORMAL	10005636	10	0.0002
CAESAREAN SECTION	10006924	52	0.0002		ULTRASOUND KIDNEY	10045421	41	0.0001		BRUXISM	10006514	10	0.0002
HAEMORRHOIDS	10019022	52	0.0002		ULTRASOUND ABDOMEN NORMAL	10052040	41	0.0001		CAESAREAN SECTION	10006924	10	0.0002
NASAL DRYNESS	10028740	52	0.0002		CARDIAC MONITORING NORMAL	10053439	41	0.0001		CARDIAC FAILURE ACUTE	10007556	10	0.0002
PSORIATIC ARTHROPATHY	10037162	52	0.0002		TRANSAMINASES INCREASED	10054889	41	0.0001		CAROTID ARTERY STENOSIS	10007687	10	0.0002
VASCULAR PAIN	10047095	52	0.0002		CHEMOTHERAPY	10061758	41	0.0001		CONVERSION DISORDER	10010893	10	0.0002
DRUG SCREEN	10050837	52	0.0002		DISORGANISED SPEECH	10076227	41	0.0001		CRANIOTOMY	10011322	10	0.0002
CENTRAL NERVOUS SYSTEM LESION	10051290	52	0.0002		SPECIALIST CONSULTATION	10076498	41	0.0001		CULTURE STOOL	10011629	10	0.0002
JOINT LOCK	10061258	52	0.0002		ALBUMIN GLOBULIN RATIO NORMAL	10001569	40	0.0001		EAR DISORDER	10014004	10	0.0002
BLADDER CATHETERISATION	10005028	51	0.0002		ASCITES	10003445	40	0.0001		ELECTROCARDIOGRAM AMBULATORY ABNORMAL	10014369	10	0.0002
BLOOD URIC ACID NORMAL	10005862	51	0.0002		BLOOD ALKALINE PHOSPHATASE	10005298	40	0.0001		HEART RATE NORMAL	10019306	10	0.0002
CHOKING SENSATION	10008590	51	0.0002		BLOOD PHOSPHORUS	10005717	40	0.0001		HORDEOLUM	10020377	10	0.0002
DISSOCIATION	10013457	51	0.0002		COMA	10010071	40	0.0001		HYPERPYREXIA	10020741	10	0.0002
EMPHYSEMA	10014561	51	0.0002		ELECTROMYOGRAM NORMAL	10014432	40	0.0001		HYPOMAGNESAEMIA	10021027	10	0.0002
EOSINOPHIL COUNT INCREASED	10014945	51	0.0002		ERYTHEMA NODOSUM	10015226	40	0.0001		HYPOREFLEXIA	10021089	10	0.0002
GLOBULIN	10018342	51	0.0002		GALLBLADDER DISORDER	10017626	40	0.0001		IMMOBILE	10021417	10	0.0002
LYMPHOCYTE COUNT INCREASED	10025258	51	0.0002		GLUCOSE URINE ABSENT	10018474	40	0.0001		INJECTION SITE HAEMATOMA	10022066	10	0.0002
MONOCYTE COUNT DECREASED	10027878	51	0.0002		HYPOTHERMIA	10021113	40	0.0001		INTRACRANIAL ANEURYSM	10022758	10	0.0002
NEUTROPENIA	10029354	51	0.0002		OPHTHALMIC MIGRAINE	10030867	40	0.0001		JOINT EFFUSION	10023215	10	0.0002
THYROIDITIS SUBACUTE	10043784	51	0.0002		PLASMAPHERESIS	10035486	40	0.0001		LEFT VENTRICULAR FAILURE	10024119	10	0.0002
ELECTROCARDIOGRAM T WAVE ABNORMAL	10050380	51	0.0002		SCREAMING	10039740	40	0.0001		LEUKOPENIA	10024384	10	0.0002
ALLERGY TEST NEGATIVE	10056362	51	0.0002		TEMPOROMANDIBULAR JOINT SYNDROME	10043220	40	0.0001		LIFE SUPPORT	10024447	10	0.0002
APPETITE DISORDER	10060961	51	0.0002		LEFT VENTRICULAR DYSFUNCTION	10049694	40	0.0001		LIVEDO RETICULARIS	10024648	10	0.0002
BRAIN INJURY	10067967	51	0.0002		BREAST DISCOMFORT	10049872	40	0.0001		LYMPHOEDEMA	10025282	10	0.0002
ABNORMAL UTERINE BLEEDING	10085424	51	0.0002		ALLERGY TEST NEGATIVE	10056362	40	0.0001		MYASTHENIA GRAVIS	10028417	10	0.0002
ANION GAP NORMAL	10002530	50	0.0002		ANTIPHOSPHOLIPID ANTIBODIES	10058341	40	0.0001		NERVE CONDUCTION STUDIES ABNORMAL	10029175	10	0.0002
ARTERIOGRAM CAROTID	10003194	50	0.0002		THYROID MASS	10058900	40	0.0001		PANCREATITIS ACUTE	10033647	10	0.0002
BLOOD URIC ACID	10005858	50	0.0002		APPETITE DISORDER	10060961	40	0.0001		PERIORBITAL PAIN	10034546	10	0.0002
CULTURE URINE POSITIVE	10011640	50	0.0002		HUMAN CHORIONIC GONADOTROPIN NEGATIVE	10071333	40	0.0001		PHLEBITIS	10034879	10	0.0002
HAEMATOCRIT INCREASED	10018840	50	0.0002		JOINT NOISE	10074329	40	0.0001		RAYNAUD'S PHENOMENON	10037912	10	0.0002
HALLUCINATION, AUDITORY	10019070	50	0.0002		FRUSTRATION TOLERANCE DECREASED	10077753	40	0.0001		RETINAL DETACHMENT	10038848	10	0.0002
MEAN CELL HAEMOGLOBIN CONCENTRATION DECREASED	10026991	50	0.0002		RED BLOOD CELL NUCLEATED MORPHOLOGY	10080979	40	0.0001		SICK RELATIVE	10040637	10	0.0002
PNEUMONIA VIRAL	10035737	50	0.0002		ABSCESS	10000269	39	0.0001		SUPPRESSED LACTATION	10042576	10	0.0002
POOR PERIPHERAL CIRCULATION	10036155	50	0.0002		BLOOD UREA DECREASED	10005850	39	0.0001		TRICUSPID VALVE INCOMPETENCE	10044640	10	0.0002
PSYCHOMOTOR HYPERACTIVITY	10037211	50	0.0002		BRUXISM	10006514	39	0.0001		UTERINE SPASM	10046823	10	0.0002
PULMONARY HYPERTENSION	10037400	50	0.0002		CROHN'S DISEASE	10011401	39	0.0001		YAWNING	10048232	10	0.0002
SEDATION	10039897	50	0.0002		NEOPLASM MALIGNANT	10028997	39	0.0001		CAROTID ARTERY OCCLUSION	10048964	10	0.0002
UTERINE HAEMORRHAGE	10046788	50	0.0002		PSYCHOMOTOR HYPERACTIVITY	10037211	39	0.0001		BRAIN DEATH	10049054	10	0.0002
NEUROLOGICAL EXAMINATION ABNORMAL	10056832	50	0.0002		TOOTH INFECTION	10048762	39	0.0001		TONIC CLONIC MOVEMENTS	10051171	10	0.0002
THYROID MASS	10058900	50	0.0002		DRUG SCREEN NEGATIVE	10050895	39	0.0001		CENTRAL NERVOUS SYSTEM LESION	10051290	10	0.0002
CULTURE NEGATIVE	10061448	50	0.0002		CARDITIS	10062746	39	0.0001		ULTRASOUND PELVIS	10052041	10	0.0002
EPSTEIN-BARR VIRUS TEST NEGATIVE	10067926	50	0.0002		ORAL MUCOSAL ERYTHEMA	10067418	39	0.0001		CARDIAC TELEMETRY	10053448	10	0.0002
INJURY ASSOCIATED WITH DEVICE	10069803	50	0.0002		TYPE 2 DIABETES MELLITUS	10067585	39	0.0001		CSF WHITE BLOOD CELL COUNT INCREASED	10053805	10	0.0002
VACCINATION SITE HYPOAESTHESIA	10076168	50	0.0002		GLASSY EYES	10072465	39	0.0001		REFUSAL OF TREATMENT BY PATIENT	10056407	10	0.0002
SKIN WEEPING	10080560	50	0.0002		ALBUMIN GLOBULIN RATIO	10001562	38	0.0001		OPHTHALMOLOGICAL EXAMINATION NORMAL	10056835	10	0.0002
ARTHROPOD BITE	10003399	49	0.0002		BACK INJURY	10003986	38	0.0001		DEPENDENCE ON RESPIRATOR	10057482	10	0.0002
ATRIOVENTRICULAR BLOCK	10003671	49	0.0002		ELECTROCARDIOGRAM AMBULATORY NORMAL	10014370	38	0.0001		VENOUS OCCLUSION	10058990	10	0.0002
CARDIOLIPIN ANTIBODY	10007628	49	0.0002		ELECTROCARDIOGRAM T WAVE INVERSION	10014395	38	0.0001		CSF TEST ABNORMAL	10059703	10	0.0002
ELECTROCARDIOGRAM ST SEGMENT DEPRESSION	10014391	49	0.0002		ENCEPHALITIS	10014581	38	0.0001		BLOOD UREA NITROGEN/CREATININE RATIO	10059899	10	0.0002
LIVER FUNCTION TEST ABNORMAL	10024690	49	0.0002		HAEMORRHOIDS	10019022	38	0.0001		APPETITE DISORDER	10060961	10	0.0002
LOWER RESPIRATORY TRACT INFECTION	10024968	49	0.0002		SPECIFIC GRAVITY URINE NORMAL	10041440	38	0.0001		JAW DISORDER	10061257	10	0.0002
PERIORBITAL OEDEMA	10034545	49	0.0002		SUBDURAL HAEMATOMA	10042361	38	0.0001		VENOUS THROMBOSIS LIMB	10061408	10	0.0002
PROTEIN TOTAL DECREASED	10037014	49	0.0002		SUPPRESSED LACTATION	10042576	38	0.0001		ANTIBODY TEST NEGATIVE	10061426	10	0.0002
TESTICULAR SWELLING	10043354	49	0.0002		THYROID DISORDER	10043709	38	0.0001		FLUID REPLACEMENT	10061858	10	0.0002
HYPOSMIA	10050515	49	0.0002		THYROXINE	10043813	38	0.0001		PSYCHOTIC DISORDER	10061920	10	0.0002
RHINALGIA	10051496	49	0.0002		VAGINAL DISCHARGE	10046901	38	0.0001		METABOLIC ENCEPHALOPATHY	10062190	10	0.0002
BODY HEIGHT DECREASED	10056812	49	0.0002		INTRACARDIAC THROMBUS	10048620	38	0.0001		ACUTE LEFT VENTRICULAR FAILURE	10063081	10	0.0002
EXPOSURE VIA SKIN CONTACT	10071430	49	0.0002		LIP INJURY	10055082	38	0.0001		TRYPTASE	10063240	10	0.0002
CANDIDA INFECTION	10074170	49	0.0002		DYSGRAPHIA	10058319	38	0.0001		DEVICE CONNECTION ISSUE	10065066	10	0.0002
COMPUTERISED TOMOGRAM PELVIS ABNORMAL	10081333	49	0.0002		UROBILINOGEN URINE	10059506	38	0.0001		ORAL DISORDER	10067621	10	0.0002
COVID-19 IMMUNISATION	10084457	49	0.0002		IMPAIRED QUALITY OF LIFE	10076936	38	0.0001		GASTROINTESTINAL SOUNDS ABNORMAL	10067715	10	0.0002
BLOOD BLISTER	10005372	48	0.0002		MAGNETIC RESONANCE IMAGING BRAIN ABNORMAL	10083130	38	0.0001		INJECTION SITE INDENTATION	10079277	10	0.0002
BLOOD MAGNESIUM DECREASED	10005654	48	0.0002		BLOOD BICARBONATE DECREASED	10005359	37	0.0001		HYPERAESTHESIA TEETH	10082426	10	0.0002
ENCEPHALITIS	10014581	48	0.0002		BLOOD CHLORIDE	10005416	37	0.0001		DRAINAGE	10084562	10	0.0002
LIPIDS NORMAL	10024593	48	0.0002		MANIA	10026749	37	0.0001		AREFLEXIA	10003084	9	0.0001
MAMMOGRAM NORMAL	10026737	48	0.0002		OPTIC NEURITIS	10030942	37	0.0001		ARTERIAL THROMBOSIS	10003178	9	0.0001
VENTRICULAR HYPOKINESIA	10050510	48	0.0002		PHARYNGITIS	10034835	37	0.0001		ASCITES	10003445	9	0.0001
NEUTROPHIL PERCENTAGE DECREASED	10052223	48	0.0002		PROTEIN TOTAL INCREASED	10037016	37	0.0001		AUDIOGRAM	10003760	9	0.0001
LIP INJURY	10055082	48	0.0002		RIB FRACTURE	10039117	37	0.0001		AUDIOGRAM ABNORMAL	10003761	9	0.0001
INCREASED UPPER AIRWAY SECRETION	10062717	48	0.0002		SMALL INTESTINAL OBSTRUCTION	10041101	37	0.0001		BACK INJURY	10003986	9	0.0001
FAECES SOFT	10074859	48	0.0002		SPINAL OSTEOARTHRITIS	10041591	37	0.0001		BLOOD BICARBONATE NORMAL	10005361	9	0.0001
MYOCARDIAL NECROSIS MARKER NORMAL	10075212	48	0.0002		TESTICULAR SWELLING	10043354	37	0.0001		BLOOD FIBRINOGEN DECREASED	10005520	9	0.0001
ALOPECIA AREATA	10001761	47	0.0002		VARICOSE VEIN	10046996	37	0.0001		BLOOD MAGNESIUM DECREASED	10005654	9	0.0001
ASPIRATION PLEURAL CAVITY	10003522	47	0.0002		VENOGRAM	10047208	37	0.0001		BLOOD MAGNESIUM INCREASED	10005655	9	0.0001
BLOOD CREATINE PHOSPHOKINASE MB	10005471	47	0.0002		VESTIBULAR DISORDER	10047386	37	0.0001		BLOOD PH DECREASED	10005706	9	0.0001
BLOOD CREATINE PHOSPHOKINASE MB INCREASED	10005474	47	0.0002		YELLOW SKIN	10048245	37	0.0001		BLOOD TRIGLYCERIDES NORMAL	10005840	9	0.0001
HAEMORRHAGIC STROKE	10019016	47	0.0002		LEFT VENTRICULAR HYPERTROPHY	10049773	37	0.0001		BODY HEIGHT	10005891	9	0.0001
PREMATURE DELIVERY	10036595	47	0.0002		NEUTROPHIL PERCENTAGE DECREASED	10052223	37	0.0001		CARDIOLIPIN ANTIBODY	10007628	9	0.0001
PROTEINURIA	10037032	47	0.0002		REFUSAL OF TREATMENT BY PATIENT	10056407	37	0.0001		CAROTID ARTERY THROMBOSIS	10007688	9	0.0001
TRIGGER FINGER	10044654	47	0.0002		GENERAL PHYSICAL CONDITION ABNORMAL	10058911	37	0.0001		CATARACT	10007739	9	0.0001
ULCER	10045285	47	0.0002		STOOL ANALYSIS NORMAL	10059537	37	0.0001		CEREBRAL ATROPHY	10008096	9	0.0001
CARDIAC STRESS TEST ABNORMAL	10055014	47	0.0002		JAW DISORDER	10061257	37	0.0001		CIRCULATORY COLLAPSE	10009192	9	0.0001
BLOOD DISORDER	10061590	47	0.0002		N-TERMINAL PROHORMONE BRAIN NATRIURETIC PEPTIDE INCREASED	10071662	37	0.0001		COCCYDYNIA	10009829	9	0.0001
MUSCLE CONTRACTURE	10062575	47	0.0002		SKIN TEXTURE ABNORMAL	10075267	37	0.0001		DRUG HYPERSENSITIVITY	10013700	9	0.0001
AORTIC ARTERIOSCLEROSIS	10065558	47	0.0002		ANGIOCARDIOGRAM	10080743	37	0.0001		DYSCHROMATOPSIA	10013892	9	0.0001
N-TERMINAL PROHORMONE BRAIN NATRIURETIC PEPTIDE	10067803	47	0.0002		ACTIVATED PARTIAL THROMBOPLASTIN TIME NORMAL	10000635	36	0.0001		DYSTONIA	10013983	9	0.0001
VACCINATION SITE VESICLES	10069623	47	0.0002		ARTERIOGRAM CAROTID NORMAL	10003196	36	0.0001		ELECTROENCEPHALOGRAM ABNORMAL	10014408	9	0.0001
HEPATITIS VIRAL TEST NEGATIVE	10072747	47	0.0002		ATYPICAL PNEUMONIA	10003757	36	0.0001		ELECTROMYOGRAM NORMAL	10014432	9	0.0001
POST-ACUTE COVID-19 SYNDROME	10085503	47	0.0002		DIPLEGIA	10013033	36	0.0001		EMBOLISM VENOUS	10014522	9	0.0001
ANION GAP DECREASED	10002526	46	0.0002		EPILEPSY	10015037	36	0.0001		EOSINOPHIL COUNT INCREASED	10014945	9	0.0001
APATHY	10002942	46	0.0002		HEPATIC STEATOSIS	10019708	36	0.0001		FACIAL BONES FRACTURE	10016042	9	0.0001
CARDIAC MURMUR	10007586	46	0.0002		HYPOMENORRHOEA	10021033	36	0.0001		FURUNCLE	10017553	9	0.0001
CATARACT	10007739	46	0.0002		IMPAIRED HEALING	10021519	36	0.0001		HAEMOGLOBIN INCREASED	10018888	9	0.0001
ELECTROPHORESIS PROTEIN	10014467	46	0.0002		MONONUCLEOSIS HETEROPHILE TEST NEGATIVE	10027921	36	0.0001		HYDRONEPHROSIS	10020524	9	0.0001
LIP DISCOLOURATION	10024549	46	0.0002		PERIORBITAL OEDEMA	10034545	36	0.0001		HYPERCAPNIA	10020591	9	0.0001
RETINAL ARTERY OCCLUSION	10038827	46	0.0002		PNEUMONIA VIRAL	10035737	36	0.0001		INCREASED APPETITE	10021654	9	0.0001
SUBDURAL HAEMATOMA	10042361	46	0.0002		SERUM FERRITIN NORMAL	10040251	36	0.0001		INJECTION SITE EXTRAVASATION	10022062	9	0.0001
X-RAY OF PELVIS AND HIP	10048159	46	0.0002		SPINAL X-RAY ABNORMAL	10041605	36	0.0001		INJECTION SITE IRRITATION	10022079	9	0.0001
FLUID INTAKE REDUCED	10056291	46	0.0002		ULCER	10045285	36	0.0001		LIBIDO DECREASED	10024419	9	0.0001
ANTIPHOSPHOLIPID ANTIBODIES	10058341	46	0.0002		UTERINE SPASM	10046823	36	0.0001		LOW DENSITY LIPOPROTEIN NORMAL	10024911	9	0.0001
FACIAL ASYMMETRY	10068737	46	0.0002		YAWNING	10048232	36	0.0001		LYMPHOPENIA	10025327	9	0.0001
LEGIONELLA TEST	10070410	46	0.0002		TONGUE BITING	10050467	36	0.0001		MEAN CELL HAEMOGLOBIN CONCENTRATION	10026990	9	0.0001
PALATAL SWELLING	10074403	46	0.0002		HYPOSMIA	10050515	36	0.0001		MILIARIA	10027627	9	0.0001
PROCALCITONIN NORMAL	10077831	46	0.0002		MEAN PLATELET VOLUME INCREASED	10055052	36	0.0001		MONONUCLEOSIS HETEROPHILE TEST NEGATIVE	10027921	9	0.0001
BLOOD TRIGLYCERIDES INCREASED	10005839	45	0.0001		FOETAL DEATH	10055690	36	0.0001		NUCLEATED RED CELLS	10029825	9	0.0001
NAIL DISCOLOURATION	10028692	45	0.0001		HORMONE LEVEL ABNORMAL	10061210	36	0.0001		OPTIC ISCHAEMIC NEUROPATHY	10030924	9	0.0001
PREGNANCY TEST POSITIVE	10036575	45	0.0001		METABOLIC ENCEPHALOPATHY	10062190	36	0.0001		PH URINE NORMAL	10034797	9	0.0001
PREMATURE LABOUR	10036600	45	0.0001		MUSCLE CONTRACTURE	10062575	36	0.0001		PRE-ECLAMPSIA	10036485	9	0.0001
VITAMIN B12 DECREASED	10047608	45	0.0001		FAECES SOFT	10074859	36	0.0001		PREGNANCY TEST POSITIVE	10036575	9	0.0001
URINE LEUKOCYTE ESTERASE	10050413	45	0.0001		DISCHARGE	10080907	36	0.0001		SMEAR CERVIX	10041205	9	0.0001
NO REACTION ON PREVIOUS EXPOSURE TO DRUG	10052053	45	0.0001		INJECTION SITE MUSCLE WEAKNESS	10084588	36	0.0001		THROMBOLYSIS	10043568	9	0.0001
OESOPHAGOGASTRODUODENOSCOPY	10053057	45	0.0001		BIOPSY KIDNEY	10004782	35	0.0001		THYROID FUNCTION TEST ABNORMAL	10043730	9	0.0001
BLOOD PHOSPHORUS NORMAL	10054887	45	0.0001		BLOOD URIC ACID	10005858	35	0.0001		VITAMIN B12 DECREASED	10047608	9	0.0001
MAGNETIC RESONANCE IMAGING BRAIN NORMAL	10083129	45	0.0001		GENITAL HERPES	10018150	35	0.0001		VITREOUS DETACHMENT	10047650	9	0.0001
ACTIVATED PARTIAL THROMBOPLASTIN TIME PROLONGED	10000636	44	0.0001		JOINT DISLOCATION	10023204	35	0.0001		X-RAY OF PELVIS AND HIP	10048159	9	0.0001
ARTERIOSCLEROSIS CORONARY ARTERY	10003211	44	0.0001		LEUKOPENIA	10024384	35	0.0001		VENA CAVA FILTER INSERTION	10048932	9	0.0001
BLOOD MAGNESIUM INCREASED	10005655	44	0.0001		MYOCLONUS	10028622	35	0.0001		GASTROSTOMY	10048978	9	0.0001
CARBON DIOXIDE INCREASED	10007225	44	0.0001		NIPPLE PAIN	10029421	35	0.0001		SUBCLAVIAN VEIN THROMBOSIS	10049446	9	0.0001
EYE INFECTION	10015929	44	0.0001		PANCYTOPENIA	10033661	35	0.0001		TONGUE DRY	10049713	9	0.0001
GASTROENTERITIS VIRAL	10017918	44	0.0001		PERONEAL NERVE PALSY	10034701	35	0.0001		DOUBLE STRANDED DNA ANTIBODY	10050418	9	0.0001
IMMOBILE	10021417	44	0.0001		VACCINATION FAILURE	10046862	35	0.0001		RED CELL DISTRIBUTION WIDTH	10051168	9	0.0001
INJECTION SITE EXTRAVASATION	10022062	44	0.0001		WHITE BLOOD CELLS URINE POSITIVE	10047967	35	0.0001		CONTINUOUS POSITIVE AIRWAY PRESSURE	10052934	9	0.0001
JOINT EFFUSION	10023215	44	0.0001		PROTEIN TOTAL	10050537	35	0.0001		ULTRASOUND CHEST	10052962	9	0.0001
MEAN CELL VOLUME INCREASED	10027004	44	0.0001		DRUG SCREEN	10050837	35	0.0001		GASTROINTESTINAL TUBE INSERTION	10053050	9	0.0001
OPHTHALMIC HERPES ZOSTER	10030865	44	0.0001		CYTOMEGALOVIRUS TEST NEGATIVE	10051622	35	0.0001		BILIRUBIN URINE	10053113	9	0.0001
RESPIRATORY RATE DECREASED	10038710	44	0.0001		BILIRUBIN URINE	10053113	35	0.0001		CARDIAC STRESS TEST ABNORMAL	10055014	9	0.0001
THYROIDITIS	10043778	44	0.0001		ALLODYNIA	10053552	35	0.0001		BLOOD ELECTROLYTES	10061013	9	0.0001
LEFT VENTRICULAR HYPERTROPHY	10049773	44	0.0001		DENTAL DISCOMFORT	10054217	35	0.0001		INTERVERTEBRAL DISC DEGENERATION	10061246	9	0.0001
PARANASAL SINUS HYPERSECRETION	10057392	44	0.0001		HEPATIC ENZYME	10060793	35	0.0001		SCAN NORMAL	10061505	9	0.0001
ULTRASOUND FOETAL ABNORMAL	10077578	44	0.0001		ANTINUCLEAR ANTIBODY INCREASED	10064726	35	0.0001		FOOD INTOLERANCE	10061958	9	0.0001
BLOOD ALKALINE PHOSPHATASE	10005298	43	0.0001		ENTEROVIRUS TEST NEGATIVE	10070397	35	0.0001		CIRCUMSTANCE OR INFORMATION CAPABLE OF LEADING TO MEDICATION ERROR	10064385	9	0.0001
BLOOD UREA DECREASED	10005850	43	0.0001		MYOCARDIAL NECROSIS MARKER INCREASED	10075211	35	0.0001		TACHYPHRENIA	10064805	9	0.0001
BRUXISM	10006514	43	0.0001		ANION GAP DECREASED	10002526	34	0.0001		HEAD TITUBATION	10064950	9	0.0001
COLONOSCOPY ABNORMAL	10010008	43	0.0001		BLOOD CREATINE	10005461	34	0.0001		BACTERIAL TEST NEGATIVE	10065004	9	0.0001
DIFFERENTIAL WHITE BLOOD CELL COUNT ABNORMAL	10012785	43	0.0001		BLOOD GASES ABNORMAL	10005539	34	0.0001		QUALITY OF LIFE DECREASED	10067620	9	0.0001
ELECTROCARDIOGRAM QT PROLONGED	10014387	43	0.0001		BLOOD TRIGLYCERIDES INCREASED	10005839	34	0.0001		GRANULOCYTE PERCENTAGE	10068913	9	0.0001
ERYTHEMA MULTIFORME	10015218	43	0.0001		BUNDLE BRANCH BLOCK LEFT	10006580	34	0.0001		VULVOVAGINAL PAIN	10069055	9	0.0001
LISTLESS	10024642	43	0.0001		CARBON DIOXIDE	10007220	34	0.0001		PRODUCT CONTAINER ISSUE	10069293	9	0.0001
MENIERE'S DISEASE	10027183	43	0.0001		CARBON DIOXIDE INCREASED	10007225	34	0.0001		COMA SCALE	10069708	9	0.0001
PERONEAL NERVE PALSY	10034701	43	0.0001		COLONOSCOPY ABNORMAL	10010008	34	0.0001		AUTOSCOPY	10074080	9	0.0001
ROSACEA	10039218	43	0.0001		CULTURE STOOL	10011629	34	0.0001		EYELID RASH	10074620	9	0.0001
SPECIFIC GRAVITY URINE NORMAL	10041440	43	0.0001		HEPATOMEGALY	10019842	34	0.0001		TONGUE ERYTHEMA	10079075	9	0.0001
VARICOSE VEIN	10046996	43	0.0001		HYPERTENSIVE CRISIS	10020802	34	0.0001		PRODUCT DISPENSING ERROR	10080359	9	0.0001
VITREOUS DETACHMENT	10047650	43	0.0001		METABOLIC ACIDOSIS	10027417	34	0.0001		SKIN WEEPING	10080560	9	0.0001
CONSCIOUSNESS FLUCTUATING	10050093	43	0.0001		OVARIAN CYST	10033132	34	0.0001		COVID-19 IMMUNISATION	10084457	9	0.0001
OPHTHALMOLOGICAL EXAMINATION NORMAL	10056835	43	0.0001		PEMPHIGOID	10034277	34	0.0001		INJECTION SITE MUSCLE WEAKNESS	10084588	9	0.0001
LAPAROSCOPIC SURGERY	10058468	43	0.0001		PH URINE NORMAL	10034797	34	0.0001		CATHETER DIRECTED THROMBOLYSIS	10085325	9	0.0001
BLOOD UREA NITROGEN/CREATININE RATIO	10059899	43	0.0001		PO2 DECREASED	10035768	34	0.0001		ALBUMIN GLOBULIN RATIO	10001562	8	0.0001
METABOLIC ENCEPHALOPATHY	10062190	43	0.0001		RED BLOOD CELLS URINE POSITIVE	10038182	34	0.0001		AMYLASE	10002013	8	0.0001
FOAMING AT MOUTH	10062654	43	0.0001		TRANSIENT GLOBAL AMNESIA	10044380	34	0.0001		AORTIC ANEURYSM	10002882	8	0.0001
TREPONEMA TEST	10070401	43	0.0001		TRICUSPID VALVE INCOMPETENCE	10044640	34	0.0001		AORTIC VALVE INCOMPETENCE	10002915	8	0.0001
SMALL FIBRE NEUROPATHY	10073928	43	0.0001		LOCALISED OEDEMA	10048961	34	0.0001		ATRIAL SEPTAL DEFECT	10003664	8	0.0001
ASPIRATION	10003504	42	0.0001		STRESS ECHOCARDIOGRAM	10050241	34	0.0001		BASEDOW'S DISEASE	10004161	8	0.0001
BLOOD CREATINE	10005461	42	0.0001		EYELID IRRITATION	10057385	34	0.0001		BLADDER PAIN	10005063	8	0.0001
BLOOD FIBRINOGEN	10005517	42	0.0001		TROPONIN T	10058266	34	0.0001		BLOOD CHLORIDE	10005416	8	0.0001
BLOOD FOLATE NORMAL	10005529	42	0.0001		EYELID PAIN	10059208	34	0.0001		BREAST CYST	10006220	8	0.0001
LIGAMENT SPRAIN	10024453	42	0.0001		OBSTRUCTIVE AIRWAYS DISORDER	10061877	34	0.0001		BUNDLE BRANCH BLOCK LEFT	10006580	8	0.0001
OPHTHALMIC MIGRAINE	10030867	42	0.0001		DELIVERY	10067647	34	0.0001		CARBON DIOXIDE INCREASED	10007225	8	0.0001
ORTHOPNOEA	10031123	42	0.0001		PRODUCT AVAILABILITY ISSUE	10077800	34	0.0001		CARDIOVASCULAR DISORDER	10007649	8	0.0001
SJOGREN'S SYNDROME	10040767	42	0.0001		ACTIVATED PARTIAL THROMBOPLASTIN TIME SHORTENED	10000637	33	0.0001		CHOKING SENSATION	10008590	8	0.0001
SKIN TEST	10040929	42	0.0001		ARTERIOGRAM CORONARY NORMAL	10003202	33	0.0001		DEFAECATION URGENCY	10012110	8	0.0001
ULTRASOUND KIDNEY	10045421	42	0.0001		CULTURE URINE POSITIVE	10011640	33	0.0001		DIFFERENTIAL WHITE BLOOD CELL COUNT ABNORMAL	10012785	8	0.0001
STRESS ECHOCARDIOGRAM	10050241	42	0.0001		ECCHYMOSIS	10014080	33	0.0001		EAR HAEMORRHAGE	10014009	8	0.0001
TONGUE BITING	10050467	42	0.0001		HEPATIC PAIN	10019705	33	0.0001		ENURESIS	10014928	8	0.0001
URINE ODOUR ABNORMAL	10057135	42	0.0001		HYPERPYREXIA	10020741	33	0.0001		ERYTHEMA OF EYELID	10015237	8	0.0001
STOOL ANALYSIS NORMAL	10059537	42	0.0001		JOINT EFFUSION	10023215	33	0.0001		EXOPHTHALMOS	10015683	8	0.0001
BLADDER DISORDER	10061011	42	0.0001		NERVE CONDUCTION STUDIES ABNORMAL	10029175	33	0.0001		GASTRITIS	10017853	8	0.0001
COAGULATION TEST NORMAL	10063558	42	0.0001		PHARYNGITIS STREPTOCOCCAL	10034839	33	0.0001		GLOSSITIS	10018386	8	0.0001
TACHYPHRENIA	10064805	42	0.0001		PREGNANCY TEST POSITIVE	10036575	33	0.0001		HALLUCINATION, AUDITORY	10019070	8	0.0001
STREPTOCOCCUS TEST POSITIVE	10070055	42	0.0001		RESPIRATORY RATE DECREASED	10038710	33	0.0001		HEPATIC PAIN	10019705	8	0.0001
MATERNAL EXPOSURE BEFORE PREGNANCY	10071406	42	0.0001		SNORING	10041235	33	0.0001		HICCUPS	10020039	8	0.0001
DISORGANISED SPEECH	10076227	42	0.0001		VEIN DISORDER	10047184	33	0.0001		HIDRADENITIS	10020040	8	0.0001
ANGIOCARDIOGRAM	10080743	42	0.0001		CARDIAC ASSISTANCE DEVICE USER	10053686	33	0.0001		HIGH DENSITY LIPOPROTEIN DECREASED	10020060	8	0.0001
ABNORMAL LOSS OF WEIGHT	10000159	41	0.0001		GASTROINTESTINAL INFLAMMATION	10064147	33	0.0001		HIP FRACTURE	10020100	8	0.0001
AREFLEXIA	10003084	41	0.0001		N-TERMINAL PROHORMONE BRAIN NATRIURETIC PEPTIDE	10067803	33	0.0001		HYDROCEPHALUS	10020508	8	0.0001
BLOOD BICARBONATE DECREASED	10005359	41	0.0001		PATHOLOGY TEST	10068056	33	0.0001		HYPERCOAGULATION	10020608	8	0.0001
BLOOD CALCIUM INCREASED	10005396	41	0.0001		ANTI-CYCLIC CITRULLINATED PEPTIDE ANTIBODY	10068810	33	0.0001		HYPOTHERMIA	10021113	8	0.0001
BLOOD SODIUM INCREASED	10005803	41	0.0001		ACCIDENTAL EXPOSURE TO PRODUCT	10073317	33	0.0001		INTRACRANIAL PRESSURE INCREASED	10022773	8	0.0001
DIPLEGIA	10013033	41	0.0001		APATHY	10002942	32	0.0001		LABYRINTHITIS	10023567	8	0.0001
ELECTROCARDIOGRAM AMBULATORY NORMAL	10014370	41	0.0001		CAESAREAN SECTION	10006924	32	0.0001		LIGAMENT SPRAIN	10024453	8	0.0001
HEART RATE NORMAL	10019306	41	0.0001		DRUG INTERACTION	10013710	32	0.0001		LISTLESS	10024642	8	0.0001
HIP FRACTURE	10020100	41	0.0001		ELECTROLYTE IMBALANCE	10014418	32	0.0001		MAMMOGRAM ABNORMAL	10026736	8	0.0001
HYPERPYREXIA	10020741	41	0.0001		ELECTROPHORESIS PROTEIN	10014467	32	0.0001		MANIA	10026749	8	0.0001
JOINT DISLOCATION	10023204	41	0.0001		GASTROENTERITIS VIRAL	10017918	32	0.0001		MEAN CELL HAEMOGLOBIN	10026989	8	0.0001
LIVER DISORDER	10024670	41	0.0001		INFECTIOUS MONONUCLEOSIS	10021914	32	0.0001		MEAN CELL VOLUME	10026999	8	0.0001
OXYGEN SATURATION NORMAL	10033322	41	0.0001		LICHEN PLANUS	10024429	32	0.0001		MONONUCLEOSIS HETEROPHILE TEST	10027920	8	0.0001
PROTEIN TOTAL INCREASED	10037016	41	0.0001		MENIERE'S DISEASE	10027183	32	0.0001		NASAL DRYNESS	10028740	8	0.0001
VESTIBULAR DISORDER	10047386	41	0.0001		NUCLEATED RED CELLS	10029825	32	0.0001		NEUTROPENIA	10029354	8	0.0001
BACTERIAL TEST POSITIVE	10059421	41	0.0001		UTERINE LEIOMYOMA	10046798	32	0.0001		OPHTHALMIC MIGRAINE	10030867	8	0.0001
CARDIAC ABLATION	10059864	41	0.0001		TONGUE DRY	10049713	32	0.0001		OPTIC NEURITIS	10030942	8	0.0001
HEPATIC ENZYME ABNORMAL	10062685	41	0.0001		PAIN ASSESSMENT	10050533	32	0.0001		ORAL CANDIDIASIS	10030963	8	0.0001
ANTINUCLEAR ANTIBODY INCREASED	10064726	41	0.0001		CENTRAL VENOUS CATHETERISATION	10053377	32	0.0001		PLATELET DISORDER	10035532	8	0.0001
DEVICE CONNECTION ISSUE	10065066	41	0.0001		URINE KETONE BODY ABSENT	10057596	32	0.0001		PREGNANCY TEST URINE	10036576	8	0.0001
DISCHARGE	10080907	41	0.0001		MYOCARDIAL STRAIN	10066954	32	0.0001		PREGNANCY TEST URINE NEGATIVE	10036577	8	0.0001
ABSCESS	10000269	40	0.0001		VULVOVAGINAL PAIN	10069055	32	0.0001		PREMATURE SEPARATION OF PLACENTA	10036608	8	0.0001
ARTERIOGRAM CORONARY NORMAL	10003202	40	0.0001		SMALL FIBRE NEUROPATHY	10073928	32	0.0001		PROTEIN URINE	10037018	8	0.0001
ARTERIOSCLEROSIS	10003210	40	0.0001		ARTERIOSCLEROSIS CORONARY ARTERY	10003211	31	0.0001		RASH MORBILLIFORM	10037870	8	0.0001
BLADDER PAIN	10005063	40	0.0001		ASPIRATION PLEURAL CAVITY	10003522	31	0.0001		SLEEP APNOEA SYNDROME	10040979	8	0.0001
BLOOD BICARBONATE NORMAL	10005361	40	0.0001		BASEDOW'S DISEASE	10004161	31	0.0001		SPECIFIC GRAVITY URINE NORMAL	10041440	8	0.0001
BLOOD FIBRINOGEN INCREASED	10005521	40	0.0001		BLOOD CHOLESTEROL NORMAL	10005426	31	0.0001		SPINAL OSTEOARTHRITIS	10041591	8	0.0001
BLOOD GASES ABNORMAL	10005539	40	0.0001		BLOOD FOLATE NORMAL	10005529	31	0.0001		SPINAL X-RAY NORMAL	10041606	8	0.0001
BLOOD IMMUNOGLOBULIN A	10005583	40	0.0001		BLOOD PH DECREASED	10005706	31	0.0001		SUFFOCATION FEELING	10042444	8	0.0001
DEMYELINATION	10012305	40	0.0001		EAR DISORDER	10014004	31	0.0001		SUNBURN	10042496	8	0.0001
EPILEPSY	10015037	40	0.0001		EOSINOPHIL COUNT	10014941	31	0.0001		TONSILLAR HYPERTROPHY	10044003	8	0.0001
INJECTION SITE IRRITATION	10022079	40	0.0001		HIP FRACTURE	10020100	31	0.0001		VEIN DISCOLOURATION	10047183	8	0.0001
LICHEN PLANUS	10024429	40	0.0001		INTRACRANIAL ANEURYSM	10022758	31	0.0001		VENOUS THROMBOSIS	10047249	8	0.0001
LOCALISED INFECTION	10024774	40	0.0001		PROTEIN URINE ABSENT	10037033	31	0.0001		VENTILATION/PERFUSION SCAN NORMAL	10047266	8	0.0001
MONONUCLEOSIS HETEROPHILE TEST	10027920	40	0.0001		RHINITIS	10039083	31	0.0001		VENTRICULAR TACHYCARDIA	10047302	8	0.0001
NEOPLASM	10028980	40	0.0001		SKIN ODOUR ABNORMAL	10040904	31	0.0001		VISUAL ACUITY REDUCED	10047531	8	0.0001
ORAL CANDIDIASIS	10030963	40	0.0001		STRIDOR	10042241	31	0.0001		VISUAL ACUITY TESTS	10047533	8	0.0001
PULMONARY INFARCTION	10037410	40	0.0001		ULTRASOUND CHEST	10052962	31	0.0001		YELLOW SKIN	10048245	8	0.0001
PUPIL FIXED	10037515	40	0.0001		INJECTION SITE PUSTULE	10054994	31	0.0001		AUTOIMMUNE THYROIDITIS	10049046	8	0.0001
THYROID FUNCTION TEST ABNORMAL	10043730	40	0.0001		OPHTHALMOLOGICAL EXAMINATION NORMAL	10056835	31	0.0001		DRUG SCREEN POSITIVE	10049177	8	0.0001
CENTRAL VENOUS CATHETERISATION	10053377	40	0.0001		RHEUMATOID FACTOR INCREASED	10057962	31	0.0001		INJECTION SITE JOINT PAIN	10049261	8	0.0001
THERMAL BURN	10053615	40	0.0001		PARKINSON'S DISEASE	10061536	31	0.0001		LEFT VENTRICULAR HYPERTROPHY	10049773	8	0.0001
ULTRASOUND BILIARY TRACT	10064146	40	0.0001		HYPERLIPIDAEMIA	10062060	31	0.0001		STRESS ECHOCARDIOGRAM	10050241	8	0.0001
CEREBRAL SMALL VESSEL ISCHAEMIC DISEASE	10070878	40	0.0001		TOOTH FRACTURE	10062544	31	0.0001		GYNAECOLOGICAL EXAMINATION	10050317	8	0.0001
BLOOD CHOLESTEROL NORMAL	10005426	39	0.0001		NEAR DEATH EXPERIENCE	10068111	31	0.0001		MEAN PLATELET VOLUME	10050539	8	0.0001
BLOOD LACTIC ACID DECREASED	10005634	39	0.0001		PROCALCITONIN NORMAL	10077831	31	0.0001		ULTRASOUND PELVIS NORMAL	10052043	8	0.0001
BUNDLE BRANCH BLOCK LEFT	10006580	39	0.0001		SPINAL STENOSIS	10082214	31	0.0001		NEUTROPHIL PERCENTAGE DECREASED	10052223	8	0.0001
CHOLECYSTECTOMY	10008611	39	0.0001		SARS-COV-2 RNA	10085493	31	0.0001		DEAFNESS BILATERAL	10052556	8	0.0001
ELECTROLYTE IMBALANCE	10014418	39	0.0001		AUTONOMIC NERVOUS SYSTEM IMBALANCE	10003840	30	0.0001		SUTURE INSERTION	10052665	8	0.0001
EOSINOPHIL COUNT	10014941	39	0.0001		BLOOD MAGNESIUM DECREASED	10005654	30	0.0001		CATHETER PLACEMENT	10052915	8	0.0001
HYPOMAGNESAEMIA	10021027	39	0.0001		CHOLECYSTITIS	10008612	30	0.0001		CARDIAC MONITORING ABNORMAL	10053440	8	0.0001
INJECTION SITE OEDEMA	10022085	39	0.0001		CLUMSINESS	10009696	30	0.0001		JOINT WARMTH	10054106	8	0.0001
LABYRINTHITIS	10023567	39	0.0001		FLUID OVERLOAD	10016803	30	0.0001		TROPONIN T	10058266	8	0.0001
LYMPHOPENIA	10025327	39	0.0001		HAEMOGLOBIN INCREASED	10018888	30	0.0001		FACTOR V LEIDEN MUTATION	10058279	8	0.0001
METABOLIC ACIDOSIS	10027417	39	0.0001		HANGOVER	10019133	30	0.0001		LAPAROSCOPIC SURGERY	10058468	8	0.0001
PLASMAPHERESIS	10035486	39	0.0001		LIFE SUPPORT	10024447	30	0.0001		RIGHT VENTRICULAR DYSFUNCTION	10058597	8	0.0001
PO2 DECREASED	10035768	39	0.0001		LIVER FUNCTION TEST ABNORMAL	10024690	30	0.0001		VACCINATION SITE REACTION	10059080	8	0.0001
TONSILLITIS	10044008	39	0.0001		MONOCYTE COUNT DECREASED	10027878	30	0.0001		BACTERIAL TEST POSITIVE	10059421	8	0.0001
UTERINE LEIOMYOMA	10046798	39	0.0001		THYROXINE NORMAL	10043820	30	0.0001		ANTINEUTROPHIL CYTOPLASMIC ANTIBODY NEGATIVE	10060137	8	0.0001
TONGUE DRY	10049713	39	0.0001		MULTIPLE SCLEROSIS RELAPSE	10048393	30	0.0001		INTRAOCULAR PRESSURE TEST	10060950	8	0.0001
DOUBLE STRANDED DNA ANTIBODY	10050418	39	0.0001		AUTOIMMUNE THYROIDITIS	10049046	30	0.0001		HORMONE LEVEL ABNORMAL	10061210	8	0.0001
EPSTEIN-BARR VIRUS ANTIBODY POSITIVE	10052324	39	0.0001		ADENOVIRUS TEST	10050991	30	0.0001		ANTIBODY TEST ABNORMAL	10061425	8	0.0001
ULTRASOUND CHEST	10052962	39	0.0001		FOETAL HEART RATE ABNORMAL	10051139	30	0.0001		SCAN ABNORMAL	10061499	8	0.0001
URINE KETONE BODY ABSENT	10057596	39	0.0001		CENTRAL NERVOUS SYSTEM LESION	10051290	30	0.0001		ILL-DEFINED DISORDER	10061520	8	0.0001
GENERAL PHYSICAL CONDITION ABNORMAL	10058911	39	0.0001		RHINALGIA	10051496	30	0.0001		HYPERLIPIDAEMIA	10062060	8	0.0001
TYPE 1 DIABETES MELLITUS	10067584	39	0.0001		LIMB IMMOBILISATION	10062615	30	0.0001		ARTERIAL OCCLUSIVE DISEASE	10062599	8	0.0001
ATYPICAL PNEUMONIA	10003757	38	0.0001		INCREASED UPPER AIRWAY SECRETION	10062717	30	0.0001		FACIAL SPASM	10063006	8	0.0001
BLOOD CREATINE INCREASED	10005464	38	0.0001		MYOSCLEROSIS	10064584	30	0.0001		BLOOD COUNT	10064196	8	0.0001
BLOOD IRON NORMAL	10005621	38	0.0001		HEAD TITUBATION	10064950	30	0.0001		ANTINUCLEAR ANTIBODY INCREASED	10064726	8	0.0001
BLOOD URINE	10005863	38	0.0001		ADVERSE EVENT FOLLOWING IMMUNISATION	10069520	30	0.0001		HEPATITIS C TEST NEGATIVE	10065001	8	0.0001
COMA	10010071	38	0.0001		LEGIONELLA TEST	10070410	30	0.0001		VACCINE POSITIVE RECHALLENGE	10066903	8	0.0001
ESSENTIAL HYPERTENSION	10015488	38	0.0001		HYPORESPONSIVE TO STIMULI	10071552	30	0.0001		REGURGITATION	10067171	8	0.0001
PACKED RED BLOOD CELL TRANSFUSION	10033359	38	0.0001		AUTOSCOPY	10074080	30	0.0001		TYPE 1 DIABETES MELLITUS	10067584	8	0.0001
PH URINE NORMAL	10034797	38	0.0001		SARS-COV-1 TEST	10084444	30	0.0001		BORRELIA TEST POSITIVE	10070011	8	0.0001
RALES	10037833	38	0.0001		ALOPECIA AREATA	10001761	29	0.0001		STAPHYLOCOCCUS TEST POSITIVE	10070052	8	0.0001
TRI-IODOTHYRONINE	10044591	38	0.0001		BLOOD URINE	10005863	29	0.0001		HEPATITIS VIRAL TEST NEGATIVE	10072747	8	0.0001
VENTILATION/PERFUSION SCAN	10047264	38	0.0001		FEELING OF DESPAIR	10016344	29	0.0001		CANDIDA INFECTION	10074170	8	0.0001
CHEST TUBE INSERTION	10050522	38	0.0001		FEELING OF RELAXATION	10016352	29	0.0001		FAECES SOFT	10074859	8	0.0001
ANTINEUTROPHIL CYTOPLASMIC ANTIBODY	10050552	38	0.0001		GRANULOMA ANNULARE	10018692	29	0.0001		PERIPHERAL VENOUS DISEASE	10075049	8	0.0001
TONGUE ERUPTION	10052002	38	0.0001		INCREASED APPETITE	10021654	29	0.0001		NASAL PRURITUS	10076406	8	0.0001
HEAD TITUBATION	10064950	38	0.0001		LIP DISCOLOURATION	10024549	29	0.0001		INCREASED VISCOSITY OF UPPER RESPIRATORY SECRETION	10076745	8	0.0001
VIBRATORY SENSE INCREASED	10068327	38	0.0001		LIVER DISORDER	10024670	29	0.0001		MENTAL FATIGUE	10076757	8	0.0001
ENTEROVIRUS TEST	10070396	38	0.0001		LOW DENSITY LIPOPROTEIN NORMAL	10024911	29	0.0001		HERPES VIRUS TEST	10077971	8	0.0001
IMAGING PROCEDURE ABNORMAL	10077446	38	0.0001		LYMPHADENOPATHY MEDIASTINAL	10025205	29	0.0001		CEREBELLAR STROKE	10079062	8	0.0001
MAGNETIC RESONANCE IMAGING BRAIN ABNORMAL	10083130	38	0.0001		MASTITIS	10026883	29	0.0001		DISCOLOURED VOMIT	10079120	8	0.0001
HYPERTENSIVE CRISIS	10020802	37	0.0001		MUSCLE SPASTICITY	10028335	29	0.0001		PRODUCT PREPARATION ISSUE	10081301	8	0.0001
IRITIS	10022955	37	0.0001		RETINAL ARTERY OCCLUSION	10038827	29	0.0001		CIRCUMORAL SWELLING	10081703	8	0.0001
LEUKOPENIA	10024384	37	0.0001		RETINAL DETACHMENT	10038848	29	0.0001		PERIPHERAL VEIN OCCLUSION	10083103	8	0.0001
NASAL OEDEMA	10028750	37	0.0001		ULTRASOUND THYROID	10049501	29	0.0001		MAGNETIC RESONANCE IMAGING THORACIC	10083142	8	0.0001
PROTEIN URINE	10037018	37	0.0001		CONSCIOUSNESS FLUCTUATING	10050093	29	0.0001		MAGNETIC RESONANCE IMAGING THORACIC ABNORMAL	10083143	8	0.0001
PROTEIN URINE ABSENT	10037033	37	0.0001		UPPER RESPIRATORY TRACT CONGESTION	10052252	29	0.0001		OCCUPATIONAL EXPOSURE TO SARS-COV-2	10084394	8	0.0001
RED BLOOD CELLS URINE POSITIVE	10038182	37	0.0001		CATHETER PLACEMENT	10052915	29	0.0001		POST-ACUTE COVID-19 SYNDROME	10085503	8	0.0001
RIB FRACTURE	10039117	37	0.0001		CEREBRAL DISORDER	10054938	29	0.0001		ABDOMINAL RIGIDITY	10000090	7	0.0001
TOOTH DISORDER	10044034	37	0.0001		ANTINEUTROPHIL CYTOPLASMIC ANTIBODY NEGATIVE	10060137	29	0.0001		ALBUMIN GLOBULIN RATIO NORMAL	10001569	7	0.0001
URINE ABNORMALITY	10046607	37	0.0001		ANTI-THYROID ANTIBODY	10060325	29	0.0001		ANEURYSM	10002329	7	0.0001
HEPATIC ENZYME	10060793	37	0.0001		JOINT LOCK	10061258	29	0.0001		ATRIOVENTRICULAR BLOCK	10003671	7	0.0001
HYPERLIPIDAEMIA	10062060	37	0.0001		FOOD INTOLERANCE	10061958	29	0.0001		BACTERAEMIA	10003997	7	0.0001
RESPIRATORY TRACT INFECTION	10062352	37	0.0001		FACIAL SPASM	10063006	29	0.0001		BENIGN PROSTATIC HYPERPLASIA	10004446	7	0.0001
ACCIDENTAL EXPOSURE TO PRODUCT	10073317	37	0.0001		TACHYPHRENIA	10064805	29	0.0001		BLOOD ALBUMIN	10005285	7	0.0001
OCCUPATIONAL EXPOSURE TO SARS-COV-2	10084394	37	0.0001		GASTROINTESTINAL SOUNDS ABNORMAL	10067715	29	0.0001		BLOOD CREATINE	10005461	7	0.0001
WRONG PATIENT	10084399	37	0.0001		CHLAMYDIA TEST NEGATIVE	10070273	29	0.0001		BLOOD CREATININE DECREASED	10005482	7	0.0001
MULTISYSTEM INFLAMMATORY SYNDROME IN CHILDREN	10084767	37	0.0001		BLOOD IRON NORMAL	10005621	28	0.0001		BLOOD GROUPING	10005569	7	0.0001
ANGIOGRAM PULMONARY	10002440	36	0.0001		CSF GLUCOSE NORMAL	10011538	28	0.0001		BLOOD PH NORMAL	10005709	7	0.0001
BLOOD PRESSURE SYSTOLIC INCREASED	10005760	36	0.0001		DEMYELINATION	10012305	28	0.0001		BLOOD SODIUM INCREASED	10005803	7	0.0001
BLOOD TRIGLYCERIDES	10005836	36	0.0001		INTESTINAL OBSTRUCTION	10022687	28	0.0001		BLOOD THYROID STIMULATING HORMONE INCREASED	10005833	7	0.0001
BLOOD TRIGLYCERIDES NORMAL	10005840	36	0.0001		LIP OEDEMA	10024558	28	0.0001		BLOOD TRIGLYCERIDES INCREASED	10005839	7	0.0001
BREAST ENLARGEMENT	10006242	36	0.0001		MELAENA	10027141	28	0.0001		BREAST FEEDING	10006247	7	0.0001
HAEMORRHAGE INTRACRANIAL	10018985	36	0.0001		ORTHOPNOEA	10031123	28	0.0001		CEREBRAL ARTERY THROMBOSIS	10008092	7	0.0001
HEPATITIS	10019717	36	0.0001		PREMATURE DELIVERY	10036595	28	0.0001		CHOLECYSTECTOMY	10008611	7	0.0001
LOW DENSITY LIPOPROTEIN	10024900	36	0.0001		PREMATURE LABOUR	10036600	28	0.0001		COLONOSCOPY ABNORMAL	10010008	7	0.0001
MEAN CELL HAEMOGLOBIN INCREASED	10026996	36	0.0001		VENTILATION/PERFUSION SCAN	10047264	28	0.0001		CROHN'S DISEASE	10011401	7	0.0001
PERICARDIAL DRAINAGE	10034471	36	0.0001		VITILIGO	10047642	28	0.0001		CSF PROTEIN	10011572	7	0.0001
PORTAL VEIN THROMBOSIS	10036206	36	0.0001		URINE LEUKOCYTE ESTERASE POSITIVE	10050795	28	0.0001		CULTURE STOOL NEGATIVE	10011630	7	0.0001
SKIN ODOUR ABNORMAL	10040904	36	0.0001		EYELID MARGIN CRUSTING	10052132	28	0.0001		DECREASED IMMUNE RESPONSIVENESS	10011968	7	0.0001
VARICELLA	10046980	36	0.0001		LYMPHOCYTE PERCENTAGE INCREASED	10052232	28	0.0001		ELECTROCARDIOGRAM AMBULATORY NORMAL	10014370	7	0.0001
POSTICTAL STATE	10048727	36	0.0001		LYMPH NODE PALPABLE	10057470	28	0.0001		ELECTROCARDIOGRAM ST SEGMENT DEPRESSION	10014391	7	0.0001
GYNAECOLOGICAL EXAMINATION	10050317	36	0.0001		CARDIAC FUNCTION TEST NORMAL	10058478	28	0.0001		ENDOCARDITIS	10014665	7	0.0001
URINE LEUKOCYTE ESTERASE POSITIVE	10050795	36	0.0001		INTERNAL HAEMORRHAGE	10075192	28	0.0001		EPICONDYLITIS	10014971	7	0.0001
URINE KETONE BODY PRESENT	10057597	36	0.0001		IMAGING PROCEDURE ABNORMAL	10077446	28	0.0001		ESSENTIAL HYPERTENSION	10015488	7	0.0001
BREAST CANCER FEMALE	10057654	36	0.0001		ARTERIOGRAM CAROTID ABNORMAL	10003195	27	0.0001		FAILURE TO THRIVE	10016165	7	0.0001
TOOTH FRACTURE	10062544	36	0.0001		BLOOD CREATINE PHOSPHOKINASE MB	10005471	27	0.0001		FOOT FRACTURE	10016970	7	0.0001
PARVOVIRUS B19 TEST NEGATIVE	10070365	36	0.0001		BLOOD FIBRINOGEN	10005517	27	0.0001		GENERALISED OEDEMA	10018092	7	0.0001
AUTOSCOPY	10074080	36	0.0001		BLOOD IMMUNOGLOBULIN G NORMAL	10005597	27	0.0001		GENITAL RASH	10018175	7	0.0001
SPECIALIST CONSULTATION	10076498	36	0.0001		CATARACT	10007739	27	0.0001		GIANT CELL ARTERITIS	10018250	7	0.0001
MENTAL FATIGUE	10076757	36	0.0001		CHILLBLAINS	10008528	27	0.0001		GOITRE	10018498	7	0.0001
ASCITES	10003445	35	0.0001		DIFFERENTIAL WHITE BLOOD CELL COUNT ABNORMAL	10012785	27	0.0001		HAEMORRHAGE INTRACRANIAL	10018985	7	0.0001
BIOPSY LYMPH GLAND	10004797	35	0.0001		HAEMODIALYSIS	10018875	27	0.0001		HEPATOMEGALY	10019842	7	0.0001
BLOOD PRESSURE SYSTOLIC	10005756	35	0.0001		JOINT CONTRACTURE	10023201	27	0.0001		HYPERTENSIVE CRISIS	10020802	7	0.0001
BONE DISORDER	10005956	35	0.0001		LABYRINTHITIS	10023567	27	0.0001		HYPOVOLAEMIA	10021137	7	0.0001
CORNEAL REFLEX DECREASED	10011042	35	0.0001		LOSS OF CONTROL OF LEGS	10024860	27	0.0001		INJECTION SITE ABSCESS	10022044	7	0.0001
DISABILITY	10013050	35	0.0001		MEAN CELL HAEMOGLOBIN DECREASED	10026995	27	0.0001		INJECTION SITE HYPERSENSITIVITY	10022071	7	0.0001
DYSTONIA	10013983	35	0.0001		PERICARDIAL DRAINAGE	10034471	27	0.0001		IRON DEFICIENCY ANAEMIA	10022972	7	0.0001
GALLBLADDER DISORDER	10017626	35	0.0001		VASCULAR PAIN	10047095	27	0.0001		LIPASE INCREASED	10024574	7	0.0001
HEPATOMEGALY	10019842	35	0.0001		VITREOUS DETACHMENT	10047650	27	0.0001		MENOPAUSAL SYMPTOMS	10027304	7	0.0001
OXYGEN SATURATION ABNORMAL	10033317	35	0.0001		RED BLOOD CELLS URINE	10050676	27	0.0001		MIOSIS	10027646	7	0.0001
SMALL INTESTINAL OBSTRUCTION	10041101	35	0.0001		GASTROINTESTINAL TUBE INSERTION	10053050	27	0.0001		MUSCLE SPASTICITY	10028335	7	0.0001
SNORING	10041235	35	0.0001		SLEEP STUDY	10053319	27	0.0001		NEUTROPHILIA	10029379	7	0.0001
TOOTH INFECTION	10048762	35	0.0001		NEUROLOGICAL EXAMINATION ABNORMAL	10056832	27	0.0001		NORMOCYTIC ANAEMIA	10029784	7	0.0001
LOCALISED OEDEMA	10048961	35	0.0001		PULMONARY FUNCTION TEST NORMAL	10061923	27	0.0001		OTORRHOEA	10033101	7	0.0001
TONIC CLONIC MOVEMENTS	10051171	35	0.0001		HEPATIC ENZYME ABNORMAL	10062685	27	0.0001		PELVIC VENOUS THROMBOSIS	10034272	7	0.0001
URTICARIA CHRONIC	10052568	35	0.0001		STRESS CARDIOMYOPATHY	10066286	27	0.0001		PERONEAL NERVE PALSY	10034701	7	0.0001
BILIRUBIN URINE	10053113	35	0.0001		SKIN PLAQUE	10067723	27	0.0001		PNEUMONIA ASPIRATION	10035669	7	0.0001
PARKINSON'S DISEASE	10061536	35	0.0001		HEPATITIS C VIRUS TEST	10068416	27	0.0001		PREMENSTRUAL SYNDROME	10036618	7	0.0001
INTERNAL HAEMORRHAGE	10075192	35	0.0001		MYCOPLASMA TEST NEGATIVE	10078590	27	0.0001		PROLONGED LABOUR	10036872	7	0.0001
MAST CELL ACTIVATION SYNDROME	10075217	35	0.0001		ACTIVATED PARTIAL THROMBOPLASTIN TIME PROLONGED	10000636	26	0.0001		PROTEIN URINE ABSENT	10037033	7	0.0001
IRREGULAR BREATHING	10076213	35	0.0001		ANEURYSM	10002329	26	0.0001		PROTHROMBIN LEVEL NORMAL	10037052	7	0.0001
APNOEA	10002974	34	0.0001		BIOPSY BONE MARROW ABNORMAL	10004738	26	0.0001		PUPIL FIXED	10037515	7	0.0001
BLOOD PH DECREASED	10005706	34	0.0001		CORNEAL REFLEX DECREASED	10011042	26	0.0001		RED BLOOD CELLS URINE POSITIVE	10038182	7	0.0001
CEREBRAL ATROPHY	10008096	34	0.0001		CREPITATIONS	10011376	26	0.0001		RENAL INFARCT	10038470	7	0.0001
CULTURE THROAT	10011632	34	0.0001		CSF CULTURE NEGATIVE	10011528	26	0.0001		SEDATION	10039897	7	0.0001
GLUCOSE URINE ABSENT	10018474	34	0.0001		EOSINOPHILIA	10014950	26	0.0001		SKIN PAPILLOMA	10040907	7	0.0001
IMPAIRED HEALING	10021519	34	0.0001		EYELID OEDEMA	10015993	26	0.0001		SPLENIC INFARCTION	10041648	7	0.0001
MEAN CELL HAEMOGLOBIN DECREASED	10026995	34	0.0001		GENERALISED OEDEMA	10018092	26	0.0001		SPLENIC VEIN THROMBOSIS	10041659	7	0.0001
NUCLEATED RED CELLS	10029825	34	0.0001		GIANT CELL ARTERITIS	10018250	26	0.0001		SUPRAVENTRICULAR EXTRASYSTOLES	10042602	7	0.0001
POLYARTHRITIS	10036030	34	0.0001		HEART RATE NORMAL	10019306	26	0.0001		THROMBOTIC THROMBOCYTOPENIC PURPURA	10043648	7	0.0001
POST HERPETIC NEURALGIA	10036376	34	0.0001		HEPATIC FAILURE	10019663	26	0.0001		THYROXINE NORMAL	10043820	7	0.0001
RENAL CYST	10038423	34	0.0001		HIP ARTHROPLASTY	10020096	26	0.0001		TOTAL LUNG CAPACITY DECREASED	10044100	7	0.0001
SKIN EROSION	10040840	34	0.0001		LEFT VENTRICULAR FAILURE	10024119	26	0.0001		ULCER	10045285	7	0.0001
SKIN FISSURES	10040849	34	0.0001		MACULE	10025421	26	0.0001		ULTRASOUND BREAST	10045409	7	0.0001
IMPLANTABLE DEFIBRILLATOR INSERTION	10049442	34	0.0001		MEAN CELL HAEMOGLOBIN	10026989	26	0.0001		VAGINAL DISCHARGE	10046901	7	0.0001
ANTIBODY TEST POSITIVE	10061427	34	0.0001		MEAN CELL HAEMOGLOBIN CONCENTRATION	10026990	26	0.0001		VAGINAL ULCERATION	10046943	7	0.0001
SKIN HAEMORRHAGE	10064265	34	0.0001		NEOPLASM	10028980	26	0.0001		TOOTH INFECTION	10048762	7	0.0001
VARICELLA VIRUS TEST POSITIVE	10070214	34	0.0001		NERVE CONDUCTION STUDIES NORMAL	10029176	26	0.0001		ANGIOTENSIN CONVERTING ENZYME	10050289	7	0.0001
NONINFECTIVE GINGIVITIS	10074863	34	0.0001		OESOPHAGITIS	10030216	26	0.0001		ANTINEUTROPHIL CYTOPLASMIC ANTIBODY	10050552	7	0.0001
POLYMERASE CHAIN REACTION POSITIVE	10075628	34	0.0001		OXYGEN SATURATION ABNORMAL	10033317	26	0.0001		LYMPHOCYTE PERCENTAGE INCREASED	10052232	7	0.0001
CONVALESCENT PLASMA TRANSFUSION	10084817	34	0.0001		PCO2 INCREASED	10034183	26	0.0001		HAEMATOLOGY TEST	10053076	7	0.0001
ARTERIOGRAM CORONARY ABNORMAL	10003201	33	0.0001		PROTEINURIA	10037032	26	0.0001		ALLODYNIA	10053552	7	0.0001
ATRIOVENTRICULAR BLOCK FIRST DEGREE	10003674	33	0.0001		RESPIRATORY TRACT IRRITATION	10038731	26	0.0001		BLOOD PHOSPHORUS NORMAL	10054887	7	0.0001
LYMPHADENOPATHY MEDIASTINAL	10025205	33	0.0001		RETINAL VEIN OCCLUSION	10038907	26	0.0001		FOETAL DEATH	10055690	7	0.0001
MEAN CELL VOLUME DECREASED	10027002	33	0.0001		SKIN HYPERPIGMENTATION	10040865	26	0.0001		EAR, NOSE AND THROAT EXAMINATION	10056807	7	0.0001
PEMPHIGOID	10034277	33	0.0001		SKIN WRINKLING	10040954	26	0.0001		URINE KETONE BODY ABSENT	10057596	7	0.0001
RHINITIS	10039083	33	0.0001		TIC	10043833	26	0.0001		ANTIPHOSPHOLIPID ANTIBODIES NEGATIVE	10058342	7	0.0001
VITAMIN D DEFICIENCY	10047626	33	0.0001		ULTRASOUND KIDNEY NORMAL	10045423	26	0.0001		THYROID MASS	10058900	7	0.0001
BLOOD GLUCOSE FLUCTUATION	10049803	33	0.0001		VENOGRAM ABNORMAL	10047209	26	0.0001		STOOL ANALYSIS NORMAL	10059537	7	0.0001
PROTEIN C	10050416	33	0.0001		PROSTATIC SPECIFIC ANTIGEN	10050704	26	0.0001		CSF WHITE BLOOD CELL COUNT	10061098	7	0.0001
EOSINOPHIL PERCENTAGE INCREASED	10052222	33	0.0001		TONGUE ERUPTION	10052002	26	0.0001		ESCHERICHIA INFECTION	10061126	7	0.0001
CONTINUOUS POSITIVE AIRWAY PRESSURE	10052934	33	0.0001		NO REACTION ON PREVIOUS EXPOSURE TO DRUG	10052053	26	0.0001		INFARCTION	10061216	7	0.0001
EPSTEIN-BARR VIRUS ANTIBODY NEGATIVE	10053818	33	0.0001		COLITIS MICROSCOPIC	10056979	26	0.0001		PARTIAL SEIZURES	10061334	7	0.0001
HOSPITALISATION	10054112	33	0.0001		PARTIAL SEIZURES	10061334	26	0.0001		STREPTOCOCCAL INFECTION	10061372	7	0.0001
INJECTION SITE MOVEMENT IMPAIRMENT	10056250	33	0.0001		DARK CIRCLES UNDER EYES	10064729	26	0.0001		TEMPERATURE REGULATION DISORDER	10061376	7	0.0001
ISCHAEMIA	10061255	33	0.0001		HEPATITIS C TEST NEGATIVE	10065001	26	0.0001		PULMONARY FUNCTION TEST ABNORMAL	10061602	7	0.0001
PARTIAL SEIZURES	10061334	33	0.0001		VACCINATION SITE INFECTION	10068877	26	0.0001		DIAGNOSTIC PROCEDURE	10061816	7	0.0001
STREPTOCOCCAL INFECTION	10061372	33	0.0001		VACCINATION SITE SCAR	10069619	26	0.0001		PULMONARY FUNCTION TEST NORMAL	10061923	7	0.0001
GASTROINTESTINAL INFLAMMATION	10064147	33	0.0001		CORONAVIRUS TEST POSITIVE	10070255	26	0.0001		HEPATITIS VIRAL TEST	10061999	7	0.0001
EXFOLIATIVE RASH	10064579	33	0.0001		PERIPHERAL ARTERY THROMBOSIS	10072564	26	0.0001		INJECTION SITE SCAB	10066210	7	0.0001
STRESS CARDIOMYOPATHY	10066286	33	0.0001		POLYMERASE CHAIN REACTION POSITIVE	10075628	26	0.0001		EPSTEIN-BARR VIRUS TEST NEGATIVE	10067926	7	0.0001
MECHANICAL URTICARIA	10068773	33	0.0001		VACCINATION SITE DYSAESTHESIA	10076160	26	0.0001		VERTEBRAL FORAMINAL STENOSIS	10069690	7	0.0001
VACCINATION SITE PARAESTHESIA	10069481	33	0.0001		PRODUCT USE ISSUE	10076309	26	0.0001		FUNCTIONAL GASTROINTESTINAL DISORDER	10071275	7	0.0001
CLOSTRIDIUM TEST	10070270	33	0.0001		OXYGEN THERAPY	10078798	26	0.0001		AMYLASE NORMAL	10072328	7	0.0001
CARDIOVASCULAR DISORDER	10007649	32	0.0001		COOLING THERAPY	10079482	26	0.0001		RIGHT VENTRICULAR DILATATION	10074222	7	0.0001
COLONOSCOPY NORMAL	10010011	32	0.0001		SEXUALLY TRANSMITTED DISEASE TEST	10084201	26	0.0001		VACCINATION SITE MASS	10076182	7	0.0001
FACIAL BONES FRACTURE	10016042	32	0.0001		ANAPHYLACTOID REACTION	10002216	25	0.0001		IRREGULAR BREATHING	10076213	7	0.0001
GENITAL RASH	10018175	32	0.0001		APNOEA	10002974	25	0.0001		SUBACUTE INFLAMMATORY DEMYELINATING POLYNEUROPATHY	10081726	7	0.0001
GENITAL ULCERATION	10018180	32	0.0001		APPENDICITIS PERFORATED	10003012	25	0.0001		IMMATURE GRANULOCYTE COUNT INCREASED	10081727	7	0.0001
IMPAIRED GASTRIC EMPTYING	10021518	32	0.0001		BLOOD CALCIUM INCREASED	10005396	25	0.0001		REFLEX TEST	10082738	7	0.0001
IRON DEFICIENCY ANAEMIA	10022972	32	0.0001		BLOOD PRESSURE SYSTOLIC INCREASED	10005760	25	0.0001		ATTENTION DEFICIT HYPERACTIVITY DISORDER	10083622	7	0.0001
LIP OEDEMA	10024558	32	0.0001		COLONOSCOPY NORMAL	10010011	25	0.0001		ABNORMAL UTERINE BLEEDING	10085424	7	0.0001
MENINGITIS	10027199	32	0.0001		CULTURE STOOL NEGATIVE	10011630	25	0.0001		ABNORMAL LOSS OF WEIGHT	10000159	6	0.0001
MUCOUS STOOLS	10028140	32	0.0001		DYSCHROMATOPSIA	10013892	25	0.0001		ACUTE HEPATIC FAILURE	10000804	6	0.0001
SYNOVIAL CYST	10042858	32	0.0001		GENITAL RASH	10018175	25	0.0001		APNOEA	10002974	6	0.0001
SKIN INDURATION	10051837	32	0.0001		HAEMORRHAGE INTRACRANIAL	10018985	25	0.0001		ATRIOVENTRICULAR BLOCK COMPLETE	10003673	6	0.0001
LYMPHOCYTE PERCENTAGE INCREASED	10052232	32	0.0001		LOW DENSITY LIPOPROTEIN INCREASED	10024910	25	0.0001		AUDITORY DISORDER	10003778	6	0.0001
SUTURE INSERTION	10052665	32	0.0001		NAIL DISCOLOURATION	10028692	25	0.0001		BIOPSY ENDOMETRIUM	10004769	6	0.0001
ORAL MUCOSAL ERYTHEMA	10067418	32	0.0001		OBESITY	10029883	25	0.0001		BIOPSY LIVER	10004791	6	0.0001
QUALITY OF LIFE DECREASED	10067620	32	0.0001		OXYGEN SATURATION NORMAL	10033322	25	0.0001		BLOOD BICARBONATE INCREASED	10005360	6	0.0001
GASTROINTESTINAL SOUNDS ABNORMAL	10067715	32	0.0001		PAPILLOEDEMA	10033712	25	0.0001		BLOOD CREATINE PHOSPHOKINASE MB INCREASED	10005474	6	0.0001
ANTI-CYCLIC CITRULLINATED PEPTIDE ANTIBODY	10068810	32	0.0001		PORTAL VEIN THROMBOSIS	10036206	25	0.0001		BLOOD IMMUNOGLOBULIN G NORMAL	10005597	6	0.0001
OXYGEN THERAPY	10078798	32	0.0001		SYNOVIAL CYST	10042858	25	0.0001		BLOOD LACTIC ACID DECREASED	10005634	6	0.0001
BLOOD IMMUNOGLOBULIN G NORMAL	10005597	31	0.0001		ELECTROCARDIOGRAM T WAVE ABNORMAL	10050380	25	0.0001		BRONCHOSCOPY	10006479	6	0.0001
BLOOD OSMOLARITY DECREASED	10005696	31	0.0001		LACUNAR INFARCTION	10051078	25	0.0001		BRONCHOSPASM	10006482	6	0.0001
CEREBRAL ARTERY OCCLUSION	10008089	31	0.0001		INJECTION SITE JOINT MOVEMENT IMPAIRMENT	10053979	25	0.0001		CARBON DIOXIDE	10007220	6	0.0001
CHILLBLAINS	10008528	31	0.0001		JOINT WARMTH	10054106	25	0.0001		CEREBELLAR INFARCTION	10008034	6	0.0001
CSF GLUCOSE NORMAL	10011538	31	0.0001		BLOOD PHOSPHORUS NORMAL	10054887	25	0.0001		CHILD MALTREATMENT SYNDROME	10008513	6	0.0001
EPSTEIN-BARR VIRUS INFECTION	10015108	31	0.0001		LAPAROSCOPIC SURGERY	10058468	25	0.0001		COAGULATION TIME	10009790	6	0.0001
EYELID OEDEMA	10015993	31	0.0001		INJECTION SITE SCAR	10059009	25	0.0001		CONTRACEPTION	10010808	6	0.0001
HENOCH-SCHONLEIN PURPURA	10019617	31	0.0001		ISCHAEMIA	10061255	25	0.0001		CORNEAL REFLEX DECREASED	10011042	6	0.0001
INJECTION SITE HAEMATOMA	10022066	31	0.0001		RESPIRATORY TRACT INFECTION	10062352	25	0.0001		CORONARY ARTERY STENOSIS	10011089	6	0.0001
INTERNATIONAL NORMALISED RATIO DECREASED	10022594	31	0.0001		NON-CARDIAC CHEST PAIN	10062501	25	0.0001		CSF CELL COUNT	10011520	6	0.0001
LOW DENSITY LIPOPROTEIN NORMAL	10024911	31	0.0001		INJURY ASSOCIATED WITH DEVICE	10069803	25	0.0001		DERMATITIS ACNEIFORM	10012432	6	0.0001
OTITIS MEDIA	10033078	31	0.0001		HUMAN METAPNEUMOVIRUS TEST	10072858	25	0.0001		EHLERS-DANLOS SYNDROME	10014316	6	0.0001
PREGNANCY TEST URINE NEGATIVE	10036577	31	0.0001		PALATAL SWELLING	10074403	25	0.0001		EOSINOPHIL COUNT	10014941	6	0.0001
PROTHROMBIN LEVEL	10037047	31	0.0001		INCREASED VISCOSITY OF UPPER RESPIRATORY SECRETION	10076745	25	0.0001		EXOSTOSIS	10015688	6	0.0001
SKIN DISCOMFORT	10040830	31	0.0001		ACUPUNCTURE	10000646	24	0.0001		EYE INFECTION	10015929	6	0.0001
SMEAR TEST	10041210	31	0.0001		AUTOIMMUNE HEPATITIS	10003827	24	0.0001		FEMUR FRACTURE	10016454	6	0.0001
TRANSIENT GLOBAL AMNESIA	10044380	31	0.0001		BIOPSY LYMPH GLAND	10004797	24	0.0001		HENOCH-SCHONLEIN PURPURA	10019617	6	0.0001
VISUAL ACUITY REDUCED	10047531	31	0.0001		ESSENTIAL HYPERTENSION	10015488	24	0.0001		HEPATIC CIRRHOSIS	10019641	6	0.0001
WALKING DISABILITY	10053204	31	0.0001		HAEMATOCRIT INCREASED	10018840	24	0.0001		HEPATITIS	10019717	6	0.0001
ANTIPHOSPHOLIPID ANTIBODIES NEGATIVE	10058342	31	0.0001		HEPATIC CIRRHOSIS	10019641	24	0.0001		HIGH DENSITY LIPOPROTEIN NORMAL	10020062	6	0.0001
CSF TEST ABNORMAL	10059703	31	0.0001		HEPATITIS	10019717	24	0.0001		HYSTERECTOMY	10021151	6	0.0001
ESCHERICHIA INFECTION	10061126	31	0.0001		IRITIS	10022955	24	0.0001		IMPAIRED HEALING	10021519	6	0.0001
NASAL DISORDER	10062209	31	0.0001		MYOCARDIAL ISCHAEMIA	10028600	24	0.0001		INDUCED LABOUR	10021718	6	0.0001
ANTI-CYCLIC CITRULLINATED PEPTIDE ANTIBODY NEGATIVE	10068799	31	0.0001		NEUTROPENIA	10029354	24	0.0001		INTESTINAL OBSTRUCTION	10022687	6	0.0001
VACCINATION SITE IRRITATION	10069479	31	0.0001		OPHTHALMIC HERPES ZOSTER	10030865	24	0.0001		INTRAOCULAR PRESSURE INCREASED	10022806	6	0.0001
SLEEP DEFICIT	10080881	31	0.0001		OTORRHOEA	10033101	24	0.0001		INTRAVENTRICULAR HAEMORRHAGE	10022840	6	0.0001
ANGIOPLASTY	10002475	30	0.0001		PHLEBITIS	10034879	24	0.0001		LACK OF SPONTANEOUS SPEECH	10023615	6	0.0001
ARTERIOGRAM CAROTID ABNORMAL	10003195	30	0.0001		POST HERPETIC NEURALGIA	10036376	24	0.0001		LIVER DISORDER	10024670	6	0.0001
BACK INJURY	10003986	30	0.0001		PRE-EXISTING CONDITION IMPROVED	10036495	24	0.0001		LOCAL REACTION	10024769	6	0.0001
BLOOD LACTATE DEHYDROGENASE NORMAL	10005631	30	0.0001		PROSTATIC SPECIFIC ANTIGEN INCREASED	10036975	24	0.0001		LOCALISED INFECTION	10024774	6	0.0001
HEPATIC CIRRHOSIS	10019641	30	0.0001		READING DISORDER	10037999	24	0.0001		LOSS OF CONTROL OF LEGS	10024860	6	0.0001
MACULE	10025421	30	0.0001		RENAL CYST	10038423	24	0.0001		MAMMOGRAM NORMAL	10026737	6	0.0001
MEAN CELL HAEMOGLOBIN CONCENTRATION	10026990	30	0.0001		TENDON DISORDER	10043239	24	0.0001		MASTITIS	10026883	6	0.0001
READING DISORDER	10037999	30	0.0001		THYROIDITIS	10043778	24	0.0001		MELAENA	10027141	6	0.0001
YAWNING	10048232	30	0.0001		TONSILLITIS	10044008	24	0.0001		MUCOSAL DRYNESS	10028111	6	0.0001
YELLOW SKIN	10048245	30	0.0001		VITH NERVE PARALYSIS	10047641	24	0.0001		MUSCLE INJURY	10028314	6	0.0001
LIP HAEMORRHAGE	10049297	30	0.0001		POSTICTAL STATE	10048727	24	0.0001		NASAL OEDEMA	10028750	6	0.0001
BLOOD BILIRUBIN DECREASED	10049869	30	0.0001		THIRST DECREASED	10050200	24	0.0001		NEURITIS	10029240	6	0.0001
LACUNAR INFARCTION	10051078	30	0.0001		DOUBLE STRANDED DNA ANTIBODY	10050418	24	0.0001		OESOPHAGITIS	10030216	6	0.0001
DYSGRAPHIA	10058319	30	0.0001		SPUTUM CULTURE	10050419	24	0.0001		ORTHOPNOEA	10031123	6	0.0001
CARDIAC FUNCTION TEST NORMAL	10058478	30	0.0001		ABSCESS LIMB	10050473	24	0.0001		PCO2 INCREASED	10034183	6	0.0001
CARDITIS	10062746	30	0.0001		EPSTEIN-BARR VIRUS TEST	10050681	24	0.0001		PERIPHERAL ISCHAEMIA	10034576	6	0.0001
REACTION TO PREVIOUS EXPOSURE TO ANY VACCINE	10066904	30	0.0001		HAEMATOLOGY TEST	10053076	24	0.0001		PERIPHERAL VASCULAR DISORDER	10034636	6	0.0001
VACCINATION SITE NODULE	10069616	30	0.0001		VULVOVAGINAL PRURITUS	10056530	24	0.0001		PETIT MAL EPILEPSY	10034759	6	0.0001
CORONAVIRUS TEST POSITIVE	10070255	30	0.0001		TROPONIN T INCREASED	10058269	24	0.0001		PLANTAR FASCIITIS	10035155	6	0.0001
IMPAIRED QUALITY OF LIFE	10076936	30	0.0001		FREEZING PHENOMENON	10060904	24	0.0001		POLYARTHRITIS	10036030	6	0.0001
BIOPSY KIDNEY	10004782	29	0.0001		SPONDYLITIS	10061371	24	0.0001		PREMATURE DELIVERY	10036595	6	0.0001
BLOOD CORTISOL	10005455	29	0.0001		TOXICOLOGIC TEST NORMAL	10061383	24	0.0001		PROSTATITIS	10036978	6	0.0001
BLOOD PH NORMAL	10005709	29	0.0001		ILL-DEFINED DISORDER	10061520	24	0.0001		PULMONARY FIBROSIS	10037383	6	0.0001
BREAST DISCHARGE	10006223	29	0.0001		BLOOD DISORDER	10061590	24	0.0001		RALES	10037833	6	0.0001
CARBON DIOXIDE	10007220	29	0.0001		PIGMENTATION DISORDER	10062080	24	0.0001		READING DISORDER	10037999	6	0.0001
CHOLECYSTITIS	10008612	29	0.0001		SEROLOGY TEST	10062163	24	0.0001		RESPIRATORY RATE DECREASED	10038710	6	0.0001
CLUMSINESS	10009696	29	0.0001		ACUTE LEFT VENTRICULAR FAILURE	10063081	24	0.0001		RESPIRATORY TRACT IRRITATION	10038731	6	0.0001
EPICONDYLITIS	10014971	29	0.0001		ULTRASOUND BILIARY TRACT	10064146	24	0.0001		SKIN ULCER	10040943	6	0.0001
INTESTINAL OBSTRUCTION	10022687	29	0.0001		AORTIC ARTERIOSCLEROSIS	10065558	24	0.0001		STILLBIRTH	10042062	6	0.0001
INTRACRANIAL PRESSURE INCREASED	10022773	29	0.0001		TYPE 1 DIABETES MELLITUS	10067584	24	0.0001		TEMPOROMANDIBULAR JOINT SYNDROME	10043220	6	0.0001
LYMPHOMA	10025310	29	0.0001		QUALITY OF LIFE DECREASED	10067620	24	0.0001		TENDON DISORDER	10043239	6	0.0001
MEAN CELL HAEMOGLOBIN	10026989	29	0.0001		BRAIN INJURY	10067967	24	0.0001		THYROIDITIS	10043778	6	0.0001
NERVE CONDUCTION STUDIES NORMAL	10029176	29	0.0001		VACCINATION SITE OEDEMA	10069617	24	0.0001		TONGUE OEDEMA	10043967	6	0.0001
NEURITIS	10029240	29	0.0001		FUNCTIONAL GASTROINTESTINAL DISORDER	10071275	24	0.0001		TOXIC ENCEPHALOPATHY	10044221	6	0.0001
PROCTALGIA	10036772	29	0.0001		HUMAN RHINOVIRUS TEST	10075163	24	0.0001		TRANSIENT GLOBAL AMNESIA	10044380	6	0.0001
RESPIRATORY TRACT IRRITATION	10038731	29	0.0001		IRREGULAR BREATHING	10076213	24	0.0001		ULTRASOUND KIDNEY	10045421	6	0.0001
STILLBIRTH	10042062	29	0.0001		CHEST SCAN	10076373	24	0.0001		URINARY TRACT DISORDER	10046566	6	0.0001
MULTIPLE SCLEROSIS RELAPSE	10048393	29	0.0001		NASAL PRURITUS	10076406	24	0.0001		UTERINE HAEMORRHAGE	10046788	6	0.0001
BLOOD PHOSPHORUS DECREASED	10049471	29	0.0001		PRODUCT PREPARATION ERROR	10076869	24	0.0001		VESTIBULAR NEURONITIS	10047393	6	0.0001
GASTROINTESTINAL TUBE INSERTION	10053050	29	0.0001		GINGIVAL DISCOMFORT	10077854	24	0.0001		VITAMIN B12 DEFICIENCY	10047609	6	0.0001
LYMPH NODE PALPABLE	10057470	29	0.0001		CEREBELLAR STROKE	10079062	24	0.0001		VITAMIN D DEFICIENCY	10047626	6	0.0001
HYPERTENSIVE URGENCY	10058181	29	0.0001		MAGNETIC RESONANCE IMAGING THORACIC	10083142	24	0.0001		WHITE BLOOD CELLS URINE NEGATIVE	10047965	6	0.0001
ANTI-THYROID ANTIBODY POSITIVE	10060310	29	0.0001		SUPERFICIAL VEIN THROMBOSIS	10086210	24	0.0001		WHITE BLOOD CELLS URINE POSITIVE	10047967	6	0.0001
LACTATION DISORDER	10061261	29	0.0001		ANKLE FRACTURE	10002544	23	0.0001		X-RAY OF PELVIS AND HIP NORMAL	10048161	6	0.0001
TEMPERATURE REGULATION DISORDER	10061376	29	0.0001		AREFLEXIA	10003084	23	0.0001		HYPERVIGILANCE	10048533	6	0.0001
SIMILAR REACTION ON PREVIOUS EXPOSURE TO DRUG	10063672	29	0.0001		BACTERAEMIA	10003997	23	0.0001		BLOOD GLUCOSE FLUCTUATION	10049803	6	0.0001
LIP EXFOLIATION	10064482	29	0.0001		BLOOD CREATINE INCREASED	10005464	23	0.0001		URINARY SEDIMENT PRESENT	10049821	6	0.0001
CSF RED BLOOD CELL COUNT POSITIVE	10075562	29	0.0001		BLOOD IMMUNOGLOBULIN E	10005588	23	0.0001		BLOOD BILIRUBIN DECREASED	10049869	6	0.0001
CHEST SCAN	10076373	29	0.0001		BREAST ENLARGEMENT	10006242	23	0.0001		CERVICAL RADICULOPATHY	10050217	6	0.0001
NASAL INJURY	10078651	29	0.0001		BREAST INFLAMMATION	10006262	23	0.0001		ELECTROCARDIOGRAM T WAVE ABNORMAL	10050380	6	0.0001
CARDIAC DYSFUNCTION	10079751	29	0.0001		CARDIOVASCULAR DISORDER	10007649	23	0.0001		PROTEIN C	10050416	6	0.0001
ALBUMIN GLOBULIN RATIO	10001562	28	0.0001		CEREBRAL ATROPHY	10008096	23	0.0001		VENTRICULAR HYPOKINESIA	10050510	6	0.0001
ARTHRITIS REACTIVE	10003267	28	0.0001		EPINEPHRINE	10015060	23	0.0001		CHEST TUBE INSERTION	10050522	6	0.0001
ATRIAL SEPTAL DEFECT	10003664	28	0.0001		GINGIVITIS	10018292	23	0.0001		EPSTEIN-BARR VIRUS TEST	10050681	6	0.0001
BACTERAEMIA	10003997	28	0.0001		BLOOD URINE ABSENT	10018868	23	0.0001		CSF GLUCOSE INCREASED	10050763	6	0.0001
BLOOD CHLORIDE	10005416	28	0.0001		HYPERCAPNIA	10020591	23	0.0001		FOETAL HEART RATE ABNORMAL	10051139	6	0.0001
ERYTHEMA NODOSUM	10015226	28	0.0001		IRON DEFICIENCY ANAEMIA	10022972	23	0.0001		CENTRAL NERVOUS SYSTEM INFLAMMATION	10051288	6	0.0001
INDUCED LABOUR	10021718	28	0.0001		LYMPHOMA	10025310	23	0.0001		LAZINESS	10051602	6	0.0001
LIPOMA	10024612	28	0.0001		LYMPHOPENIA	10025327	23	0.0001		TONGUE ERUPTION	10052002	6	0.0001
MYOCARDIAL ISCHAEMIA	10028600	28	0.0001		MUCOUS STOOLS	10028140	23	0.0001		HAEMODYNAMIC INSTABILITY	10052076	6	0.0001
OBESITY	10029883	28	0.0001		NASAL OEDEMA	10028750	23	0.0001		EPSTEIN-BARR VIRUS ANTIBODY POSITIVE	10052324	6	0.0001
OESOPHAGEAL PAIN	10030180	28	0.0001		PSORIATIC ARTHROPATHY	10037162	23	0.0001		DIASTOLIC DYSFUNCTION	10052337	6	0.0001
THYROXINE NORMAL	10043820	28	0.0001		SINUS ARRHYTHMIA	10040739	23	0.0001		DIAPHRAGMALGIA	10052749	6	0.0001
UTERINE PAIN	10046809	28	0.0001		SKIN EROSION	10040840	23	0.0001		RETINAL MIGRAINE	10052784	6	0.0001
EYELID IRRITATION	10057385	28	0.0001		THROMBOTIC THROMBOCYTOPENIC PURPURA	10043648	23	0.0001		HAEMOFILTRATION	10053090	6	0.0001
ANTINEUTROPHIL CYTOPLASMIC ANTIBODY NEGATIVE	10060137	28	0.0001		VISUAL ACUITY TESTS	10047533	23	0.0001		SLEEP STUDY	10053319	6	0.0001
FACIAL NERVE DISORDER	10061457	28	0.0001		VITAMIN B12 DECREASED	10047608	23	0.0001		CARDIAC TELEMETRY NORMAL	10053449	6	0.0001
HERPES ZOSTER OTICUS	10063491	28	0.0001		VITAMIN D DEFICIENCY	10047626	23	0.0001		CARDIAC IMAGING PROCEDURE	10053451	6	0.0001
SEXUALLY TRANSMITTED DISEASE TEST	10084201	28	0.0001		URINARY SEDIMENT PRESENT	10049821	23	0.0001		CARDIAC IMAGING PROCEDURE ABNORMAL	10053453	6	0.0001
BALANCE TEST	10084567	28	0.0001		ULTRASOUND PELVIS NORMAL	10052043	23	0.0001		ALTERED VISUAL DEPTH PERCEPTION	10053549	6	0.0001
SUPERFICIAL VEIN THROMBOSIS	10086210	28	0.0001		DIASTOLIC DYSFUNCTION	10052337	23	0.0001		CARDIAC ASSISTANCE DEVICE USER	10053686	6	0.0001
AORTIC VALVE INCOMPETENCE	10002915	27	0.0001		OESOPHAGOGASTRODUODENOSCOPY	10053057	23	0.0001		CEREBRAL HAEMATOMA	10053942	6	0.0001
BIOPSY BREAST	10004744	27	0.0001		PARANASAL SINUS HYPERSECRETION	10057392	23	0.0001		CARDIAC VENTRICULAR THROMBOSIS	10053994	6	0.0001
BLOOD CREATININE DECREASED	10005482	27	0.0001		BACTERIAL TEST POSITIVE	10059421	23	0.0001		HAEMORRHAGIC TRANSFORMATION STROKE	10055677	6	0.0001
BRONCHOSCOPY	10006479	27	0.0001		GENERAL SYMPTOM	10060891	23	0.0001		PERIPHERAL ARTERY OCCLUSION	10057525	6	0.0001
CULTURE STOOL NEGATIVE	10011630	27	0.0001		CARDIAC OPERATION	10061026	23	0.0001		BREAST CANCER FEMALE	10057654	6	0.0001
DERMATITIS BULLOUS	10012441	27	0.0001		TEMPERATURE REGULATION DISORDER	10061376	23	0.0001		HYPERTENSIVE EMERGENCY	10058179	6	0.0001
DYSAESTHESIA	10013886	27	0.0001		INNER EAR DISORDER	10061524	23	0.0001		DYSGRAPHIA	10058319	6	0.0001
HYPERVOLAEMIA	10020919	27	0.0001		RED BLOOD CELL ABNORMALITY	10061548	23	0.0001		PCO2 NORMAL	10058983	6	0.0001
IRON BINDING CAPACITY TOTAL	10022960	27	0.0001		ENDOSCOPY NORMAL	10061840	23	0.0001		VACCINATION SITE ERYTHEMA	10059079	6	0.0001
LOW DENSITY LIPOPROTEIN INCREASED	10024910	27	0.0001		FEAR OF DEATH	10066392	23	0.0001		ANGIOPATHY	10059245	6	0.0001
MUSCLE INJURY	10028314	27	0.0001		ANTI-CYCLIC CITRULLINATED PEPTIDE ANTIBODY NEGATIVE	10068799	23	0.0001		UROBILINOGEN URINE	10059506	6	0.0001
PCO2 DECREASED	10034181	27	0.0001		CLOSTRIDIUM TEST	10070270	23	0.0001		BLOOD SMEAR TEST	10059655	6	0.0001
PHARYNGEAL OEDEMA	10034829	27	0.0001		BORDETELLA TEST NEGATIVE	10070278	23	0.0001		FREEZING PHENOMENON	10060904	6	0.0001
POSITRON EMISSION TOMOGRAM ABNORMAL	10036221	27	0.0001		STAPHYLOCOCCUS TEST NEGATIVE	10070413	23	0.0001		BLADDER DISORDER	10061011	6	0.0001
PRE-ECLAMPSIA	10036485	27	0.0001		TROPONIN T NORMAL	10073407	23	0.0001		ISCHAEMIA	10061255	6	0.0001
RETINAL DETACHMENT	10038848	27	0.0001		CSF RED BLOOD CELL COUNT POSITIVE	10075562	23	0.0001		OPTIC NERVE DISORDER	10061322	6	0.0001
STRABISMUS	10042159	27	0.0001		LOWER RESPIRATORY TRACT CONGESTION	10075565	23	0.0001		CARDIAC VALVE DISEASE	10061406	6	0.0001
TOOTH ABSCESS	10044016	27	0.0001		NEW DAILY PERSISTENT HEADACHE	10076678	23	0.0001		CULTURE POSITIVE	10061449	6	0.0001
TOOTH INJURY	10044043	27	0.0001		ULTRASOUND FOETAL ABNORMAL	10077578	23	0.0001		DEMYELINATING POLYNEUROPATHY	10061811	6	0.0001
INTRACARDIAC THROMBUS	10048620	27	0.0001		NASAL INJURY	10078651	23	0.0001		OCCULT BLOOD	10061878	6	0.0001
FOREIGN BODY SENSATION IN EYES	10051116	27	0.0001		ABNORMAL UTERINE BLEEDING	10085424	23	0.0001		BRAIN SCAN NORMAL	10061944	6	0.0001
RED CELL DISTRIBUTION WIDTH	10051168	27	0.0001		ABDOMINAL RIGIDITY	10000090	22	0.0001		GENITAL PAIN	10061979	6	0.0001
ACUTE CORONARY SYNDROME	10051592	27	0.0001		ACIDOSIS	10000486	22	0.0001		NECK INJURY	10062211	6	0.0001
ULTRASOUND PELVIS NORMAL	10052043	27	0.0001		ANION GAP INCREASED	10002528	22	0.0001		LIMB IMMOBILISATION	10062615	6	0.0001
DIASTOLIC DYSFUNCTION	10052337	27	0.0001		ARTERIOGRAM CORONARY ABNORMAL	10003201	22	0.0001		HEPATIC ENZYME ABNORMAL	10062685	6	0.0001
HAEMATOLOGY TEST	10053076	27	0.0001		ARTHRITIS REACTIVE	10003267	22	0.0001		INCREASED UPPER AIRWAY SECRETION	10062717	6	0.0001
SEROLOGY TEST	10062163	27	0.0001		ATRIOVENTRICULAR BLOCK COMPLETE	10003673	22	0.0001		CARDITIS	10062746	6	0.0001
OCCIPITAL NEURALGIA	10068106	27	0.0001		AUDIOGRAM NORMAL	10003762	22	0.0001		COAGULATION TEST ABNORMAL	10063557	6	0.0001
FUNCTIONAL GASTROINTESTINAL DISORDER	10071275	27	0.0001		BLOOD BICARBONATE NORMAL	10005361	22	0.0001		OVERSENSING	10063834	6	0.0001
HUMAN CHORIONIC GONADOTROPIN DECREASED	10071331	27	0.0001		BLOOD PH NORMAL	10005709	22	0.0001		GASTROINTESTINAL INFLAMMATION	10064147	6	0.0001
PERIPHERAL ARTERY THROMBOSIS	10072564	27	0.0001		BLOOD PRESSURE SYSTOLIC	10005756	22	0.0001		JOINT INSTABILITY	10064931	6	0.0001
COOLING THERAPY	10079482	27	0.0001		BLOOD TRIGLYCERIDES NORMAL	10005840	22	0.0001		THROMBOEMBOLECTOMY	10064958	6	0.0001
SYMPTOM RECURRENCE	10080080	27	0.0001		BREAST CANCER	10006187	22	0.0001		THALAMIC INFARCTION	10064961	6	0.0001
CIRCUMORAL SWELLING	10081703	27	0.0001		CEREBRAL ARTERY OCCLUSION	10008089	22	0.0001		HEPATITIS B TEST NEGATIVE	10065002	6	0.0001
BLOOD LOSS ANAEMIA	10082297	27	0.0001		CLOSTRIDIUM DIFFICILE COLITIS	10009657	22	0.0001		BETA-2 GLYCOPROTEIN ANTIBODY	10066403	6	0.0001
MAGNETIC RESONANCE IMAGING THORACIC	10083142	27	0.0001		CORONARY ARTERY STENOSIS	10011089	22	0.0001		LIVER INJURY	10067125	6	0.0001
BILIARY COLIC	10004663	26	0.0001		DERMATITIS ATOPIC	10012438	22	0.0001		LEGIONELLA TEST	10070410	6	0.0001
BIOPSY BONE MARROW ABNORMAL	10004738	26	0.0001		DIABETES MELLITUS INADEQUATE CONTROL	10012607	22	0.0001		EGFR STATUS ASSAY	10071955	6	0.0001
CREPITATIONS	10011376	26	0.0001		ELECTROCARDIOGRAM QT PROLONGED	10014387	22	0.0001		BLISTER RUPTURE	10073385	6	0.0001
CSF CULTURE NEGATIVE	10011528	26	0.0001		EMPHYSEMA	10014561	22	0.0001		VASCULAR CATHETERISATION	10074169	6	0.0001
EMBOLIC STROKE	10014498	26	0.0001		EUSTACHIAN TUBE DYSFUNCTION	10015543	22	0.0001		RENAL REPLACEMENT THERAPY	10074746	6	0.0001
EXTUBATION	10015894	26	0.0001		HAEMORRHAGE IN PREGNANCY	10018981	22	0.0001		INTERNAL HAEMORRHAGE	10075192	6	0.0001
HAEMODIALYSIS	10018875	26	0.0001		HYPOMAGNESAEMIA	10021027	22	0.0001		CSF RED BLOOD CELL COUNT POSITIVE	10075562	6	0.0001
HAEMORRHAGE IN PREGNANCY	10018981	26	0.0001		INCREASED TENDENCY TO BRUISE	10021688	22	0.0001		CRITICAL ILLNESS	10077264	6	0.0001
HYPOVOLAEMIA	10021137	26	0.0001		INDUCED LABOUR	10021718	22	0.0001		IMAGING PROCEDURE ABNORMAL	10077446	6	0.0001
JOINT CONTRACTURE	10023201	26	0.0001		PREGNANCY TEST URINE NEGATIVE	10036577	22	0.0001		OXYGEN THERAPY	10078798	6	0.0001
LEFT VENTRICULAR FAILURE	10024119	26	0.0001		RADICULITIS BRACHIAL	10037778	22	0.0001		LIP ERYTHEMA	10080124	6	0.0001
LIFE SUPPORT	10024447	26	0.0001		RHEUMATOID FACTOR POSITIVE	10039080	22	0.0001		SINONASAL OBSTRUCTION	10080545	6	0.0001
MANIA	10026749	26	0.0001		SPINAL X-RAY NORMAL	10041606	22	0.0001		LUNG ASSIST DEVICE THERAPY	10082527	6	0.0001
MEAN CELL VOLUME	10026999	26	0.0001		TOOTH ABSCESS	10044016	22	0.0001		PERIPHERAL VEIN THROMBUS EXTENSION	10082853	6	0.0001
OTORRHOEA	10033101	26	0.0001		TOOTH DISORDER	10044034	22	0.0001		PARANASAL SINUS INFLAMMATION	10083836	6	0.0001
PETIT MAL EPILEPSY	10034759	26	0.0001		ULTRASOUND BREAST ABNORMAL	10045410	22	0.0001		BALANCE TEST	10084567	6	0.0001
SICK RELATIVE	10040637	26	0.0001		VARICELLA	10046980	22	0.0001		SARS-COV-2 RNA	10085493	6	0.0001
SPINAL X-RAY ABNORMAL	10041605	26	0.0001		ANGIOTENSIN CONVERTING ENZYME	10050289	22	0.0001		ABDOMINAL MASS	10000077	5	0.0001
THROMBOTIC THROMBOCYTOPENIC PURPURA	10043648	26	0.0001		GYNAECOLOGICAL EXAMINATION	10050317	22	0.0001		ACIDOSIS	10000486	5	0.0001
TONGUE MOVEMENT DISTURBANCE	10043963	26	0.0001		CHEST TUBE INSERTION	10050522	22	0.0001		ACUTE SINUSITIS	10001076	5	0.0001
SLEEP STUDY	10053319	26	0.0001		ANTINEUTROPHIL CYTOPLASMIC ANTIBODY	10050552	22	0.0001		ANGIOPLASTY	10002475	5	0.0001
CSF WHITE BLOOD CELL COUNT INCREASED	10053805	26	0.0001		FOREIGN BODY SENSATION IN EYES	10051116	22	0.0001		AORTIC THROMBOSIS	10002910	5	0.0001
BLOOD KETONE BODY	10057593	26	0.0001		EOSINOPHIL PERCENTAGE INCREASED	10052222	22	0.0001		ARTERIOGRAM CORONARY NORMAL	10003202	5	0.0001
INJECTION SITE LYMPHADENOPATHY	10057665	26	0.0001		EPSTEIN-BARR VIRUS ANTIBODY POSITIVE	10052324	22	0.0001		ARTERIOSCLEROSIS CORONARY ARTERY	10003211	5	0.0001
ANGIOPATHY	10059245	26	0.0001		BONE SWELLING	10053631	22	0.0001		ASPARTATE AMINOTRANSFERASE DECREASED	10003479	5	0.0001
CSF TEST	10059690	26	0.0001		ENDOSCOPY ABNORMAL	10061838	22	0.0001		ATRIOVENTRICULAR BLOCK FIRST DEGREE	10003674	5	0.0001
ENDOSCOPY NORMAL	10061840	26	0.0001		BRAIN SCAN NORMAL	10061944	22	0.0001		ATRIOVENTRICULAR BLOCK SECOND DEGREE	10003677	5	0.0001
ARTERIAL OCCLUSIVE DISEASE	10062599	26	0.0001		CIRCUMSTANCE OR INFORMATION CAPABLE OF LEADING TO MEDICATION ERROR	10064385	22	0.0001		AUTOIMMUNE HEPATITIS	10003827	5	0.0001
CHRONIC LEFT VENTRICULAR FAILURE	10063083	26	0.0001		LIP EXFOLIATION	10064482	22	0.0001		AXILLARY VEIN THROMBOSIS	10003880	5	0.0001
VACCINATION SITE LYMPHADENOPATHY	10069480	26	0.0001		HEPATITIS VIRAL TEST NEGATIVE	10072747	22	0.0001		AZOTAEMIA	10003885	5	0.0001
PARVOVIRUS B19 TEST	10070366	26	0.0001		BLISTER RUPTURE	10073385	22	0.0001		BACK DISORDER	10003983	5	0.0001
STAPHYLOCOCCUS TEST NEGATIVE	10070413	26	0.0001		VACCINATION SITE ANAESTHESIA	10076192	22	0.0001		BEHAVIOUR DISORDER	10004207	5	0.0001
CARDIOVASCULAR EXAMINATION	10074890	26	0.0001		MENTAL FATIGUE	10076757	22	0.0001		BILIRUBIN CONJUGATED INCREASED	10004685	5	0.0001
LOWER RESPIRATORY TRACT CONGESTION	10075565	26	0.0001		SOFT TISSUE SWELLING	10076991	22	0.0001		BIOPSY BONE MARROW ABNORMAL	10004738	5	0.0001
DEPERSONALISATION/DEREALISATION DISORDER	10077805	26	0.0001		ARTHROPOD STING	10003402	21	0.0001		BLOOD CORTISOL	10005455	5	0.0001
GINGIVAL DISCOMFORT	10077854	26	0.0001		BILIARY COLIC	10004663	21	0.0001		BLOOD FOLLICLE STIMULATING HORMONE	10005531	5	0.0001
ELECTROCARDIOGRAM PR SEGMENT DEPRESSION	10081493	26	0.0001		BIOPSY LIVER	10004791	21	0.0001		BLOOD IMMUNOGLOBULIN A	10005583	5	0.0001
SPINAL STENOSIS	10082214	26	0.0001		BLOOD IMMUNOGLOBULIN A	10005583	21	0.0001		BLOOD IRON NORMAL	10005621	5	0.0001
ABDOMINAL RIGIDITY	10000090	25	0.0001		BLOOD LACTIC ACID DECREASED	10005634	21	0.0001		BLOOD OSMOLARITY DECREASED	10005696	5	0.0001
BILIRUBIN CONJUGATED INCREASED	10004685	25	0.0001		DYSTONIA	10013983	21	0.0001		BLOOD PRESSURE SYSTOLIC	10005756	5	0.0001
BIOPSY KIDNEY ABNORMAL	10004783	25	0.0001		EXTRAOCULAR MUSCLE PARESIS	10015829	21	0.0001		BLOOD TRIGLYCERIDES	10005836	5	0.0001
BLOOD IMMUNOGLOBULIN E	10005588	25	0.0001		EXTUBATION	10015894	21	0.0001		BREATH ODOUR	10006326	5	0.0001
BLOOD URIC ACID INCREASED	10005861	25	0.0001		FACIAL BONES FRACTURE	10016042	21	0.0001		CARDIOGENIC SHOCK	10007625	5	0.0001
DRUG INTERACTION	10013710	25	0.0001		GLUCOSE TOLERANCE IMPAIRED	10018429	21	0.0001		CARDIOLIPIN ANTIBODY NEGATIVE	10007629	5	0.0001
DYSCHROMATOPSIA	10013892	25	0.0001		MEAN CELL VOLUME	10026999	21	0.0001		COLITIS ISCHAEMIC	10009895	5	0.0001
EXTRAOCULAR MUSCLE PARESIS	10015829	25	0.0001		MENINGITIS ASEPTIC	10027201	21	0.0001		CORONARY ARTERY BYPASS	10011077	5	0.0001
GASTROENTERITIS	10017888	25	0.0001		NASAL INFLAMMATION	10028741	21	0.0001		CSF CELL COUNT NORMAL	10011523	5	0.0001
GIANT CELL ARTERITIS	10018250	25	0.0001		NEPHROTIC SYNDROME	10029164	21	0.0001		CUTANEOUS VASCULITIS	10011686	5	0.0001
GRANULOMA ANNULARE	10018692	25	0.0001		OESOPHAGEAL SPASM	10030184	21	0.0001		DREAMY STATE	10013634	5	0.0001
HAEMOLYTIC ANAEMIA	10018916	25	0.0001		OPTIC ISCHAEMIC NEUROPATHY	10030924	21	0.0001		DRUG ERUPTION	10013687	5	0.0001
HEPATIC FAILURE	10019663	25	0.0001		OTITIS MEDIA	10033078	21	0.0001		ELECTROCARDIOGRAM QT INTERVAL	10014385	5	0.0001
HEPATITIS C ANTIBODY NEGATIVE	10019746	25	0.0001		PANIC DISORDER	10033666	21	0.0001		ELECTROCARDIOGRAM ST SEGMENT ABNORMAL	10014390	5	0.0001
MELAENA	10027141	25	0.0001		PLANTAR FASCIITIS	10035155	21	0.0001		ELECTROCARDIOGRAM T WAVE INVERSION	10014395	5	0.0001
MIOSIS	10027646	25	0.0001		SJOGREN'S SYNDROME	10040767	21	0.0001		ELECTROLYTE IMBALANCE	10014418	5	0.0001
OESOPHAGITIS	10030216	25	0.0001		SKIN PAPILLOMA	10040907	21	0.0001		ENCEPHALITIS	10014581	5	0.0001
PERSONALITY CHANGE	10034719	25	0.0001		SLEEP TERROR	10041010	21	0.0001		EPSTEIN-BARR VIRUS INFECTION	10015108	5	0.0001
SLEEP TERROR	10041010	25	0.0001		TOTAL LUNG CAPACITY DECREASED	10044100	21	0.0001		FACE OEDEMA	10016029	5	0.0001
SPLENIC INFARCTION	10041648	25	0.0001		LIP HAEMORRHAGE	10049297	21	0.0001		FAECES HARD	10016101	5	0.0001
TOTAL LUNG CAPACITY DECREASED	10044100	25	0.0001		LAZINESS	10051602	21	0.0001		FEELING OF DESPAIR	10016344	5	0.0001
ULTRASOUND ANTENATAL SCREEN	10045399	25	0.0001		LEFT ATRIAL ENLARGEMENT	10051860	21	0.0001		FLUID OVERLOAD	10016803	5	0.0001
VAGINAL ULCERATION	10046943	25	0.0001		TILT TABLE TEST	10052700	21	0.0001		GASTRIC ULCER	10017822	5	0.0001
VITH NERVE PARALYSIS	10047641	25	0.0001		CONTINUOUS POSITIVE AIRWAY PRESSURE	10052934	21	0.0001		GASTROENTERITIS	10017888	5	0.0001
FOOD AVERSION	10049238	25	0.0001		SCAN MYOCARDIAL PERFUSION	10054082	21	0.0001		GLOBULIN	10018342	5	0.0001
UTERINE CONTRACTIONS DURING PREGNANCY	10049975	25	0.0001		ALLERGY TEST POSITIVE	10056352	21	0.0001		GLOBULINS INCREASED	10018350	5	0.0001
PROSTATIC SPECIFIC ANTIGEN	10050704	25	0.0001		URINE KETONE BODY PRESENT	10057597	21	0.0001		HAEMORRHAGE IN PREGNANCY	10018981	5	0.0001
RHEUMATOID FACTOR INCREASED	10057962	25	0.0001		BREAST CANCER FEMALE	10057654	21	0.0001		HEPATIC FAILURE	10019663	5	0.0001
HIV ANTIBODY NEGATIVE	10058762	25	0.0001		BLADDER DISORDER	10061011	21	0.0001		HIATUS HERNIA	10020028	5	0.0001
HEART INJURY	10061200	25	0.0001		CHRONIC LEFT VENTRICULAR FAILURE	10063083	21	0.0001		HIP ARTHROPLASTY	10020096	5	0.0001
SPINAL DISORDER	10061368	25	0.0001		HERPES ZOSTER OTICUS	10063491	21	0.0001		HYPERVOLAEMIA	10020919	5	0.0001
UPPER LIMB FRACTURE	10061394	25	0.0001		EXTERNAL EAR PAIN	10065785	21	0.0001		HYPOAESTHESIA EYE	10020939	5	0.0001
SCAN NORMAL	10061505	25	0.0001		GINGIVAL ERYTHEMA	10067419	21	0.0001		ILLITERACY	10021401	5	0.0001
INNER EAR DISORDER	10061524	25	0.0001		OCCIPITAL NEURALGIA	10068106	21	0.0001		LIVER FUNCTION TEST ABNORMAL	10024690	5	0.0001
BRAIN SCAN NORMAL	10061944	25	0.0001		HEPATITIS B VIRUS TEST	10068415	21	0.0001		MEDICAL DIET	10027087	5	0.0001
MYOCARDIAL OEDEMA	10064966	25	0.0001		FACIAL ASYMMETRY	10068737	21	0.0001		MONOPARESIS	10027925	5	0.0001
HEPATITIS C TEST NEGATIVE	10065001	25	0.0001		STAPHYLOCOCCUS TEST POSITIVE	10070052	21	0.0001		MYELITIS	10028524	5	0.0001
FLOW CYTOMETRY	10065440	25	0.0001		EYE COLOUR CHANGE	10072289	21	0.0001		NEOPLASM	10028980	5	0.0001
BETA-2 GLYCOPROTEIN ANTIBODY	10066403	25	0.0001		AUTOIMMUNE HAEMOLYTIC ANAEMIA	10073785	21	0.0001		NEOPLASM MALIGNANT	10028997	5	0.0001
LIVER INJURY	10067125	25	0.0001		VACCINATION SITE HYPOAESTHESIA	10076168	21	0.0001		NEURALGIC AMYOTROPHY	10029229	5	0.0001
HYPOOSMOLAR STATE	10074867	25	0.0001		HERPES VIRUS TEST	10077971	21	0.0001		OTITIS MEDIA	10033078	5	0.0001
HERPES VIRUS TEST	10077971	25	0.0001		SKIN INDENTATION	10079274	21	0.0001		PANCREATIC DISORDER	10033616	5	0.0001
ALBUMIN GLOBULIN RATIO NORMAL	10001569	24	0.0001		MAGNETIC RESONANCE IMAGING BRAIN NORMAL	10083129	21	0.0001		PANCYTOPENIA	10033661	5	0.0001
AMYLASE	10002013	24	0.0001		MAGNETIC RESONANCE IMAGING JOINT	10083134	21	0.0001		PAPILLOEDEMA	10033712	5	0.0001
BIOPSY ENDOMETRIUM	10004769	24	0.0001		AMYLASE	10002013	20	0.0001		PERICARDIAL DRAINAGE	10034471	5	0.0001
BONE SCAN	10006009	24	0.0001		ANGIOGRAM PULMONARY	10002440	20	0.0001		PERSONALITY CHANGE	10034719	5	0.0001
BREAST CANCER	10006187	24	0.0001		ANGIOPLASTY	10002475	20	0.0001		PREMATURE LABOUR	10036600	5	0.0001
CYSTOSCOPY	10011814	24	0.0001		AORTIC ANEURYSM	10002882	20	0.0001		PROTEINURIA	10037032	5	0.0001
DERMATITIS ATOPIC	10012438	24	0.0001		BLOOD URIC ACID NORMAL	10005862	20	0.0001		PROTHROMBIN LEVEL	10037047	5	0.0001
EXOPHTHALMOS	10015683	24	0.0001		CARDIAC TAMPONADE	10007610	20	0.0001		PULMONARY HAEMORRHAGE	10037394	5	0.0001
FAILURE TO THRIVE	10016165	24	0.0001		DYSHIDROTIC ECZEMA	10013913	20	0.0001		ROSACEA	10039218	5	0.0001
FOLLICULITIS	10016936	24	0.0001		ELECTROCARDIOGRAM ST SEGMENT DEPRESSION	10014391	20	0.0001		SINUS ARRHYTHMIA	10040739	5	0.0001
HIGH DENSITY LIPOPROTEIN DECREASED	10020060	24	0.0001		EMBOLISM VENOUS	10014522	20	0.0001		SKIN DISCOMFORT	10040830	5	0.0001
LAGOPHTHALMOS	10023683	24	0.0001		FOOD POISONING	10016952	20	0.0001		SKIN INFECTION	10040872	5	0.0001
PREMATURE BABY	10036590	24	0.0001		HYPERVOLAEMIA	10020919	20	0.0001		SLEEP TERROR	10041010	5	0.0001
TENDON DISORDER	10043239	24	0.0001		KNEE ARTHROPLASTY	10023469	20	0.0001		SMEAR TEST	10041210	5	0.0001
CORONARY ARTERY DISSECTION	10048631	24	0.0001		MESENTERIC VEIN THROMBOSIS	10027402	20	0.0001		SOMNAMBULISM	10041347	5	0.0001
BASOPHIL COUNT	10049695	24	0.0001		OESOPHAGEAL PAIN	10030180	20	0.0001		STATUS EPILEPTICUS	10041962	5	0.0001
EYE OEDEMA	10052139	24	0.0001		PACKED RED BLOOD CELL TRANSFUSION	10033359	20	0.0001		SWEATING FEVER	10042666	5	0.0001
VULVOVAGINAL PRURITUS	10056530	24	0.0001		PROTHROMBIN LEVEL	10037047	20	0.0001		THYROXINE	10043813	5	0.0001
UROBILINOGEN URINE	10059506	24	0.0001		RESPIRATORY DEPRESSION	10038678	20	0.0001		TIC	10043833	5	0.0001
INTRAOCULAR PRESSURE TEST	10060950	24	0.0001		SKIN HYPERTROPHY	10040867	20	0.0001		TONGUE MOVEMENT DISTURBANCE	10043963	5	0.0001
TOXICOLOGIC TEST	10061384	24	0.0001		SPINAL COMPRESSION FRACTURE	10041541	20	0.0001		TONSILLITIS	10044008	5	0.0001
FOOD INTOLERANCE	10061958	24	0.0001		STRABISMUS	10042159	20	0.0001		TOOTH ABSCESS	10044016	5	0.0001
GENITAL PAIN	10061979	24	0.0001		THROMBOPHLEBITIS	10043570	20	0.0001		TRIGGER FINGER	10044654	5	0.0001
PHYSICAL EXAMINATION NORMAL	10062079	24	0.0001		ULTRASOUND LIVER	10045427	20	0.0001		ULTRASOUND KIDNEY ABNORMAL	10045422	5	0.0001
HEART VALVE INCOMPETENCE	10067660	24	0.0001		WHITE BLOOD CELLS URINE NEGATIVE	10047965	20	0.0001		UTERINE LEIOMYOMA	10046798	5	0.0001
OROPHARYNGEAL BLISTERING	10067950	24	0.0001		X-RAY OF PELVIS AND HIP NORMAL	10048161	20	0.0001		UVEITIS	10046851	5	0.0001
ESCHERICHIA TEST POSITIVE	10070090	24	0.0001		GINGIVAL BLISTER	10049304	20	0.0001		VOCAL CORD PARALYSIS	10047674	5	0.0001
VARICELLA VIRUS TEST NEGATIVE	10070445	24	0.0001		TONIC CLONIC MOVEMENTS	10051171	20	0.0001		CORONARY ARTERY DISSECTION	10048631	5	0.0001
ANION GAP INCREASED	10002528	23	0.0001		IMPAIRED SELF-CARE	10052404	20	0.0001		ALCOHOL USE	10048921	5	0.0001
APRAXIA	10003062	23	0.0001		EPIGASTRIC DISCOMFORT	10053155	20	0.0001		SCAR PAIN	10049002	5	0.0001
ATRIOVENTRICULAR BLOCK COMPLETE	10003673	23	0.0001		PATIENT ISOLATION	10053315	20	0.0001		MILLER FISHER SYNDROME	10049567	5	0.0001
AUDIOGRAM NORMAL	10003762	23	0.0001		URINE OUTPUT INCREASED	10059896	20	0.0001		BREAST DISCOMFORT	10049872	5	0.0001
BILIRUBIN CONJUGATED	10004684	23	0.0001		HEPATOBILIARY SCAN	10061946	20	0.0001		SPUTUM CULTURE	10050419	5	0.0001
BLOOD FOLLICLE STIMULATING HORMONE	10005531	23	0.0001		INVESTIGATION	10062026	20	0.0001		PROSTATIC SPECIFIC ANTIGEN	10050704	5	0.0001
BREAST CYST	10006220	23	0.0001		VULVOVAGINAL BURNING SENSATION	10067641	20	0.0001		HAPTOGLOBIN	10050744	5	0.0001
COLITIS ISCHAEMIC	10009895	23	0.0001		VIBRATORY SENSE INCREASED	10068327	20	0.0001		TRANSFERRIN SATURATION DECREASED	10050770	5	0.0001
EPISCLERITIS	10015084	23	0.0001		VARICELLA VIRUS TEST NEGATIVE	10070445	20	0.0001		URINE LEUKOCYTE ESTERASE POSITIVE	10050795	5	0.0001
HYPERCAPNIA	10020591	23	0.0001		OESOPHAGOGASTRODUODENOSCOPY ABNORMAL	10072163	20	0.0001		ADENOVIRUS TEST	10050991	5	0.0001
HYPERNATRAEMIA	10020679	23	0.0001		IMPLANTABLE CARDIAC MONITOR INSERTION	10074731	20	0.0001		DYSCHEZIA	10051244	5	0.0001
LOSS OF CONTROL OF LEGS	10024860	23	0.0001		CORONAVIRUS TEST NEGATIVE	10084269	20	0.0001		PROSTATOMEGALY	10051482	5	0.0001
PAPILLOEDEMA	10033712	23	0.0001		PRODUCT DOSE OMISSION IN ERROR	10084404	20	0.0001		PHYSICAL DECONDITIONING	10051588	5	0.0001
SENSATION OF BLOOD FLOW	10039996	23	0.0001		BIOPSY BREAST	10004744	19	0.0001		ACUTE CORONARY SYNDROME	10051592	5	0.0001
SKIN INFECTION	10040872	23	0.0001		BLEPHARITIS	10005148	19	0.0001		SPUTUM CULTURE POSITIVE	10051612	5	0.0001
SPINAL X-RAY NORMAL	10041606	23	0.0001		BLOOD MAGNESIUM INCREASED	10005655	19	0.0001		EYELIDS PRURITUS	10051627	5	0.0001
SUBMAXILLARY GLAND ENLARGEMENT	10042419	23	0.0001		BLOOD OSMOLARITY DECREASED	10005696	19	0.0001		POSTMENOPAUSE	10051775	5	0.0001
SUFFOCATION FEELING	10042444	23	0.0001		CAROTID ARTERY STENOSIS	10007687	19	0.0001		SKIN INDURATION	10051837	5	0.0001
TUBERCULIN TEST	10044726	23	0.0001		DEMENTIA ALZHEIMER'S TYPE	10012271	19	0.0001		EYELID MARGIN CRUSTING	10052132	5	0.0001
VENOGRAM ABNORMAL	10047209	23	0.0001		EPSTEIN-BARR VIRUS INFECTION	10015108	19	0.0001		ELECTROCARDIOGRAM ST-T SEGMENT ABNORMAL	10052333	5	0.0001
VULVAL ULCERATION	10047768	23	0.0001		FOOT FRACTURE	10016970	19	0.0001		ULTRASOUND UTERUS	10052601	5	0.0001
BONE DENSITOMETRY	10050973	23	0.0001		HAEMOLYSIS	10018910	19	0.0001		ORGAN FAILURE	10053159	5	0.0001
EYELID MARGIN CRUSTING	10052132	23	0.0001		JUGULAR VEIN THROMBOSIS	10023237	19	0.0001		THERMAL BURN	10053615	5	0.0001
ELECTROCARDIOGRAM REPOLARISATION ABNORMALITY	10052464	23	0.0001		LIPOMA	10024612	19	0.0001		DENTAL DISCOMFORT	10054217	5	0.0001
ALTERED VISUAL DEPTH PERCEPTION	10053549	23	0.0001		NEURITIS	10029240	19	0.0001		CEREBRAL DISORDER	10054938	5	0.0001
BONE SWELLING	10053631	23	0.0001		PERSONALITY CHANGE	10034719	19	0.0001		OPTICAL COHERENCE TOMOGRAPHY	10057208	5	0.0001
ALLERGY TEST POSITIVE	10056352	23	0.0001		POLYARTHRITIS	10036030	19	0.0001		PARANASAL SINUS HYPERSECRETION	10057392	5	0.0001
QRS AXIS ABNORMAL	10057624	23	0.0001		POLYDIPSIA	10036067	19	0.0001		TOBACCO USER	10057581	5	0.0001
LUNG HYPERINFLATION	10059487	23	0.0001		RETINAL HAEMORRHAGE	10038867	19	0.0001		BLOOD KETONE BODY	10057593	5	0.0001
SPONDYLITIS	10061371	23	0.0001		THYROID FUNCTION TEST ABNORMAL	10043730	19	0.0001		BLOODY DISCHARGE	10057687	5	0.0001
HEPATITIS VIRAL TEST	10061999	23	0.0001		TRANSVERSE SINUS THROMBOSIS	10044457	19	0.0001		HYPERTENSIVE URGENCY	10058181	5	0.0001
PREMENSTRUAL PAIN	10065347	23	0.0001		ULTRASOUND ANTENATAL SCREEN NORMAL	10045401	19	0.0001		TROPONIN T INCREASED	10058269	5	0.0001
HEPATITIS C VIRUS TEST	10068416	23	0.0001		BASOPHIL COUNT	10049695	19	0.0001		CARDIAC FUNCTION TEST NORMAL	10058478	5	0.0001
FOETAL HYPOKINESIA	10068461	23	0.0001		EXTREMITY CONTRACTURE	10050732	19	0.0001		PSYCHOGENIC SEIZURE	10058895	5	0.0001
AUTOIMMUNE HAEMOLYTIC ANAEMIA	10073785	23	0.0001		URTICARIA CHRONIC	10052568	19	0.0001		EYELID PAIN	10059208	5	0.0001
NONINFECTIVE ENCEPHALITIS	10074712	23	0.0001		ALTERED VISUAL DEPTH PERCEPTION	10053549	19	0.0001		BLOOD SMEAR TEST NORMAL	10059664	5	0.0001
HERPES SIMPLEX TEST	10077968	23	0.0001		BLOOD KETONE BODY	10057593	19	0.0001		ANTIACETYLCHOLINE RECEPTOR ANTIBODY	10059956	5	0.0001
CEREBELLAR STROKE	10079062	23	0.0001		NUCHAL RIGIDITY	10058483	19	0.0001		COMPUTERISED TOMOGRAM CORONARY ARTERY	10060804	5	0.0001
INJECTION SITE INDENTATION	10079277	23	0.0001		CSF TEST NORMAL	10059702	19	0.0001		CRANIAL NERVE DISORDER	10061093	5	0.0001
INJECTION SITE MUSCLE WEAKNESS	10084588	23	0.0001		ANTI-THYROID ANTIBODY POSITIVE	10060310	19	0.0001		GASTROINTESTINAL MOTILITY DISORDER	10061173	5	0.0001
ABSCESS DRAINAGE	10000279	22	0.0001		EYE INJURY	10061128	19	0.0001		UPPER LIMB FRACTURE	10061394	5	0.0001
ACCIDENT	10000369	22	0.0001		MALNUTRITION	10061273	19	0.0001		RENAL FUNCTION TEST ABNORMAL	10061480	5	0.0001
AORTIC ANEURYSM	10002882	22	0.0001		TOXICOLOGIC TEST	10061384	19	0.0001		RED BLOOD CELL ABNORMALITY	10061548	5	0.0001
ATRIOVENTRICULAR BLOCK SECOND DEGREE	10003677	22	0.0001		WHITE BLOOD CELL DISORDER	10061414	19	0.0001		IMMUNODEFICIENCY	10061598	5	0.0001
COCCYDYNIA	10009829	22	0.0001		ANTIBODY TEST POSITIVE	10061427	19	0.0001		BRAIN OPERATION	10061732	5	0.0001
CONTRACEPTION	10010808	22	0.0001		CULTURE POSITIVE	10061449	19	0.0001		TOOTH EXTRACTION	10062132	5	0.0001
CORONARY ARTERY BYPASS	10011077	22	0.0001		FLUID REPLACEMENT	10061858	19	0.0001		RESPIRATORY TRACT INFECTION	10062352	5	0.0001
CORONARY ARTERY THROMBOSIS	10011091	22	0.0001		HEPATITIS VIRAL TEST	10061999	19	0.0001		PERIPHERAL ARTERIAL OCCLUSIVE DISEASE	10062585	5	0.0001
CSF PROTEIN NORMAL	10011576	22	0.0001		NECK INJURY	10062211	19	0.0001		CHRONIC LEFT VENTRICULAR FAILURE	10063083	5	0.0001
EXERCISE ELECTROCARDIOGRAM	10015644	22	0.0001		STREPTOCOCCUS TEST POSITIVE	10070055	19	0.0001		GENE MUTATION IDENTIFICATION TEST NEGATIVE	10063479	5	0.0001
FLUID OVERLOAD	10016803	22	0.0001		ABSCESS DRAINAGE	10000279	18	0.0001		VASOPRESSIVE THERAPY	10064148	5	0.0001
GENERALISED OEDEMA	10018092	22	0.0001		BACK DISORDER	10003983	18	0.0001		NIH STROKE SCALE SCORE INCREASED	10065528	5	0.0001
BLOOD URINE ABSENT	10018868	22	0.0001		BLADDER DISCOMFORT	10005034	18	0.0001		PERCUTANEOUS CORONARY INTERVENTION	10065608	5	0.0001
ILLUSION	10021403	22	0.0001		BREAST CYST	10006220	18	0.0001		PHARYNGEAL DISORDER	10067353	5	0.0001
INCREASED TENDENCY TO BRUISE	10021688	22	0.0001		CARDIOLIPIN ANTIBODY	10007628	18	0.0001		HEPATITIS B VIRUS TEST	10068415	5	0.0001
INJECTION SITE INFECTION	10022076	22	0.0001		COCCYDYNIA	10009829	18	0.0001		RESPIRATORY SYNCYTIAL VIRUS TEST	10068562	5	0.0001
IRIDOCYCLITIS	10022941	22	0.0001		CORONARY ARTERY BYPASS	10011077	18	0.0001		ANTI-CYCLIC CITRULLINATED PEPTIDE ANTIBODY	10068810	5	0.0001
NERVE CONDUCTION STUDIES ABNORMAL	10029175	22	0.0001		DISSEMINATED INTRAVASCULAR COAGULATION	10013442	18	0.0001		BASAL GANGLIA INFARCTION	10069020	5	0.0001
PLATELET DISORDER	10035532	22	0.0001		DIVERTICULUM	10013554	18	0.0001		PRODUCT LABEL ISSUE	10069289	5	0.0001
PYELONEPHRITIS	10037596	22	0.0001		DIZZINESS EXERTIONAL	10013576	18	0.0001		TRAUMATIC LUNG INJURY	10069363	5	0.0001
RENAL INFARCT	10038470	22	0.0001		ELECTROCARDIOGRAM ST SEGMENT ABNORMAL	10014390	18	0.0001		CLOSTRIDIUM TEST	10070270	5	0.0001
STATUS EPILEPTICUS	10041962	22	0.0001		ENURESIS	10014928	18	0.0001		EHRLICHIA TEST	10070399	5	0.0001
TRANSVERSE SINUS THROMBOSIS	10044457	22	0.0001		HIGH DENSITY LIPOPROTEIN DECREASED	10020060	18	0.0001		VARICELLA VIRUS TEST NEGATIVE	10070445	5	0.0001
ULTRASOUND KIDNEY NORMAL	10045423	22	0.0001		ILEUS	10021328	18	0.0001		FUNGAL TEST	10070457	5	0.0001
ULTRASOUND LIVER	10045427	22	0.0001		IMPAIRED GASTRIC EMPTYING	10021518	18	0.0001		VERTEBRAL ARTERY DISSECTION	10071716	5	0.0001
VAGINAL INFECTION	10046914	22	0.0001		INAPPROPRIATE AFFECT	10021588	18	0.0001		OVARIAN VEIN THROMBOSIS	10072059	5	0.0001
VISUAL FIELD TESTS	10047566	22	0.0001		IRON BINDING CAPACITY TOTAL	10022960	18	0.0001		INCOMPLETE COURSE OF VACCINATION	10072103	5	0.0001
C-REACTIVE PROTEIN DECREASED	10049220	22	0.0001		LAGOPHTHALMOS	10023683	18	0.0001		OESOPHAGOGASTRODUODENOSCOPY ABNORMAL	10072163	5	0.0001
MOUTH INJURY	10049294	22	0.0001		MENINGITIS	10027199	18	0.0001		DRAIN PLACEMENT	10072795	5	0.0001
[truncated: 6,816 more rows]
