# Supplementary material for: Analyzing the Systems Biology Effects of COVID-19 mRNA Vaccines to Assess Their Safety and Putative Side Effects
Source: Pathogens. 2022 Jun 29;11(7):743. doi: 10.3390/pathogens11070743 (PMC9320269; doi:10.3390/pathogens11070743)
Supplement: Supplementary file 1 [file pathogens-11-00743-s001.zip › SupplementaryTableS5.xlsx]

## Sheet: SupplementaryTableS4
Supplementary Table S5. Calcium-disease connections mined from the CTD database.
Chemical Name	Chemical ID	Disease Name	Disease ID	Direct Evidence	Inference Network	Reference Count
Calcium	D002118	Hyperalgesia	MESH:D006930	marker/mechanism	ADM|AGT|ALOX5|AVP|BDKRB1|BDKRB2|CACNA1H|CACNA2D1|CALCA|CCL2|CNR1|CNR2|CXCL8|DRD3|EDN1|GFAP|HTR2A|IGF1|IL1B|IL6|ITGA2|KNG1|LEPR|MAPK1|MAPK3|NGF|NOS1|OPRM1|P2RX3|PNOC|PRKCE|PRKCG|PROK2|PROKR1|PTGER1|PTGS1|PTGS2|SLC12A5|SYN2|TAC1|TACR1|TNF|TNFRSF11B|TRPA1|TRPV1|TRPV4|VIP	73
Calcium	D002118	Heart Failure	MESH:D006333	marker/mechanism	ADRA2C|AGT|ATP2A1|ATP2A2|AVP|AVPR2|CAT|CCL2|CFD|CRP|CXCL2|CXCL8|CYBB|EDN1|EDNRA|EPHX2|GCG|GSK3B|HMOX1|HTR2B|IFNG|IL1B|IL6|NFE2L2|NOS3|NOX1|NPR1|POMC|PON1|PRL|PTGS1|PTGS2|PTH|REN|SERPINE1|SLC9A1|SOD1|SOD2|TNF|TRPM4|VEGFA	47
Calcium	D002118	Brain Ischemia	MESH:D002545	marker/mechanism	ASIC1|BDNF|CASP3|CASP9|CAT|CCL11|CCL2|CCL3|CCR4|CEBPB|CHRM1|CXCL10|CYCS|EGR1|F2|IL1B|IL6|MAP2K1|MAPK1|MAPK3|NFKBIA|PARP1|PTGS2|SOD1|SOD2|TNF|TP53	20
Calcium	D002118	Diabetes Mellitus, Type 2	MESH:D003924	marker/mechanism	ADCY5|AKT1|ATP2A2|CASP3|CAT|EDN1|EDNRA|EGFR|GCG|GCLC|HMOX1|HNF1A|HNF4A|IL6|INS1|KCNJ11|KL|LEP|LEPR|NFATC2|NOS3|PAM|PAX6|PPARA|PRKCB|S100A6|SLC2A1|SLC2A2|SLC2A4|SOD1|SOD2|TGFB1|TNF	36
Calcium	D002118	Inflammation	MESH:D007249	marker/mechanism	AGT|AKT1|ASIC1|BDKRB1|BDKRB2|BDNF|CALCA|CCL11|CCL2|CCL3|CHRNA4|CHRNB2|CRP|CXCL2|CXCL8|CXCR3|EDN1|EGR1|EIF4EBP1|F2R|F2RL1|HMOX1|IFNG|IL13|IL1B|IL6|JAK2|LEP|NGF|OXT|PARP1|PPARA|PTGS2|SCGB1A1|SOD1|TAC1|TGFA|TGFB1|TNF|TNFRSF11B|TP73|TRPA1|TRPV1|UCN|VEGFA	75
Calcium	D002118	Status Epilepticus	MESH:D013226	marker/mechanism	ABCC2|ATP2A2|BDNF|CASP3|CAT|CCL2|CCL3|CCR10|CCR8|CCR9|CNR1|DMD|EIF2AK3|GRIA2|GRM1|HMOX1|KCNMA1|NGF|NOS1|PTGS2|PTK2B|SLC12A5|SLC8A1|SLC8A3|SRC|TNF|VEGFA	29
Calcium	D002118	Myocardial Reperfusion Injury	MESH:D015428	marker/mechanism	AGT|ATP1A1|ATP2A2|CASP12|CASP3|CASP7|CASP9|CAT|CCL2|CYBB|EDN1|EPHX2|KNG1|NOS3|PPARA|SLC8A1|VDAC1|VEGFA	18
Calcium	D002118	Pain	MESH:D010146	marker/mechanism	ADM|AKT1|AVP|BDKRB1|BDKRB2|CACNA2D1|CNR1|DRD2|EDN1|HGF|HRH1|HTR1A|HTR7|KNG1|NPR1|OXT|PNOC|POMC|PROKR1|SLC9A1|TAC1|TNF|TRPA1|TRPV1|VIP	39
Calcium	D002118	Hypercalcemia	MESH:D006934	marker/mechanism	CALCA|CASR|CYP24A1|CYP27B1|IL6|KL|PTH|TNF|TNFRSF11B|TNFSF11	18
Calcium	D002118	Drug-Related Side Effects and Adverse Reactions	MESH:D064420	marker/mechanism	ABCB1|ABCC2|CACNA1H|CCL2|CP|CXCL8|CYP2E1|EPHX2|GC|HMOX1|HOMER1|HTR2B|IFNG|IGF1|IL6|NFE2L2|PPARA|PTGS2|REN|SOD1|SPP1|TNF|VEGFA	23
Calcium	D002118	Neurodegenerative Diseases	MESH:D019636	marker/mechanism	APP|GSR|HMOX1|IL6|NGF|PKD2|PSEN1|SNCA|SOD2|SPTAN1|VIM	15
Calcium	D002118	Epilepsy	MESH:D004827	marker/mechanism	ABCB1|ADRA2A|AKT1|BDNF|CHRM1|GFAP|GRM1|OPRM1|PCDH19|POMC|SLC12A5|TGFB1|VDAC1	16
Calcium	D002118	Amyotrophic Lateral Sclerosis	MESH:D000690	marker/mechanism	GFAP|GSR|NFE2L2|PON1|PTGS2|SOD1|SOD2|SQSTM1|TP53|UBB	45
Calcium	D002118	Alcoholism	MESH:D000437	marker/mechanism	ALDH2|CYP2E1|GABBR1|HTR2A|LHB|OPRM1|SNCA|TACR1	10
Calcium	D002118	Stroke	MESH:D020521	marker/mechanism	CXCR3|EDN1|EDNRA|F2|IL1B|IL6|PTGS2|SOD1|TGFB1|TNF	8
Calcium	D002118	Peripheral Nervous System Diseases	MESH:D010523	marker/mechanism	ABCB1|CACNA1B|CACNA1H|CASP9|GFAP|IGF1|IL6|MYO5A|NGF|PRKCE|SOD2	11
Calcium	D002118	Metabolic Syndrome	MESH:D024821	marker/mechanism	CCL2|CRP|IL6|LEP|NOS3|PON1	10
Calcium	D002118	Hyperparathyroidism, Secondary	MESH:D006962	marker/mechanism	CRP|IL6|PTH	4
Calcium	D002118	Neurotoxicity Syndromes	MESH:D020258	marker/mechanism	ABCB1|ADCYAP1|ADRA1B|CASP3|MTOR|NFE2L2|PON1|PRKCD|TGM1	10
Calcium	D002118	Atrial Fibrillation	MESH:D001281	marker/mechanism	CAMK2D|CAV1|EDN1|KCNH2|KCNN2|KCNN3|MYH7|NOS3|TTN	8
Calcium	D002118	Anemia	MESH:D000740	marker/mechanism	AGT|GSR|IGF2|PARP1|PRL|PTH|REN|SOD2|TNF	10
Calcium	D002118	Basal Ganglia Diseases	MESH:D001480	marker/mechanism	DRD2|DRD3|HTR2A|PDGFB|PRL	8
Calcium	D002118	Leukemia, Myelogenous, Chronic, BCR-ABL Positive	MESH:D015464	marker/mechanism	ALOX5|HSPA5|MAPK14	5
Calcium	D002118	Malignant Hyperthermia	MESH:D008305	marker/mechanism	RYR1	9
Calcium	D002118	Spasm	MESH:D013035	marker/mechanism	GCG|OXT	6
Calcium	D002118	Optic Neuritis	MESH:D009902	marker/mechanism	CAPN1	1
Calcium	D002118	Micronuclei, Chromosome-Defective	MESH:D048629	marker/mechanism	CYP1A1|CYP2E1|NFE2L2|PON1|TNF	6
Calcium	D002118	Malaria	MESH:D008288	marker/mechanism	CRP|TNF	3
Calcium	D002118	Atrioventricular Block	MESH:D054537	marker/mechanism	GNAI2|TRPM4	4
Calcium	D002118	Cerebral Palsy	MESH:D002547	marker/mechanism	POMC	2
Calcium	D002118	Mitochondrial Diseases	MESH:D028361	marker/mechanism	SOD2|TP53	3
Calcium	D002118	Scrapie	MESH:D012608	marker/mechanism	SOD1	1
Calcium	D002118	Vasospasm, Intracranial	MESH:D020301	marker/mechanism	S100A6	2
Calcium	D002118	Muscular Diseases	MESH:D009135	marker/mechanism	HTR7|IL1B|PPARA|TGFB1|TTN	8
Calcium	D002118	Angina Pectoris	MESH:D000787	marker/mechanism	AVP	3
Calcium	D002118	Kidney Tubular Necrosis, Acute	MESH:D007683	marker/mechanism	POMC|PPARA|SOD2	5
Calcium	D002118	Tachycardia, Ventricular	MESH:D017180	marker/mechanism	NOS3|RYR2	4
Calcium	D002118	Alkalosis	MESH:D000471	marker/mechanism	AGT	2
Calcium	D002118	Postoperative Complications	MESH:D011183	marker/mechanism	POMC	2
Calcium	D002118	Ventricular Premature Complexes	MESH:D018879	marker/mechanism	NOS3	2
Calcium	D002118	Pain, Postoperative	MESH:D010149	marker/mechanism	ABCB1	2
Calcium	D002118	Lymphoma, Non-Hodgkin	MESH:D008228	marker/mechanism	CYP2E1	2
Calcium	D002118	Abnormalities, Drug-Induced	MESH:D000014	marker/mechanism	CAT	3
Calcium	D002118	Chromosome 22, microdeletion 22 q11	MESH:C536797	marker/mechanism		1
Calcium	D002118	Conjunctivitis	MESH:D003231	marker/mechanism		1
Calcium	D002118	Dermatitis, Irritant	MESH:D017453	marker/mechanism		1
Calcium	D002118	Malabsorption Syndromes	MESH:D008286	marker/mechanism		1
Calcium	D002118	Mercury Poisoning, Nervous System	MESH:D020262	marker/mechanism		1
m-ACOD protocol	C070074	Pneumonia	MESH:D011014	marker/mechanism		1
Calcium	D002118	Polyneuropathies	MESH:D011115	marker/mechanism		1
Calcium	D002118	Ventricular Fibrillation	MESH:D014693	marker/mechanism		3
Calcium	D002118	Hypertension	MESH:D006973	marker/mechanism|therapeutic	ADCY5|ADRA2A|AGT|AGTR1B|ANXA1|AOC1|APOE|ATP1A1|ATP2B1|AVP|BDKRB2|CACNA1C|CACNA2D1|CALCA|CAT|CAV1|CCL2|CRP|CXCL2|CXCR2|CYBB|CYP1A1|DRD2|EDN1|EDN3|EDNRA|FXYD2|GCG|GCLC|GNAS|GSK3B|HMOX1|HRH3|HTR2B|IGF1|IL1B|IL6|KCNMB1|KLK1|KNG1|LEP|LEPR|LHB|MTOR|MYH7|NCF1|NEDD4L|NFE2L2|NOS3|NPR1|ORAI1|OXT|POMC|PPARA|PRKCD|PTGS2|PTH|REN|RPS6KB1|SERPINE1|SOD1|SOD2|STIM1|TACR1|TGFB1|TNF|TP53|TRPC3|TRPC5|UCN|VDR	248
Calcium	D002118	Cardiomyopathies	MESH:D009202	marker/mechanism|therapeutic	ABCC2|ADCY5|ADCYAP1|ADRB2|AGT|AKT1|APP|AVP|AVPR2|BDKRB2|CAT|DMD|EDN1|HGF|IL1B|IL4|IL6|LEPR|MAPK1|MAPK14|MAPK3|MYBPC3|PARP1|POMC|PRKCE|PSEN1|PTGS2|SOD2|TNF|TP53	30
Calcium	D002118	Seizures	MESH:D012640	marker/mechanism|therapeutic	ABCC2|ADCYAP1|ADRA1B|AGT|APOE|BDNF|CAT|CHRM1|CHRNA4|CHRNA7|CNR1|DRD1|DRD2|DRD3|HTR1A|IL1B|IL6|INS1|KCNJ11|LEP|NGF|NOS1|OPRM1|OXT|PAM|POMC|PRKCD|PTGS2|SLC12A5|SLC2A1|SLC30A1|SLC8A1|SLC8A3|SOD2|SYN2	68
Calcium	D002118	Acute Kidney Injury	MESH:D058186	marker/mechanism|therapeutic	AVP|BDKRB2|CP|EDN1|EGFR|EPHX2|GC|GSK3B|HMOX1|IGF1|IL6|KLK1|KNG1|NFE2L2|NOS3|OCLN|POMC|RAPGEF3|SOD1|SPP1|TGFB1|TNF|TP53|VEGFA	28
Calcium	D002118	Rickets	MESH:D012279	marker/mechanism|therapeutic	CYP27B1|PTH|PTH1R|VDR	6
Calcium	D002118	Neoplasms	MESH:D009369	marker/mechanism|therapeutic	ABCB1|CAPN1|CAT|CITED2|IL1B|KCNH2|NOS3|OCLN|PPARA|PTGS2|SOD2|TRPV1|VDR|VEGFA	21
Calcium	D002118	Hypocalcemia	MESH:D006996	marker/mechanism|therapeutic	CASR|POMC|PTH	6
Calcium	D002118	Arrhythmias, Cardiac	MESH:D001145	marker/mechanism|therapeutic	AGT|AVP|CACNA1C|EDN1|KCNH2|KNG1|PTGS2|RYR2	15
Calcium	D002118	Renal Insufficiency	MESH:D051437	marker/mechanism|therapeutic	AGT|APOE|CYP24A1|EDN1|IFNG|LEPR	10
Calcium	D002118	Nephrocalcinosis	MESH:D009397	marker/mechanism|therapeutic	POMC	3
Calcium	D002118	Hypotension	MESH:D007022	therapeutic	ADRA1B|ADRA2A|AGT|AVP|BDKRB2|CAT|CNR1|DRD1|DRD2|EDN1|EDN2|EDN3|FGF1|GCG|GRIA1|HRH1|IFNG|IL1B|IL6|KNG1|OXT|PNOC|POMC|PRL|REN|SOD1|TAC1|TNF|UCN|VIP	61
Calcium	D002118	Osteoporosis	MESH:D010024	therapeutic	ADCY5|ANXA2|COL1A2|CYP24A1|IL6|KL|P4HB|POMC|PTH|REN|SOD2|TGFB1|TNFRSF11B|TNFSF11	22
Calcium	D002118	Weight Gain	MESH:D015430	therapeutic	ANXA2|ANXA5|APP|CALM1|CAV1|CNR1|DRD2|FGF1|IGFBP5|IQGAP1|KCNMA1|KCNMB1|LEP|LEPR|MYO1B|OXT|POMC|TNF|VIM	21
Calcium	D002118	Colitis	MESH:D003092	therapeutic	ALOX5|GCG|HMOX1|IFNG|IGF1|IL1B|IL4|IL6|PTGS2|SRC|TNF	12
Calcium	D002118	Osteoporosis, Postmenopausal	MESH:D015663	therapeutic	CAT|IL1B|IL6|PTH|TGFB1|TNF	5
Calcium	D002118	Bradycardia	MESH:D001919	therapeutic	AGT|CACNA1D|CYP1A1|DRD2|EDN1|EDN2|EDN3|GCG|GNAI2|HTR1A|INS1|KNG1|LHB|POMC|PRL|TAC1|TACR1	25
Calcium	D002118	Kidney Diseases	MESH:D007674	therapeutic	ADRA1B|AGT|AGTR1A|ANXA1|CALB1|CYBB|EDN1|EGF|IGF1|KL|LEPR|NFE2L2|NPR1|PARP1|POMC|PPARA|PTGS2|REN|SOD2|SPP1|TGFB1|VIM	35
Calcium	D002118	Peptic Ulcer	MESH:D010437	therapeutic	EDN1|GAST|IL1B	4
Calcium	D002118	Hypoparathyroidism	MESH:D007011	therapeutic	CASR	2
Calcium	D002118	Bone Diseases	MESH:D001847	therapeutic	LEPR|TRPV4	4
Calcium	D002118	Urinary Bladder Diseases	MESH:D001745	therapeutic	VIP	2
Calcium	D002118	Nephrolithiasis	MESH:D053040	therapeutic	CYP24A1	2
Calcium	D002118	Periodontitis	MESH:D010518	therapeutic	CRP	2
Calcium	D002118	Drug Overdose	MESH:D062787	therapeutic	AGT|AVP	3
Calcium	D002118	Movement Disorders	MESH:D009069	therapeutic	CNR1|DRD1|DRD2|DRD3|OPRM1	5
m-ACOD protocol	C070074	Lymphoma, Non-Hodgkin	MESH:D008228	therapeutic		1
Calcium	D002118	Nerve Compression Syndromes	MESH:D009408	therapeutic		1
Calcium	D002118	Neurologic Manifestations	MESH:D009461	therapeutic		1
Calcium	D002118	Polyradiculopathy	MESH:D011128	therapeutic		1
Calcium	D002118	Pulpitis	MESH:D011671	therapeutic		1
Calcium	D002118	Sinus Arrest, Cardiac	MESH:D054138	therapeutic		1
Calcium	D002118	Water-Electrolyte Imbalance	MESH:D014883	therapeutic		1
Calcium	D002118	Liver Cirrhosis, Experimental	MESH:D008106		ABCB1|ABCC2|ADM|ADRA1B|AGT|AGTR1A|ALDH1A1|ALDH2|ANXA1|ANXA2|ANXA5|APP|ARRB2|CAMK2D|CASP12|CASP7|CAV1|CCL2|CCL5|CD38|CERK|CFD|CNR1|COL1A2|CTSS|CXCL1|CXCL10|CXCL12|CXCL9|CYBB|EDN1|EGF|F2R|FKBP1A|FXYD2|G6PC1|GC|GHR|GNAI2|HGF|HMOX1|IFNG|IGF1|IGFBP2|IL1B|IQGAP1|JAK2|KNG1|LEP|MGP|MMP1|MYL9|MYO5A|NFE2L2|NFKBIA|NOS3|NR0B2|PKD2|PKLR|PLSCR1|POMC|PRKCB|PRKCD|PRLR|PTAFR|PTGS1|PTGS2|S100A6|S100A9|SPTAN1|TGFB1…	43
Calcium	D002118	Diabetes Mellitus, Experimental	MESH:D003921		ADRA1A|AGT|ATP2A2|BDKRB1|CASP3|CAT|CAV1|CAV3|CYBB|CYP1A1|EDN1|GSR|HMOX1|IFNG|IGF1|IL1B|IL6|INS1|KCNJ11|LEP|LEPR|NCF1|NOS3|PAX6|PKLR|PPARA|PRKCA|PRKCD|PRKCE|PTGS2|REN|S100A6|SERPINE1|SLC2A2|SLC2A4|SLC9A1|SOD1|SOD2|TGFB1|TNF|TP53|VEGFA	55
Calcium	D002118	Myocardial Ischemia	MESH:D017202		ACTB|ADRB2|AGT|ATP1A1|CALR|CAMK2D|CCL2|CCL3|CCND1|CD38|CRP|CTNNB1|CXCL10|CXCL2|DUSP1|EDN1|EIF2AK3|EPHX2|F2RL1|FGF1|GCLC|GHR|HGF|HMGCS2|HMOX1|IGF1|IL1B|IL6|IL6ST|JAK2|KDR|MAPK14|NEDD4|NFKBIA|NOS3|P4HB|PDHA1|PLA2G2A|POMC|PPP2CA|PPP3R1|PRDX6|PRKCE|RYR2|SLC8A1|SOD2|TNF|VEGFA	19
Calcium	D002118	Autistic Disorder	MESH:D001321		ADM|ADRB2|AVP|AVPR1A|BDNF|CACNA1C|CACNA1H|CALCA|CAT|CHRNA4|CHRNA7|CHRNB2|CP|DRD1|DRD3|EGF|GABBR1|GABBR2|GHR|GRIA1|HTR2A|IFNG|IGF1|IGF2|IL13|IL4|IL6|ITPR3|KCNMA1|LEP|MAPK3|NF1|NRXN1|OXT|OXTR|PASK|PAX6|POMC|PON1|PRKCB|PRL|PRLR|PTGS2|SCT|SERPINE1|VIP	51
Calcium	D002118	Prostatic Neoplasms	MESH:D011471		ADRB2|AKT1|ALOX5|ANXA1|BAD|CALCA|CALR|CAMKK2|CAPNS1|CASP9|CAV1|CCND1|CTNNB1|CXCL12|CXCL8|CYP1A1|CYP1B1|CYP2E1|DDR1|DNAJC3|EGF|EGFR|EGR1|GHR|GSK3B|HMOX1|IGF1|IL6|IL6ST|ITPR1|JAK2|LEP|MAP2K1|MAP2K2|MAPK3|MTOR|NFE2L2|NOS3|NUCB2|P4HB|PARP1|PAX6|PDHA1|PIK3CB|PIK3CD|PON1|PPARA|PTGS2|SERPINE1|SOD2|STMN1|TGFA|TGFB1|TP53|TRPM4|VDR|VEGFA|VIM|VIP	82
Calcium	D002118	Cardiomegaly	MESH:D006332		ADRA1B|ADRA2A|ADRA2C|AGT|AGTR1A|AKT1|AOC1|ATP2A2|CAV1|CAV3|CYP1A1|CYP1B1|CYP2E1|DMD|EDN1|GLRX3|GSK3B|HMOX1|HRC|HTR2B|IGF1|IL1B|ITPR2|LIF|MYBPC3|NOS3|NPR1|POMC|PPARA|PRKCA|PRKCB|REN|SLC2A4|SOD2|SRC|TNF|TRPC1	59
Calcium	D002118	Carcinoma, Hepatocellular	MESH:D006528		ABCB1|ACO2|ACTB|ADRA1A|ADRA2B|AKT1|AXIN1|CAT|CCL3|CCND1|CEBPB|CP|CRP|CTNNB1|CXCL12|CXCL8|CYP1A1|CYP2E1|EGF|EGFR|EGR1|F2|GHR|HGF|HSPA5|IGF1|IGF2|IL6|IQGAP1|KCNN2|MARCO|MTOR|NFE2L2|NFKBIA|NR0B2|PARP1|PDGFB|PRDX6|PTGS2|PTH1R|PYGL|SLC2A1|SLC2A2|SOD1|SOD2|STAT1|STMN1|TGFA|TGFB1|TNF|TP53|USP2	53
Calcium	D002118	Breast Neoplasms	MESH:D001943		ABCB1|AKT1|BMP4|CASP7|CAT|CAV1|CCND1|CFL1|CNR2|CTNNB1|CXCL12|CXCL2|CXCL8|CXCL9|CXCR4|CYP1A1|CYP1B1|CYP24A1|EEF2|EGF|EGFR|FGFR1|GNAI2|HES1|HMOX1|HSP90AA1|IFNG|IGF1|IGFBP5|IL1B|IL6|KDR|LEP|LEPR|MMP1|MTOR|NFE2L2|NFKBIA|NOS3|OCLN|PARP1|PTGS1|PTGS2|SLC2A1|SLC2A2|SOD2|SPP1|SRC|STMN1|TNF|TP53|TP73|VDR|VIM	76
Calcium	D002118	Neoplasm Invasiveness	MESH:D009361		ACTB|ALOX5|ANXA1|ANXA2|CALR|CAT|CCL2|CCL5|CFL1|CHRNA7|CTNNB1|CTSS|CXCL12|CXCL8|CXCR4|CYP2E1|DMD|EEF2|EGF|EGFR|HGF|HMGCS2|HMOX1|IGF1|IL1B|IL6|MAPK1|MAPK3|MMP1|MYLK|NFE2L2|PAX6|SOD2|SRC|TGFB1|TNF|TRPM7|VIM	47
Calcium	D002118	Reperfusion Injury	MESH:D015427		AGT|ALOX5|CASP3|CAT|CCL2|CCL3|CXCL1|CXCL2|CXCL8|CYBB|EDN1|EGF|EGR1|GAST|HGF|HMOX1|IL1B|IL6|IL6ST|KDR|NOS3|PARP1|PLA2G2A|PPARA|PTGS1|PTGS2|SLC9A1|SOD1|SOD2|TNF|VIM	42
Calcium	D002118	Pulmonary Fibrosis	MESH:D011658		AGT|CALCA|CAT|CCL11|CCL2|CCL3|CCL5|CEBPB|CFD|CXCL2|CXCL8|CYSLTR2|EDN1|EGF|FGF1|HGF|HMOX1|IGF1|IL13|IL1B|IL4|IL6|MTOR|NFE2L2|PARP1|PDGFB|SOD1|SPP1|TGFA|TGFB1|TNF	33
Calcium	D002118	Obesity	MESH:D009765		ADRB2|AKAP1|AKT1|APOE|CCL2|CNR1|CRP|CTSS|CYCS|CYP1B1|CYP2E1|F2|GCG|GNAS|HMOX1|HSPA5|HTR2A|IGF2|IGFBP2|IL6|KCNMA1|LEP|LEPR|NR0B2|PARP1|POMC|PPARA|PTGS2|RAPGEF3|SERPINE1|SOD1|SOD2|TNF|TRPV1	58
Calcium	D002118	Schizophrenia	MESH:D012559		AKT1|APOE|AVP|BDNF|CCL2|CNR1|CP|DRD1|DRD2|DRD3|EPHX2|F2|FGFR1|GC|GSK3B|HCAR2|HRH1|HTR2A|HTR7|IL1B|IL6|KDR|MTOR|NOS1|NRXN1|OXTR|PIK3CB|SYN2|TAC1|TNF|TP53	36
Calcium	D002118	Lung Neoplasms	MESH:D008175		ACTB|AKT1|ANXA2|APOE|CAV1|CCND1|CHRNA7|CRP|CTNNB1|CYP1B1|CYP24A1|CYP2E1|DDR1|EEF2|EGFR|EGR1|FGF9|FGFR1|GAST|GC|GCLC|HES1|HMOX1|IFNG|IL1B|IL6|MAPK1|MAPK14|MAPK3|MMP1|PON1|PRDX6|SPP1|STIM1|TGFB1|TNF|TP53|TP73|WNT5A	57
Calcium	D002118	Neoplasm Metastasis	MESH:D009362		ABCB1|ALOX5|ANXA1|CAT|CAV1|CFL1|CREB1|CTNNB1|CXCL12|CXCR4|DMD|EEF2|EGF|EGFR|EIF4A2|HGF|HSP90AA1|IGF1|IL6|MAPK1|MAPK3|MMP1|MYLK|NFE2L2|PTGS2|SOD2|SPP1|STAT1|TGFB1|TNF|TP53|VEGFA|VIM|VIP	41
Calcium	D002118	Mesothelioma, Malignant	MESH:D000086002		AGO2|ANXA2|CCL3|CCL5|CCL7|CTNNB1|CXCL12|CXCL8|CXCL9|EGFR|FGF9|HGF|IFNG|IL4|IL6|NGF|PARP1|RYR2|SLC2A1|SOD2|TP53|VIM	9
Calcium	D002118	Arthritis, Rheumatoid	MESH:D001172		ABCB1|ABCC2|ALOX5|BDKRB2|BMP4|CAT|CD28|CP|CRP|CXCL2|CXCL8|CXCR4|F2|GC|GRK6|IFNG|IL1B|IL6|IL6ST|NCF1|PON1|PTGS1|PTGS2|SOD2|STAT1|TNF|TNFRSF11B|VEGFA	26
Calcium	D002118	Carcinoma, Squamous Cell	MESH:D002294		AKT1|ANXA1|ANXA2|ANXA5|CCL2|CCND1|CXCL8|CYP1B1|EGFR|FGFR1|HCAR2|HCAR3|HGF|IL6|IVL|KRT1|LORICRIN|MAPK1|MAPK3|NFE2L2|PTGER1|PTGS2|SOD2|TGFB1|TP53|VEGFA	23
Calcium	D002118	Colorectal Neoplasms	MESH:D015179		ABCB1|ABCB11|ABCC2|AKT1|ALDH2|BMP4|CALR|CCND1|CFTR|CTNNB1|CXCL8|CYP1B1|EGFR|IGF2|IL6ST|KDR|MMP1|PARP1|PAX8|PLA2G2A|PON1|PRKCB|PRKCE|PRKD1|PTGS2|PTPN12|SOD2|SRC|TGFB1|TNF|TP53|TRPM7	41
Calcium	D002118	Adenocarcinoma	MESH:D000230		AKT1|ALOX5|APOE|CCND1|CTNNB1|CXCL8|CYP2E1|DDR1|EEF2|EGF|EGFR|FGF9|GAST|HRH4|IL1B|KDR|MTOR|NOS3|PRKD1|PRL|PTGER1|PTGS2|SOD2|SPP1|TGFB1|TNF|TP53|VEGFA	35
Calcium	D002118	Mammary Neoplasms, Animal	MESH:D015674		ACTB|ADCY5|ANXA1|ANXA2|CCND1|CDC42|EGFR|FURIN|GNAI2|IL6ST|INS1|KNG1|MGP|PPARA|PRL|PRLR|PTGER1|RBP1|S100A6|S100A8|STMN1|TGFA|UBE2I|YWHAZ	11
Calcium	D002118	Hypersensitivity	MESH:D006967		CCL11|CCL2|CCL3|CCL7|CCR9|CXCL1|CXCL5|CXCL9|CXCR2|CXCR3|CYP1A1|IFNG|IL13|IL1B|IL4|IL6|IL6ST|KNG1|MYLK|SPP1|TAC1|TGFB1|TNF	9
Calcium	D002118	Mammary Neoplasms, Experimental	MESH:D008325		ACTB|ADCY5|AGTR1A|ANXA1|CCND1|CDC42|DDR1|EGFR|FURIN|GNAI2|HMOX1|IGF1|IL6ST|MGP|OXT|PPARA|PRL|PRLR|PTGER1|RBP1|S100A6|SOD2|SPP1|STMN1|TGFA|UBE2I|YWHAZ	18
Calcium	D002118	Stomach Neoplasms	MESH:D013274		ADRB2|ALOX5|ANXA5|BDNF|CAV1|CCND1|CXCL8|EGFR|F2R|GAST|HMOX1|HRH4|HTR1A|IL1B|IL6|KISS1|KISS1R|MAPK1|MAPK3|NDUFS1|NOS3|PAX6|PDHA1|PRKCB|PTGS2|RBP1|SERPINE1|SOD2|TGFA|TNF|TP53	29
Calcium	D002118	Pneumonia	MESH:D011014		AGT|CCL11|CCL2|CCL7|CCR9|CXCL1|CXCL5|CXCL9|CXCR2|CXCR3|EGR1|HMOX1|IFNG|IL13|IL1B|IL4|IL6|IL6ST|MYLK|PARP1|POMC|SPP1|TGFB1|TNF	8
Calcium	D002118	Alzheimer Disease	MESH:D000544		APOE|APP|BDNF|CALM1|CASP3|CHRNA7|CHRNB2|F2|GSK3B|HMOX1|IGF1|IGF2|IL1B|LEP|NOS3|PLCG2|PSEN1|PSEN2|PTK2B|SLC2A4|SOD2|TNF|VEGFA	72
Calcium	D002118	Colonic Neoplasms	MESH:D003110		ALOX5|CACNA2D1|CCND1|CP|CTNNB1|CXCL10|EGFR|GAST|GCG|HES1|HMGCS2|IFNG|IGF2|IL1B|KCNH2|LEP|MTOR|NOX1|OXT|PTGS2|S100A9|SLC2A1|SOD2|SRC|TNF|TP53|VEGFA	36
Calcium	D002118	Hernia, Diaphragmatic	MESH:D006548		AGT|AGTR1A|AGTR1B|BMP4|CFTR|EDN1|EDNRA|IGF1|IGF2|IL6|KCNMA1|NOS3|TGFB1|TNF	12
Calcium	D002118	Fibrosis	MESH:D005355		ADCY5|ADRA2A|ADRA2C|ADRB2|AGT|AGTR1A|AKT1|APOE|COL1A2|CTNNB1|HMOX1|IL1B|IL4|KLK1|LEPR|NPR1|PDGFB|PTGS2|REN|SOD2|SPHK1|TAC1|TGFB1|TNF|VIM	36
Calcium	D002118	Atherosclerosis	MESH:D050197		AGT|ALOX5|APOE|CCL2|CCL3|CNR2|CRP|HRH1|IFNG|IGF2|IL6|MMP1|NOS3|PARP1|PLA2G2A|PON1|PTGS2|SERPINE1|SOD1|SOD2|TNF|TRPV1|VEGFA	51
Calcium	D002118	Disease Models, Animal	MESH:D004195		AKT1|APP|BDKRB2|CACNA1D|CALCA|CLN8|CNR1|CNR2|CTNNB1|DMD|GFAP|IFNG|IL1B|KL|KNG1|MAPK1|MAPK3|MYBPC3|NFE2L2|P2RX7|PKD1|PRKCG|PSEN1|PTH|SERPINE1|SNCA|SOD1|TNF|VIM	40
Calcium	D002118	Carcinoma	MESH:D002277		ABCB1|ACTB|ADCY5|ANXA1|CCND1|CDC42|EGFR|FURIN|GNAI2|IL6ST|MGP|OXT|PPARA|PRLR|PTGS1|PTGS2|RBP1|S100A6|SOD2|STMN1|TGFB1|TP53|UBE2I|YWHAZ	16
Calcium	D002118	Arthritis, Experimental	MESH:D001169		ABCB1|CALCA|CAT|CP|CRP|EGFR|GSK3B|IFNG|IL13|IL1B|IL4|IL6|LEP|STAT1|TAC1|TNF|TNFRSF11B|VEGFA	18
Calcium	D002118	Asthma	MESH:D001249		ADRB2|ALDH2|ALOX5|CAT|CCL11|CCL2|CCL5|CYP2E1|EDN1|HMOX1|IL13|IL1B|IL4|IL6|MMP1|PARP1|PPP2CA|PTGDR2|SOD1|TGFB1|TNF|TRPA1|VEGFA	27
Calcium	D002118	Infarction, Middle Cerebral Artery	MESH:D020244		ALOX5|CCL2|CCL7|CXCL2|CXCR2|EDN1|F2|IGF1|IL11|IL1B|IL6|IL6ST|NGF|SOD2|TNFAIP6	8
Calcium	D002118	Non-alcoholic Fatty Liver Disease	MESH:D065626		ABCC2|ALDH1A1|ALDH2|CAT|CYP2E1|F2|IL1B|IL4|JAK2|LEP|LIF|MMP1|NFE2L2|PPARA|PRKCA|PRKCD|PRKCE|TGFB1|TNF	10
Calcium	D002118	Liver Cirrhosis	MESH:D008103		ADRA1A|AGT|CCL2|CNR1|CNR2|COL1A2|CP|CTNNB1|F2|F2R|GC|HGF|IGFBP2|IL6|NFE2L2|P2RX7|REN|SOD2|SPP1|STAT1|TGFB1|TRPM7|VEGFA|VIM	21
Calcium	D002118	Calcinosis	MESH:D002114		CASP3|CCL2|COL18A1|DMD|FGF23|IL1B|JAK2|KL|PDGFB|POMC|SPP1|TGFB1|TNF|TP53	9
Calcium	D002118	Psoriasis	MESH:D011565		APOE|CAT|CP|CRP|HCAR2|IL13|IL1B|IL4|IL6|NFKBIA|REN|SOD2|TGFA|TNF|TP53|VEGFA	11
Calcium	D002118	Pulmonary Disease, Chronic Obstructive	MESH:D029424		CRP|CXCL1|CXCL2|CXCL8|CYP1A1|HMOX1|HTR2A|IL6|MMP1|NOS3|RAPGEF3|TGFB1|TNF|TP53|TRPV4	14
Calcium	D002118	Cell Transformation, Neoplastic	MESH:D002471		ALDH1A1|CAT|CCND1|CTNNB1|CXCL8|CXCR4|EDN1|EGF|GCLC|GSK3B|IL6|KCNH2|NCF1|OCLN|PARG|PARP1|SLC2A1|SOD1|SOD2|TGFB1|TP53|VIM|WNT5A	29
Calcium	D002118	Nerve Degeneration	MESH:D009410		ADRA1B|APOE|APP|BDNF|CASP3|CDK5R1|CHRNA7|CHRNB2|CNR1|CP|CTNNB1|F2|IFNG|IGF1|IGF2|LEP|MAPK1|MAPK3|NGF|NOS1|PSEN1|SNCA|SOD1|SOD2|TGFA|TNF	46
Calcium	D002118	Diabetes Mellitus, Type 1	MESH:D003922		CASP12|CAT|CP|CRP|HNF1A|IFNG|IGF1|IL6|ITPR3|KCNJ11|NOS1|NOS3|TNF	9
Calcium	D002118	Ovarian Neoplasms	MESH:D010051		AKT1|ALOX5|CAMKK2|CAV1|CTNNB1|CXCL8|CYP1B1|EDNRA|EGFR|FGF1|IL6|IL6ST|MAPK1|MAPK3|MTOR|SLC2A1|SOD1|SOD2|TP53	18
Calcium	D002118	Parkinson Disease	MESH:D010300		ABCB1|ALDH2|BDNF|CP|CYP2E1|DRD1|DRD2|EDN1|GFAP|HGF|HMOX1|IGF2|IL6|NGF|NOS1|SNCA|SOD1|SOD2|TNF|TRPM2	44
Calcium	D002118	Esophageal Squamous Cell Carcinoma	MESH:D000077277		ABCC2|ADCYAP1|ALDH2|ANXA1|CALR|CCND1|CFL1|EGFR|FKBP1A|HSPA5|NFE2L2|PTGS2|SOD2|TP53	10
Calcium	D002118	Glomerulonephritis	MESH:D005921		ADM|AGT|CCL2|CCL3|CCL5|CCL7|CFD|CXCL8|CXCR3|IFNG|IL1B|IL6|NGF|POMC|TNF	12
Calcium	D002118	Chemical and Drug Induced Liver Injury	MESH:D056486		ABCB1|ABCC2|ACTB|AGT|ANXA2|APOE|BDKRB2|CAT|CCL2|CP|CRP|CTNNB1|CXCL1|CXCL10|CYP1A1|CYP1B1|CYP2E1|F2RL3|GC|GCLC|GSR|HMOX1|HSPA5|IFNG|IGF1|IL11|IL1B|IL4|IL6|ITPR1|KNG1|NFE2L2|NR0B2|OGDH|P4HB|PON1|PPARA|PRKCD|PTGS2|PYGL|RBP1|SOD1|SOD2|SPP1|TBXA2R|TNF|VEGFA|VIM	48
Calcium	D002118	Kidney Failure, Chronic	MESH:D007676		CAT|CCL2|CRP|CYBB|HMOX1|IGF1|IL6|NCF1|NGF|PPARA|PTGS1|PTGS2|SERPINE1|TGFB1|TNF	7
Calcium	D002118	Fatty Liver	MESH:D005234		AKT1|APOE|CAT|CCL2|CEBPB|CXCL8|CYCS|CYP1B1|CYP2E1|F2|F2R|LEP|LEPR|NFE2L2|NR0B2|POMC|PON1|PPARA|SERPINE1|SLC2A2|SOD1|SOD2|TNF	28
Calcium	D002118	Oral Submucous Fibrosis	MESH:D009914		COL1A2|CXCL8|IFNG|IL6|MMP1|PTGS2|TGFB1|TNF	2
Calcium	D002118	Epilepsy, Temporal Lobe	MESH:D004833		BDKRB1|BDKRB2|CNR1|GRM1|KDR|P2RX7|SLC12A5|TRPV1|VDR|VEGFA	9
Calcium	D002118	Abortion, Spontaneous	MESH:D000022		APOE|COL1A2|CXCL10|CYP1A1|CYP24A1|IGF1|IGF2|IL11|IL1B|IL6|JAK2|LIF|MGP|PRLR|TGFB1	5
Calcium	D002118	Endometriosis	MESH:D004715		CCL11|CFD|CNR1|CXCL9|DUSP1|EGFR|IGF1|ITGA2|NEDD4L|NEFM|NR1D2|PLA2G2A|PRL|PRLR|PTGS2|RGS4	6
Calcium	D002118	Asphyxia Neonatorum	MESH:D001238		CAT|PSEN1|PSEN2|PTGS2|SOD1|SOD2	1
Calcium	D002118	Carcinoma, Non-Small-Cell Lung	MESH:D002289		ABCB1|CAT|CXCL8|CYP2E1|EGFR|FGF9|FGFR1|GCLC|HES1|MMP1|MTOR|NFE2L2|OXTR|SOD2|TGFA|TP53|VEGFA	35
Calcium	D002118	Radiation Injuries, Experimental	MESH:D011833		IFNG|IL1B|MAPK1|MAPK3|NOS1|SOD1|SOD2|TNF	3
Calcium	D002118	Diabetic Nephropathies	MESH:D003928		AGT|CCL2|KDR|KLK1|LEPR|NFE2L2|NOS3|PON1|PRKCE|SERPINE1|SOD2|TGFB1|VDAC1|VEGFA	15
Calcium	D002118	Hepatitis, Autoimmune	MESH:D019693		CCL2|CCL5|CXCL1|IFNG|IL13|IL4|IL6|LEP|TGFB1	1
Calcium	D002118	Ischemia	MESH:D007511		AVP|CP|CXCL12|CXCR3|CYCS|EGR1|HMOX1|IL6|NOS3|OXT|REN|SOD1|SOD2|TP53	13
Calcium	D002118	Cocaine-Related Disorders	MESH:D019970		AGO2|BDNF|CALM1|CNR1|CREB1|DRD1|DRD2|DRD3|EGR1|GABBR1|GRIA1|GRIA2|HOMER1|HTR1A|HTR2A|MAPK1|MAPK3|NGF|OPRM1|POMC|PRL|SNCA	58
Calcium	D002118	Osteoarthritis	MESH:D010003		ACTB|BMP4|CALCA|COL1A2|CXCL2|EEF2|IL1B|PDHA1|PTGS2|SLC2A1|SOD2|TGFB1|TRPV4|VIM	11
Calcium	D002118	Neurogenic Inflammation	MESH:D020078		APP|CALCA|NGF|PNOC|POMC|PTGS2|TAC1|TACR1|TNF	10
Calcium	D002118	Intellectual Disability	MESH:D008607		ADRA2B|BDNF|CACNA1G|CALCA|COL18A1|GNAS|NF1|NRXN1|PARP1|PAX6|PRKCG|RALGDS|SLC2A1|VIP	7
Calcium	D002118	Myocardial Infarction	MESH:D009203		AGT|APOE|ATP1A1|CASP3|CAT|CREB1|F2|GCLC|GSK3B|HSPA5|IL1B|IL6|KLK1|MYH7|NOS3|PRKCE|REN|SOD1|SOD2|TGFB1|TNF|VDAC1	22
Calcium	D002118	Cholestasis, Extrahepatic	MESH:D001651		IL1B|IL6|MAPK1|MAPK14|MAPK3|NFE2L2|NOS3|TGFB1|TNF	3
Calcium	D002118	Cholestasis	MESH:D002779		ABCB11|ABCC2|AGT|CAT|CCL7|CNR1|CNR2|CXCL2|CXCL8|EGR1|F2RL3|IGF1|IL6|MAPK14|NFE2L2|POMC|PON1|SERPINE1|SLC23A2|TNF	15
Calcium	D002118	Hypertension, Pulmonary	MESH:D006976		ALOX5|CALCA|CCL2|CXCL8|EDN1|HTR2B|KCNMA1|LEPR|NFATC2|NOS3|PRKG1|SOD2|TGFA|TNF	18
Calcium	D002118	Wounds and Injuries	MESH:D014947		CALCA|CXCL1|CXCL2|EGF|GC|HMOX1|IL6|SPP1|TNF	6
Calcium	D002118	Dermatitis, Atopic	MESH:D003876		CCL11|CCL5|CXCL10|CXCR3|CYP1A1|IFNG|IL13|IL1B|IL4|IL6|PPARA|S100A8	6
Calcium	D002118	Dermatitis, Contact	MESH:D003877		CTSS|CXCR3|CYP1A1|CYP1B1|DUSP1|GCLC|GSR|HMOX1|HSP90AA1|IGFBP2|PRDX6|S100A8|SOD1|VEGFA	1
Calcium	D002118	COVID-19	MESH:D000086382		AGT|BTK|CCL2|CCL3|CRP|CXCL10|CXCL8|IL1B|IL6|TNF	7
Calcium	D002118	Squamous Cell Carcinoma of Head and Neck	MESH:D000077195		ABCB1|ABCC2|AKT1|CCND1|CTNNB1|IGF1|KISS1|PTGS2|SOD2|TP53	10
Calcium	D002118	Disease Progression	MESH:D018450		ABCB1|APOE|CAT|CCND1|CTNNB1|EDNRA|EGF|EGFR|NDUFS1|NFE2L2|PDHA1|SOD1|SOD2|STAT1|TP53	21
Calcium	D002118	Carcinoma, Renal Cell	MESH:D002292		ALDH1A1|ALOX5|EEF2|HNF1A|IL13|IL6|KCNMA1|MTOR|POMC|PTGS2|RYR1|SLC2A1|SOD2|TP53	12
Calcium	D002118	Heart Valve Diseases	MESH:D006349		CASP3|CCL2|COL18A1|COL1A2|FGFR1|HTR2B|IL1B|JAK2|SPP1	7
Calcium	D002118	Diabetic Cardiomyopathies	MESH:D058065		AGT|ATP2A2|IGF1|INS1|KLK1|RYR2|SPP1|TNF	7
Calcium	D002118	Trigeminal Neuralgia	MESH:D014277		CALCA|GFAP|IL1B|MAPK1|MAPK3|PRKCG|TNF	1
Calcium	D002118	Vascular System Injuries	MESH:D057772		AGTR1A|BDKRB1|BDKRB2|HMOX1|NFE2L2|SPP1|TNF	3
Calcium	D002118	Ureteral Obstruction	MESH:D014517		AGT|CCL2|EDN1|HES1|NOS3|NPPC|SERPINE1|TGFB1	3
Calcium	D002118	Esophageal Neoplasms	MESH:D004938		ABCB1|ACTB|ALDH2|CCND1|CXCL2|EGFR|KDR|NOS3|PTGS1|PTGS2|SOD2|TP53	16
Calcium	D002118	Substance Withdrawal Syndrome	MESH:D013375		AVP|BDNF|CHRNA7|CHRNB2|CNR1|CREB1|CRP|DRD2|GNAS|GRIA1|GRIA2|HRH1|MAPK1|MAPK3|PNOC|POMC|PRL|REN|TACR1	20
Calcium	D002118	Liver Neoplasms	MESH:D008113		ANXA2|CCND1|CCR4|CTNNB1|CXCL1|CYP2E1|HGF|HMOX1|IFT88|IGF2|ITIH1|MAPK14|NFE2L2|PPARA|PRKCE|SERPINE1|SLC2A1|TGFA|TNF|TP53	20
Calcium	D002118	Crohn Disease	MESH:D003424		CCL2|CRP|GPBAR1|IFNG|IGF1|IL6|LEP|PPARA|TNF	5
Calcium	D002118	Glioma	MESH:D005910		CAT|CCR4|FGFR1|MYLK|NF1|PTGS2|SOD1|SPP1|STMN1|TNF|TP53|TRPV4	15
Calcium	D002118	Bronchial Hyperreactivity	MESH:D016535		CALCA|CCL2|CXCL1|IL13|NGF|PTGS1|TAC1|TRPA1|VIP	9
Calcium	D002118	Asthma, Aspirin-Induced	MESH:D055963		CYSLTR1|CYSLTR2|PTGDR2|PTGIR|PTGS2|TBXA2R	3
Calcium	D002118	Pleural Diseases	MESH:D010995		CCL2|CXCR3|IFNG|IL4|IL6|TGFB1	3
Calcium	D002118	Infertility, Female	MESH:D007247		CACNA2D2|CEBPB|LEP|LEPR|LHB|LIF|MAPK1|MAPK3|PRL|TP53	7
Calcium	D002118	Liver Cirrhosis, Biliary	MESH:D008105		ABCC2|CCL5|CXCL10|CXCL9|CXCR5|MAPK14|NFE2L2|NOS3|TGFB1	5
Calcium	D002118	Melanoma	MESH:D008545		ALDH1A1|CAPN1|CP|CYP1B1|F2RL1|GNA11|IFNG|MAP2K1|MAP2K2|NF1|PARP1|PAX6|POMC|PTGS2|PTK2B|TNF|TP53	22
Calcium	D002118	Brain Injuries	MESH:D001930		ASIC1|BDNF|CCL2|CEBPB|CFB|CHRNA7|CXCL10|GSK3B|IL1B|IL6|PARP1|PTGS2|SOD2|TNF|VEGFA	13
Calcium	D002118	Insulin Resistance	MESH:D007333		ADM|ADRB2|CCL2|EGFR|GNAS|HMOX1|IGFBP2|INS1|KCNJ11|LEP|LEPR|NOS3|PPARA|SLC2A4|SOD2|TNF	29
Calcium	D002118	Amphetamine-Related Disorders	MESH:D019969		AKT1|ARRB2|BDNF|DRD1|DRD2|DRD3|NOS1|OPRM1|PICK1|PRKG1|SNCA	13
Calcium	D002118	Down Syndrome	MESH:D004314		CALCA|CXCL8|GATA1|PRDX6|SOD1|VIP	4
Calcium	D002118	Asthma, Occupational	MESH:D059366		PRKCA|PRKD1|PTGS1|PTGS2|TGFB1|TNF	2
Calcium	D002118	Respiratory Hypersensitivity	MESH:D012130		CCL11|CXCL1|HRH1|HSPA5|IL4|IL6|SERPINE1|TNF|VEGFA	6
Calcium	D002118	Sepsis	MESH:D018805		ADM|CASP3|CXCR2|IFNG|IL1B|IL6|MAPK1|MAPK3|NOS3|TGFB1|TNF	8
Calcium	D002118	Leishmaniasis, Visceral	MESH:D007898		CRP|CXCL8|HMOX1|IFNG|IL1B|IL6|TNF	6
Calcium	D002118	HIV Infections	MESH:D015658		ADRB2|CCL11|CCL2|CCL3|CCL5|CD28|CDC42|CXCL12|CXCR1|EIF4EBP1|HSP90AA1|IFNG	6
Calcium	D002118	Polycystic Ovary Syndrome	MESH:D011085		ADM|CAMK2D|DMD|GNAS|LEP|LHB|LIF|PTAFR|PTGER3|SCT|STAR|TRPV6	6
Calcium	D002118	Genetic Predisposition to Disease	MESH:D020022		ABCB1|ALDH2|CACNA1C|EGF|IL1B|JAK2|TGFA	7
Calcium	D002118	Nervous System Diseases	MESH:D009422		ABCB1|ABCC2|ADRB2|BDNF|CASP3|CASP9|CHRNA4|GFAP|NFATC2|NGF|NOS1|PTGS2|SERPINE1|SLC2A1|SOD1|TNF	16
Calcium	D002118	Gliosis	MESH:D005911		APP|BDNF|GFAP|ITGA2|LEPR|MAPK1|MAPK3|PSEN1|SOD1	8
Calcium	D002118	Lymphoma, Mantle-Cell	MESH:D020522		CCND1|CTNNB1|EIF4EBP1|GSK3B|MTOR|PIK3CD	5
Calcium	D002118	Hypoglycemia	MESH:D007003		CACNA1C|GSR|HNF1A|IGF2|IL1B|INS1|PPARA|SOD2|TNF	11
Calcium	D002118	Leukemia-Lymphoma, Adult T-Cell	MESH:D015459		CCR4|CD28|CSNK1A1|IFNG|IL4|PRKCB|TP73	2
Calcium	D002118	Hepatolenticular Degeneration	MESH:D006527		ANXA5|APOE|CP|CXCL8|IL6|SNCA|TNF	6
Calcium	D002118	Skin Neoplasms	MESH:D012878		AKT1|HCAR2|HCAR3|IGF1|IVL|KRT1|LORICRIN|NFE2L2|PTGS2|PTK2B|SOD2|TGFB1|TP53	14
Calcium	D002118	Endometrial Neoplasms	MESH:D016889		CCL2|CCND1|CNR1|CNR2|CXCL8|NFE2L2|STAR|TRPV1|TRPV2|VEGFA	6
Calcium	D002118	Acute Lung Injury	MESH:D055371		CASP3|CAT|CXCL2|EDN1|IL1B|IL6|MYLK|NFE2L2|TGFB1|TNFAIP6|VIP	9
Calcium	D002118	Ventricular Remodeling	MESH:D020257		ADRA1A|AGT|CTNNB1|FIS1|NFE2L2|NOS1|SLC9A1|TGFB1	6
Calcium	D002118	Uremia	MESH:D014511		KDR|MGP|NOS3|PTH|SPP1|TGFB1|TNFRSF11B|VDR	2
Calcium	D002118	Coronary Artery Disease	MESH:D003324		ATP2B1|CCL2|CRP|CXCL12|HECTD4|HMOX1|KL|NOS3|PON1|PTGS2|VEGFA	17
Calcium	D002118	Lewy Body Disease	MESH:D020961		EDN1|GFAP|IGF2|NGF|SNCA|SOD2	4
Calcium	D002118	Precancerous Conditions	MESH:D011230		AKT1|ALDH2|CAT|CCND1|CFL1|EGF|EIF4EBP1|IFT88|IGF2|IL6|PRKG1|PTGS2|SOD2|VEGFA	10
Calcium	D002118	Mouth Neoplasms	MESH:D009062		ANXA1|ANXA2|ANXA5|CCL2|CYP1B1|HMGCS2|PTGS2|SOD2|TP53	7
Calcium	D002118	Muscular Atrophy	MESH:D009133		AKT1|CITED2|CTNNB1|GSK3B|IGF1|KCNH2|SOD1|TNF	6
Calcium	D002118	Obesity, Morbid	MESH:D009767		BDNF|KCNMA1|LEP|LEPR	4
Calcium	D002118	Leishmaniasis, Cutaneous	MESH:D016773		CCL2|CXCL8|IFNG|IL1B|IL4|TNF	3
Calcium	D002118	Liver Neoplasms, Experimental	MESH:D008114		CCND1|CP|CTNNB1|CXCL9|CYP2E1|HGF|IL6|JAK2|KDR|MAPK1|MAPK3|SPP1|TGFA|TGFB1|TNF|TP53	12
Calcium	D002118	Heroin Dependence	MESH:D006556		BDNF|DRD2|LEP|NGF|OPRM1|POMC	5
Calcium	D002118	Brain Injuries, Traumatic	MESH:D000070642		IL1B|OCLN|PARP1|PTGS2|TNF	3
Calcium	D002118	Uterine Cervical Neoplasms	MESH:D002583		CCND1|CTNNB1|EGFR|HES1|JAK2|MTOR|VEGFA|WNT5A	7
Calcium	D002118	Cognition Disorders	MESH:D003072		AGT|APOE|APP|CDK5R1|CNR1|DRD2|DRD3|GSK3B|HTR2A|IGF2|NR0B2|OXTR|PSEN1|PTGS2|VIP	18
Calcium	D002118	Pancreatic Neoplasms	MESH:D010190		CNR1|CNR2|CTNNB1|CXCL8|EGFR|KDR|NFKBIA|PTGS2|SOD2|TGFB1|TNF|TP53	14
Calcium	D002118	Spinal Cord Injuries	MESH:D013119		CASP3|P2RX7|PARP1|PPP1R15A|SOD1|SQSTM1|VEGFA	6
Calcium	D002118	Polycystic Kidney, Autosomal Recessive	MESH:D017044		CFTR|EGFR|IFT88|SRC	5
Calcium	D002118	Liver Cirrhosis, Alcoholic	MESH:D008104		CAT|CYP2E1|IL6|SOD2|TGFB1|TNF	3
Calcium	D002118	Adrenal Gland Neoplasms	MESH:D000310		CDC42|CTNNB1|GNAS|PTGS2|TP53	2
Calcium	D002118	Carotid Artery Diseases	MESH:D002340		AGT|APOE|CCL2|HMOX1|TP53	4
Calcium	D002118	Colitis, Ulcerative	MESH:D003093		CASP3|CXCL8|CXCR1|CXCR2|HNF4A|IL1B|JAK2|SPHK1|TNF	9
Calcium	D002118	Cardiomyopathy, Dilated	MESH:D002311		ADRB2|CTNNB1|DMD|EGFR|MYH7|PSEN1|PSEN2|SOD2|TTN	10
Calcium	D002118	Thyroid Neoplasms	MESH:D013964		CCL2|CCND1|CXCL10|CXCL8|IL1B|IL6|PTGS2|TNF|TP53	4
Calcium	D002118	Mesothelioma	MESH:D008654		CAT|EGFR|EGR1|FGF1|IFNG|MTOR|SOD2|SPP1	10
Calcium	D002118	Pre-Eclampsia	MESH:D011225		AGT|ANXA5|CP|EDN1|HMOX1|NOS3|SERPINE1	6
Calcium	D002118	Barrett Esophagus	MESH:D001471		CXCL8|GAST|HGF|PTGS2|SLC9A1	4
Calcium	D002118	Asbestosis	MESH:D001195		CFD|HSPA5|IL1B|SPP1|TNF	6
Calcium	D002118	Diabetic Retinopathy	MESH:D003930		AGT|CASP3|CRP|PON1|SOD1|VEGFA	8
Calcium	D002118	Thrombosis	MESH:D013927		AGT|BDKRB2|CRP|F10|F2|HGF|HMOX1|P2RY1|PTGER3|PTGS2|SERPINE1|TNF	16
Calcium	D002118	Memory Disorders	MESH:D008569		APP|AVP|CHRM1|CHRNA7|CNR1|DRD2|HRH3|HTR1A|HTR2A|HTR7|IGF2|IL1B|KL|PNOC|PSEN1|VEGFA	31
Calcium	D002118	Shock, Hemorrhagic	MESH:D012771		CXCL1|CXCL2|IL6|SLC9A1|TNF	2
Calcium	D002118	Bipolar Disorder	MESH:D001714		BDNF|CACNA1C|CACNA1D|DRD1|GSK3B|HTR2A|ITIH1|POMC|TAC1|TACR1|TRPC3|TRPM2	14
Calcium	D002118	Multiple Sclerosis	MESH:D009103		APOE|CNR1|GC|IFNG|IL1B|P2RX7|POMC|VDR	10
Calcium	D002118	Aortic Aneurysm, Abdominal	MESH:D017544		AGT|NCF1|PARP1|PTGS2|SOD2	7
Calcium	D002118	Autoimmune Diseases	MESH:D001327		CD28|CXCR3|EGR1|F8|IFNG|IL4|IL6|SOD2	9
Calcium	D002118	Burns	MESH:D002056		IL1B|IL6|POMC|PTGS2|TNF	4
Calcium	D002118	Adenoma	MESH:D000236		ALOX5|ATP1A1|CACNA1D|CTNNB1|CYP1B1|IGF1|NF1|PRL|TP53|TRPM7	13
Calcium	D002118	Hyperemia	MESH:D006940		ADCYAP1|AGT|BDKRB2|CAT|CNR2|IL1B|KNG1|PTGS2|TAC1	9
Calcium	D002118	Ceroid lipofuscinosis, neuronal 1, infantile	MESH:C537948		FIS1|GFAP|PARP1|RPS6KB1	1
Calcium	D002118	Leukemia, Lymphocytic, Chronic, B-Cell	MESH:D015451		IL6|P2RX7|PLCG2|PTGS2|TNFSF11|TP53|VDR	7
Calcium	D002118	Hepatitis, Chronic	MESH:D006521		CASP3|CAT|CP|HGF|SOD1|TGFB1	2
Calcium	D002118	Myopathies, Structural, Congenital	MESH:D020914		MYH7|ORAI1|RYR1|STIM1	4
Calcium	D002118	Vascular Diseases	MESH:D014652		AGT|ALDH2|GCG|HGF|MYL9|MYLK|PKD2|SOD2|TNF	7
Calcium	D002118	Arthritis, Juvenile	MESH:D001171		CXCL1|CXCR2|CXCR4|DUSP1|EGF|EGR1|MAPK1|STIM1|TNFAIP6	2
Calcium	D002118	Berylliosis	MESH:D001607		CD28|IL6|TGFB1|TNF	7
Calcium	D002118	Cardiomyopathy, Hypertrophic	MESH:D002312		MYBPC3|MYH7|MYL2|NDUFS1|POMC|SLC9A1|TP53	14
Calcium	D002118	Lung Diseases	MESH:D008171		ADRA2B|ADRB2|IL13|PTGS2|PTH1R|SCGB1A1|SOD2|TGFB1|TNF|VEGFA	9
Calcium	D002118	Adrenocortical Carcinoma	MESH:D018268		ABCB1|CTNNB1|EGFR|IGF2|TP53	6
Calcium	D002118	Tobacco Use Disorder	MESH:D014029		BDNF|CHRNA7|CXCL8|DRD2|IL6|RPTOR	5
Calcium	D002118	Neuralgia	MESH:D009437		CACNA2D1|CXCR2|CXCR4|OPRM1|PRKG1|SCN9A|TAC1|TNF	10
Calcium	D002118	Hemangiosarcoma	MESH:D006394		CCND1|COL18A1|CTNNB1|KDR|TP53|VEGFA	3
Calcium	D002118	Neoplasm Recurrence, Local	MESH:D009364		CXCL9|EGFR|GNAI2|PTGS2|VEGFA|YWHAZ	6
Calcium	D002118	Leukemia, Myeloid, Acute	MESH:D015470		ANXA2|ANXA5|ATP1B1|CASP7|CBFB|CNR2|EIF4EBP1|HGF|JAK2|NF1|S100A8	11
Calcium	D002118	Albuminuria	MESH:D000419		AGT|CD38|CP|IL6|LEPR|PTGS2|REN|SOD2|TNF	13
Calcium	D002118	Proteinuria	MESH:D011507		AGT|APOE|CYBB|IFNG|LEP|POMC|PPARA|PTGS2|REN|SOD1|SPP1|TGFB1|VEGFA	17
Calcium	D002118	Graves Disease	MESH:D006111		GC|IFNG|IL4|IL6|TGFB1	3
Calcium	D002118	Inflammatory Bowel Diseases	MESH:D015212		CNR2|IL6|PLCG2|PTGS2|TGFB1|TNF	7
Calcium	D002118	Anxiety Disorders	MESH:D001008		APOE|APP|CACNA1C|CHRNB2|CNR1|CRP|DRD2|HTR7|OXT|PAM|TNF|UCN	13
Calcium	D002118	Cachexia	MESH:D002100		CXCL8|IGF1|IL6|PTGS2|TNF	2
Calcium	D002118	Arsenic Poisoning	MESH:D020261		CRP|CXCL2|IL1B|SOD2|TNF|TNFAIP6|TP53	4
Calcium	D002118	Myeloproliferative Disorders	MESH:D009196		CALR|FGFR1|JAK2|TP53	5
Calcium	D002118	Marijuana Abuse	MESH:D002189		ABCB1|AKT1|CALM1|CNR1	4
Calcium	D002118	Stomach Ulcer	MESH:D013276		ADM|CAT|EGF|IL1B|LEP|NOS3|PTGS1|PTGS2|TNF|VEGFA	17
Calcium	D002118	Lupus Erythematosus, Systemic	MESH:D008180		CAT|CFB|CRP|IL4|IL6|NCF1|PRL|PTGS2	7
Calcium	D002118	Craniofacial Abnormalities	MESH:D019465		ACTB|ANXA1|CSNK1A1|CTNNB1|EDN1|EDNRA|EGFR|FGFR1|NRXN1|PAX6|SEC61A1	16
Calcium	D002118	Vitamin A Deficiency	MESH:D014802		BMP4|PARP1|TGM1	3
Calcium	D002118	Spinocerebellar Ataxias	MESH:D020754		CACNA1A|CACNA1G|GRM1|PRKCG|TRPC3	7
Calcium	D002118	Osteolysis	MESH:D010014		SPP1|TNF|TNFRSF11B|TNFSF11	4
Calcium	D002118	Hyperglycemia	MESH:D006943		ADM|CCL2|CNR2|GCG|HNF1A|IL6|INS1|LEP|LEPR|NFE2L2|NOS3|PRKCB|PTGS2	30
Calcium	D002118	Protein Deficiency	MESH:D011488		CAT|GSR|SOD1	2
Calcium	D002118	Diabetes Mellitus	MESH:D003920		CAT|CP|CYBB|LEPR|NCF1|POMC|PON1|PTGS2|SOD1	9
Calcium	D002118	Premature Birth	MESH:D047928		CAT|EDN1|IL4|IL6|PTGS2|SOD2|TNF	3
Calcium	D002118	Nephrosis	MESH:D009401		AGT|EDN1|F2|REN|SOD1|VIM	6
Calcium	D002118	Carotid Stenosis	MESH:D016893		APOE|CXCL9|SPP1|TNFRSF11B	2
Calcium	D002118	Cardiomyopathy, Hypertrophic, Familial	MESH:D024741		MYBPC3|MYH7|MYL2	3
Calcium	D002118	Puberty, Precocious	MESH:D011629		GNAS|IGF1|KISS1R|LHB|PTGS2	5
Calcium	D002118	Turner Syndrome	MESH:D014424		CAT|SOD1|SOD2	1
Calcium	D002118	Retinal Diseases	MESH:D012164		HMOX1|OCLN|PDGFB|PKD2|TNF|VEGFA|VIM	4
Calcium	D002118	Fever	MESH:D005334		CXCL8|HTR1A|HTR2A|IFNG|IL1B|IL6|NOS1|POMC|PRKCD|PRL|PTGS2|SOD2|TNF	16
Calcium	D002118	Cleft Palate	MESH:D002972		CBFB|EGF|FGF9|FGFR1|NEDD4L|NOS3|TGFB1	6
Calcium	D002118	Ventricular Dysfunction, Left	MESH:D018487		ADCY5|ADRB2|AGT|ATP2A2|CTNNB1|EPHX2|IL6|NFE2L2|SOD2|VDAC1	10
Calcium	D002118	Lymphoma, Large B-Cell, Diffuse	MESH:D016403		ABCB1|CAT|PIK3CB|PIK3CD|RPS6KB1|SOD2	4
Calcium	D002118	Acute Coronary Syndrome	MESH:D054058		CRP|IL6|PON1|SOD2|TNF|VIM	5
Calcium	D002118	Parkinsonian Disorders	MESH:D020734		ALDH1A1|DRD2|GSR|NGF|PARP1|PNOC|PRKCD|PRL|SNCA	18
Calcium	D002118	Hyperthyroidism	MESH:D006980		CAT|GSR|PON1|SOD1|SOD2	3
Calcium	D002118	Mitochondrial Myopathies	MESH:D017240		IL1B|IL6|TNF|VDAC1	2
Calcium	D002118	Hyperinsulinism	MESH:D006946		CCL2|GCG|HMOX1|LEP|LEPR|NOS3|TNF	13
Calcium	D002118	HIV Wasting Syndrome	MESH:D019247		IL1B|IL6|TNF	1
Calcium	D002118	Learning Disabilities	MESH:D007859		APP|GRIA1|HMOX1|HTR1A|HTR7|IL1B|KL|NF1|PNOC|PSEN1|VEGFA	17
Calcium	D002118	Hypoxia	MESH:D000860		ACTB|BDNF|EGR1|GNAS|NOS1|NOS3|POMC|SOD2	8
Calcium	D002118	Glioblastoma	MESH:D005909		CXCL8|EGF|EGFR|HES1|IL1B|MTOR|NF1|VEGFA	8
Calcium	D002118	Kidney Neoplasms	MESH:D007680		ABCB1|CCND1|CYP1A1|EIF4EBP1|MAPK1|MAPK3|PTGS2|SOD2	6
Calcium	D002118	Adrenoleukodystrophy	MESH:D000326		HMOX1|IFNG|SOD2	1
Calcium	D002118	Sezary Syndrome	MESH:D012751		CCR4|MAPK1|PRKG1|TP53	2
Calcium	D002118	Entamoebiasis	MESH:D004749		IFNG|IL1B|IL6	1
Calcium	D002118	Recurrence	MESH:D012008		CTNNB1|CXCL12|CXCL5|EEF2|HMGCS2|POMC	5
Calcium	D002118	Celiac Disease	MESH:D002446		CCR4|CXCL10|CXCL9|IFNG|S100A9	2
Calcium	D002118	Puberty, Delayed	MESH:D011628		KISS1|KISS1R|LEPR|LHB	3
Calcium	D002118	Infertility, Male	MESH:D007248		ALDH2|CFTR|CYP1A1|LHB|NOS3|PON1|SOD2|TP53	11
Calcium	D002118	Ophthalmoplegia, Chronic Progressive External	MESH:D017246		IL1B|SOD1|SOD2	3
Calcium	D002118	Cholangiocarcinoma	MESH:D018281		EGFR|GNAS|IL6|PTGS2|TP53	4
Calcium	D002118	Dermatitis	MESH:D003872		CXCL12|EGF|EGFR|IL13|IL4|PARP1	3
Calcium	D002118	Alzheimer disease type 4	MESH:C536596		APOE|PSEN2	1
Calcium	D002118	Lung Injury	MESH:D055370		CCL2|CCL3|CYP1A1|HMOX1|IL6|NGF|PARP1|TGFA|TNF	10
Calcium	D002118	Alzheimer Disease, Familial, 3, with Spastic Paraparesis and Apraxia	MESH:C564330		APOE|PSEN1	1
Calcium	D002118	Spinocerebellar Ataxia 17	MESH:C564616		HMOX1|HSPA5|P4HB	1
Calcium	D002118	Kidney Calculi	MESH:D007669		CAT|POMC|SOD1|SPP1|TRPM7	5
Calcium	D002118	Amyotrophic lateral sclerosis 1	MESH:C531617		GFAP|PON1|SOD1|TNF|VIM	21
Calcium	D002118	Ischemic Attack, Transient	MESH:D002546		BAD|CASP9|CYCS|SOD1|SOD2	5
Calcium	D002118	Marijuana Use	MESH:D000074609		CNR1|HTR2A	1
Calcium	D002118	Amyloid Neuropathies	MESH:D017772		APP|PSEN1	1
Calcium	D002118	Chronic Periodontitis	MESH:D055113		CXCL12|TNFSF11	1
Calcium	D002118	Hyperparathyroidism	MESH:D006961		CASR|CCND1|PTH1R	4
Calcium	D002118	Hepatitis, Alcoholic	MESH:D006519		CCL5|CXCL8|TNF	2
Calcium	D002118	Edema	MESH:D004487		CALCA|CASP3|CASP9|CAT|CXCL8|GSR|IL11|IL6|KNG1|OXT|POMC|PTGS2|SLC9A1|TAC1|TNF|VIP	11
Calcium	D002118	Cerebral Amyloid Angiopathy	MESH:D016657		APOE|APP	2
Calcium	D002118	Morphine Dependence	MESH:D009021		CREB1|GRIA1|NOS1|OPRM1	4
Calcium	D002118	Glomerulosclerosis, Focal Segmental	MESH:D005923		AGT|EDN1|SERPINE1|SPP1|TGFB1|TRPC6	6
Calcium	D002118	Hypertrophy, Left Ventricular	MESH:D017379		AGT|CTNNB1|EDN1|MTOR|PPP3R1|REN|RPS6KB1	13
Calcium	D002118	Copper-Overload Cirrhosis	MESH:C566858		CASP3|HGF|TGFB1	1
Calcium	D002118	Brain Neoplasms	MESH:D001932		CCND1|IQGAP1|PON1|SOD2|SPP1|VEGFA	5
Calcium	D002118	Pregnancy Complications, Cardiovascular	MESH:D011249		IL6|PRL|TNF	2
Calcium	D002118	Polymyositis	MESH:D017285		CYP27B1|IL1B|IL6|TNF	2
Calcium	D002118	Diabetic Neuropathies	MESH:D003929		CASP3|CAT|HGF|LEPR|TGFB1	5
Calcium	D002118	Chromosome 3, monosomy 3p25	MESH:C536807		CAV3|OXTR	1
Calcium	D002118	TOBACCO ADDICTION, SUSCEPTIBILITY TO	OMIM:188890		BDNF|CHRNA4|GABBR2	2
Calcium	D002118	Adenomatous Polyposis Coli	MESH:D011125		AKT1|EGFR|PTGS2|SOD2	3
Calcium	D002118	Marfan Syndrome	MESH:D008382		CAT|SOD1|SOD2	1
Calcium	D002118	Cardiovascular Diseases	MESH:D002318		AGT|APOE|CCL2|CRP|CXCL10|EDN1|NOS3|PON1|PON2|PTGS2	9
Calcium	D002118	Manganese Poisoning	MESH:D020149		IFNG|IL1B|SNCA|TNF	2
Calcium	D002118	Pneumonia, Pneumococcal	MESH:D011018		CXCL8|MAPK1|MAPK3	1
Calcium	D002118	Depressive Disorder	MESH:D003866		BDNF|CNR2|FGFR1|GSK3B|HTR7|IL6|INS1|NOS1|POMC|PON1|PTGS2|SOD1	14
Calcium	D002118	Distal Myopathies	MESH:D049310		MYH7|TTN	3
Calcium	D002118	Drug Hypersensitivity	MESH:D004342		ABCC2|CCL11|CYSLTR1|CYSLTR2|IL13|IL4|PTGER3|PTGS1|TAC1|TNF	10
Calcium	D002118	Macular Degeneration	MESH:D008268		APOE|CFB|SQSTM1|VEGFA	4
Calcium	D002118	Chloracne	MESH:D054506		CD28|CYCS|EGFR|TGM1	2
Calcium	D002118	Hepatoblastoma	MESH:D018197		CTNNB1|IGF2|TGFA	3
Calcium	D002118	Ceroid Lipofuscinosis, Neuronal, 6	MESH:C566627		GSK3B|MAPK1|MAPK3	1
Calcium	D002118	Carcinoma, Ductal	MESH:D044584		AGTR1A|SLC2A1|TP53	3
Calcium	D002118	Attention Deficit Disorder with Hyperactivity	MESH:D001289		CHRNA4|CHRNB2|CNR1|DRD2|GRM1|TACR1	5
Calcium	D002118	Head and Neck Neoplasms	MESH:D006258		EGFR|MAPK1|MAPK3|TGFA|VEGFA	4
Calcium	D002118	Rhinitis	MESH:D012220		CFTR|HRH1|IL4|TBXA2R|VIP	5
Calcium	D002118	Spinal Dysraphism	MESH:D016135		CCL2|CFL1|PON1|TXN2	4
Calcium	D002118	Lymphatic Metastasis	MESH:D008207		ANXA1|KISS1|MTOR|SOD2	5
Calcium	D002118	Hypogonadism	MESH:D007006		LEP|LEPR|LHB|PRL	8
Calcium	D002118	Pasteurellaceae Infections	MESH:D016871		CP|CRP	1
Calcium	D002118	Hyperphosphatemia	MESH:D054559		FGF23|KL|PTH	2
Calcium	D002118	Subarachnoid Hemorrhage	MESH:D013345		CASP3|EDN1|IL1B|IL6|TNF	3
Calcium	D002118	Heart Defects, Congenital	MESH:D006330		ABCB1|CAV3|CBFB|EDN1|EDNRA|GNA11|VEGFA	7
Calcium	D002118	Papilloma	MESH:D010212		CCND1|EGFR|PTGS2|SOD2|TGFA|TGFB1	5
Calcium	D002118	Severe Acute Respiratory Syndrome	MESH:D045169		CCL2|MAPK1|MAPK3|VIM	2
Calcium	D002118	Alopecia Areata	MESH:D000506		CXCL10|CXCL9|CXCR3	1
Calcium	D002118	Muscular Dystrophy, Duchenne	MESH:D020388		CCL2|DMD|TGFB1	18
Calcium	D002118	Hyperkinesis	MESH:D006948		CALCA|DRD1|DRD2|DRD3|GABBR1|GCG|GRIA1|GRIA2|HTR2A|NGF|NPPC|OXT	14
Calcium	D002118	Immunologic Deficiency Syndromes	MESH:D007153		C5|CACNA1C|CFD|LEPR	5
Calcium	D002118	Splenomegaly	MESH:D013163		APOE|APP|BDKRB1|NFE2L2|OCLN|PSEN1	5
Calcium	D002118	Clinical Deterioration	MESH:D000075902		CCND1|MTOR|NFE2L2	3
Calcium	D002118	Hypoparathyroidism familial isolated	MESH:C537156		CASR|PTH	2
Calcium	D002118	Cardiomyopathy, Familial Hypertrophic, 1	MESH:C566005		CAV3|MYH7	1
Calcium	D002118	Hyperoxaluria	MESH:D006959		CCL2|CCL5|IL6	1
Calcium	D002118	Nephrosclerosis	MESH:D009400		ALOX5|CXCL12|CXCR4|TGFB1	1
Calcium	D002118	Ossification, Heterotopic	MESH:D009999		CBFB|GNAS	2
Calcium	D002118	Thrombocythemia, Essential	MESH:D013920		JAK2|PDGFB|TGFB1	9
Calcium	D002118	Trauma, Nervous System	MESH:D020196		NOS1|P2RX3	2
Calcium	D002118	MIGRAINE WITH OR WITHOUT AURA, SUSCEPTIBILITY TO, 1	OMIM:157300		EDNRA|TNF	1
Calcium	D002118	Peritoneal Neoplasms	MESH:D010534		CTNNB1|SLC2A1|VIM	1
Calcium	D002118	Flushing	MESH:D005483		ALDH2|HCAR2|OXT|PTGS1|VIP	4
Calcium	D002118	Fractures, Closed	MESH:D005596		ALOX5|CYSLTR1	1
Calcium	D002118	Small Cell Lung Carcinoma	MESH:D055752		AVP|EGFR|FGFR1|KHSRP|TP53	4
Calcium	D002118	Hypothermia	MESH:D007035		CHRNB2|CNR1|GCG|LHB|NCF1|PRKCD|SOD1|TNF	10
Calcium	D002118	Epilepsy, Frontal Lobe	MESH:D017034		CHRNA4|CHRNB2	3
Calcium	D002118	Leishmaniasis	MESH:D007896		CRP|IFNG|IL6|TNF	2
Calcium	D002118	Cholestasis, progressive familial intrahepatic 1	MESH:C535933		ABCB11|ATP8B1	3
Calcium	D002118	Encephalitis, Viral	MESH:D018792		ADRB2|OPRM1	1
Calcium	D002118	Urinary Bladder Neoplasms	MESH:D001749		CXCL8|EGFR|IGF1|IGFBP5|PTGS2|SOD2|SRC|TNF|TP53|TRPV1	21
Calcium	D002118	Epilepsy, Idiopathic Generalized	MESH:C562694		CASR|SLC12A5	2
Calcium	D002118	Cardiotoxicity	MESH:D066126		AGT|CCL2|CXCL8|IL1B|TNF|TP53	4
Calcium	D002118	Allanson Pantzar McLeod syndrome	MESH:C537048		AGT|REN	2
Calcium	D002118	RENAL TUBULAR DYSGENESIS	OMIM:267430		AGT|REN	1
Calcium	D002118	Amyloidosis	MESH:D000686		APOE|APP|PSEN1	2
Calcium	D002118	Deficiency Diseases	MESH:D003677		CP|SOD1	1
Calcium	D002118	Pancreatitis	MESH:D010195		CFTR|CNR1|CNR2|HGF|PARP1|PTGS2|TRPV1	7
Calcium	D002118	Hypercholesterolemia	MESH:D006937		APOE|EDN1|LEP|MYLK|NCF1|NOX1|PON1	10
Calcium	D002118	Respiratory Distress Syndrome	MESH:D012128		ACO2|CCL2|EDN1|PRDX6|S100A9|SOD2	2
Calcium	D002118	Emphysema	MESH:D004646		APOE|KL|NFE2L2|TP53	4
Calcium	D002118	HYPERCHOLESTEROLEMIA, FAMILIAL, 1	OMIM:143890		EPHX2|GHR	1
Calcium	D002118	Carcinogenesis	MESH:D063646		AKT1|CAV1|NFE2L2|PAFAH1B1	4
Calcium	D002118	Depressive Disorder, Major	MESH:D003865		CACNA1C|CAT|EDN1|HTR2A|SOD2|TAC1	5
Calcium	D002118	Keratosis	MESH:D007642		CAT|NFE2L2|TP53	4
Calcium	D002118	Influenza, Human	MESH:D007251		CCL2|CXCL10|PLSCR1|STAT1|TNFAIP6	1
Calcium	D002118	Intestinal Polyps	MESH:D007417		CCND1|PTGS1|PTGS2	5
Calcium	D002118	Ureteral Calculi	MESH:D014514		CAT|GSR|SOD1	1
Calcium	D002118	Polymorphic catecholergic ventricular tachycardia	MESH:C536334		CALM1|RYR2	3
Calcium	D002118	Osteochondrodysplasias	MESH:D010009		KDR|TRPV4|VEGFA	3
Calcium	D002118	Migraine without Aura	MESH:D020326		CALCA|TAC1|TRPM8	3
Calcium	D002118	Skin Diseases	MESH:D012871		CXCL2|IL1B|IL6|KL|PTGS2|SOD2|TNF|TNFAIP6	4
Calcium	D002118	Heart Diseases	MESH:D006331		ABCC2|ADRA2A|AGT|ATP2A2|CRP|GCG|PON1|PPP2CA|PTGIR|SPP1|VEGFA	10
Calcium	D002118	Dermatitis, Occupational	MESH:D009783		ALDH2|BDKRB2|KNG1	2
Calcium	D002118	Hepatic Insufficiency	MESH:D048550		MAPK14|NFE2L2|NOS3|TGFB1	1
Calcium	D002118	AIDS Dementia Complex	MESH:D015526		ADRB2|OPRM1	1
Calcium	D002118	Cardiofaciocutaneous syndrome	MESH:C535579		MAP2K1|MAP2K2	4
Calcium	D002118	Costello Syndrome	MESH:D056685		MAP2K1|MAP2K2	1
Calcium	D002118	Essential Hypertension	MESH:D000075222		AGT|ATP1B1|NOS3	1
Calcium	D002118	Kallmann Syndrome	MESH:D017436		FGFR1|PROK2	2
Calcium	D002118	Glucose Intolerance	MESH:D018149		AGT|AGTR1A|CNR1|CYP1B1|LEP|LEPR|RAPGEF3	11
Calcium	D002118	Female Urogenital Diseases	MESH:D052776		IGF1|LIF|WNT5A	1
Calcium	D002118	Endocrine System Diseases	MESH:D004700		GNAS|MTOR	3
Calcium	D002118	MELAS Syndrome	MESH:D017241		IL1B|SOD1|SOD2	2
Calcium	D002118	Autism Spectrum Disorder	MESH:D000067877		AVPR1A|BDNF|EPHX2|NRXN1|OXTR|RYR2	6
Calcium	D002118	Arteriosclerosis	MESH:D001161		APOE|KL|NFKBIA|NOS3	5
Calcium	D002118	Colonic Polyps	MESH:D003111		ALOX5|TRPM7	2
Calcium	D002118	Pulmonary Emphysema	MESH:D011656		HMOX1|TGFB1|TNF	3
Calcium	D002118	Urinary Bladder, Overactive	MESH:D053201		ADCYAP1|EDN1|NGF|TRPA1	5
Calcium	D002118	Intestinal Perforation	MESH:D007416		NOS1|NOS3	1
Calcium	D002118	Hepatomegaly	MESH:D006529		AKT1|CYP1A1|CYP1B1|LEP|LEPR|MAPK14|MTOR|MYO1B|NFE2L2|NOS3|PPARA|TGFB1	10
Calcium	D002118	Rhinitis, Allergic	MESH:D065631		CAT|HRH1|IL13|PTGS2	4
Calcium	D002118	Spina Bifida Cystica	MESH:D016137		CHRNA7|GFAP	2
Calcium	D002118	Growth Hormone-Secreting Pituitary Adenoma	MESH:D049912		GNAS|PRL	2
Calcium	D002118	Intrahepatic Cholestasis of Pregnancy	MESH:C535932		ATP8B1|TNF	2
Calcium	D002118	Pancreatic Diseases	MESH:D010182		HMOX1|LEPR|POMC|SPP1	4
Calcium	D002118	Polycystic Kidney, Autosomal Dominant	MESH:D016891		PKD1|PKD2	10
Calcium	D002118	Necrosis	MESH:D009336		AGT|APP|CAT|CDC42|CYP2E1|DMD|FASL|IFNG|IL1B|IL6|INS1|NFE2L2|POMC|SOD1|SOD2|TBXA2R|TNF	20
Calcium	D002118	Carcinosarcoma	MESH:D002296		TGFB1|VIM	1
Calcium	D002118	Hyperplasia	MESH:D006965		AKT1|CCND1|HMOX1|IL13|LEP|NFE2L2|PTGS2|TGFB1|TRPV3	10
Calcium	D002118	Arthritis, Psoriatic	MESH:D015535		BMP4|CXCL8|TNF	3
Calcium	D002118	Carcinoma, Ductal, Breast	MESH:D018270		PTGER1|PTGS2|SOD2	3
Calcium	D002118	Uveal melanoma	MESH:C536494		CYSLTR2|GNA11	4
Calcium	D002118	Melanoma, Cutaneous Malignant	MESH:C562393		CNR1|CREB1	2
Calcium	D002118	Diabetes Complications	MESH:D048909		ALDH2|NR0B2|PON1|VEGFA	4
Calcium	D002118	Drug Eruptions	MESH:D003875		ALOX5|CYP1A1|CYP2E1|IFNG|IL4|KNG1|TAC1|TNF	5
Calcium	D002118	Pancreatic Carcinoma	MESH:C562463		ALOX5|SOD2	2
Calcium	D002118	Pleurisy	MESH:D010998		IL1B|IL6|TNF	2
Calcium	D002118	Aortic Valve, Calcification of	MESH:C562942		AKT1|TP53	2
Calcium	D002118	Enterocolitis, Necrotizing	MESH:D020345		ALDH2|NOS3|SOD2	2
Calcium	D002118	Hypertrophy	MESH:D006984		AGT|EDN1|F2|MAPK1|MAPK3|TRPC6	9
Calcium	D002118	Hypercalciuria	MESH:D053565		CYP24A1|POMC|PTH	4
Calcium	D002118	Cerebral Hemorrhage	MESH:D002543		CASP3|HMOX1|KDR|POMC|SPP1|VEGFA	5
Calcium	D002118	Neurodevelopmental Disorders	MESH:D065886		ADCY5|CACNA2D3|CDC42BPB|CTNNB1|ITPR1	1
Calcium	D002118	Hyperlipoproteinemia Type II	MESH:D006938		APOE|PON1|PON2	2
Calcium	D002118	Bone Resorption	MESH:D001862		CXCL2|PTH|TNFRSF11B|TNFSF11	6
Calcium	D002118	Cecal Neoplasms	MESH:D002430		CCND1|CTNNB1	1
Calcium	D002118	Femur Head Necrosis	MESH:D005271		POMC|TRPV4	2
Calcium	D002118	Coronavirus Infections	MESH:D018352		CCL2|MAPK1|MAPK3	1
Calcium	D002118	Hematologic Neoplasms	MESH:D019337		ABCB1|HSPA5|PON1	3
Calcium	D002118	Erectile Dysfunction	MESH:D007172		EDN1|EDNRA|NOS3|PRL|VEGFA|VIP	9
Calcium	D002118	Pituitary Neoplasms	MESH:D010911		DRD2|IGF1|PRL	5
Calcium	D002118	Vitiligo	MESH:D014820		CASP7|NFE2L2|TNF	2
Calcium	D002118	Salmonella Infections, Animal	MESH:D012481		CXCL8|IFNG	2
Calcium	D002118	Acromegaly	MESH:D000172		GNAS|IGF1	5
Calcium	D002118	Urologic Neoplasms	MESH:D014571		CCND1|TP53|VEGFA	3
Calcium	D002118	Nasopharyngeal Carcinoma	MESH:D000077274		CCND1|SOD2|TP53	3
Calcium	D002118	Coloboma	MESH:D003103		ACTB|PAX6	2
Calcium	D002118	Tachycardia	MESH:D013610		DRD2|GCG|GNAS|KNG1|LEP|LHB|RYR2|SCT|TNF|VIP	11
Calcium	D002118	Behcet Syndrome	MESH:D001528		CAT|CXCL8|SERPINE1	2
Calcium	D002118	Lichenoid Eruptions	MESH:D017512		CXCL8|IL6	1
Calcium	D002118	Hydronephrosis	MESH:D006869		EGR1|PTGER1|PTGS2	3
Calcium	D002118	Intervertebral Disc Degeneration	MESH:D055959		TGFB1|TNF	2
Calcium	D002118	Constipation	MESH:D003248		GCG|GPBAR1|OPRM1|POMC|PON1	5
Calcium	D002118	Gastroesophageal Reflux	MESH:D005764		CXCL8|PTGS2|TAC1	3
Calcium	D002118	Metabolic Diseases	MESH:D008659		CRP|HTR2A|PON1	3
Calcium	D002118	Adrenal Hyperplasia, Congenital	MESH:D000312		AVPR1A|AVPR2	1
Calcium	D002118	Growth Disorders	MESH:D006130		AVPR2|HMOX1|IGF2|KCNMA1|NPPC	5
Calcium	D002118	Diabetes, Gestational	MESH:D016640		LEP|LEPR|SOD2	4
Calcium	D002118	Hyperhomocysteinemia	MESH:D020138		AGT|PON1|TNF	4
Calcium	D002118	Inflammatory Breast Neoplasms	MESH:D058922		CCL2|CXCL8	1
Calcium	D002118	Polyomavirus Infections	MESH:D027601		CCL11|HGF	1
Calcium	D002118	Choledochal Cyst	MESH:D015529		CFTR|SCT	1
Calcium	D002118	Hyperlipidemias	MESH:D006949		ADRB2|APOE|GCG|LEPR|NOS3|PPARA	10
Calcium	D002118	Keloid	MESH:D007627		NEDD4|S100A8|S100A9	2
Calcium	D002118	Noonan Syndrome	MESH:D009634		MAP2K1|MAP2K2	2
Calcium	D002118	Ischemic Stroke	MESH:D000083242		F2|NOS3|VDR	2
Calcium	D002118	Plaque, Amyloid	MESH:D058225		APP|PSEN1	4
Calcium	D002118	Fetal Growth Retardation	MESH:D005317		AGT|IGF2|NOS3|RBP1|REN|SOD1	7
Calcium	D002118	Sarcoma	MESH:D012509		IFNG|NF1|TNF|TP53	5
Calcium	D002118	Hyperprolactinemia	MESH:D006966		DRD2|LHB|PRL|PRLR	8
Calcium	D002118	Dry Eye Syndromes	MESH:D015352		TGFB1|TGM1	2
Calcium	D002118	Epilepsy, Absence	MESH:D004832		CACNA1A|CACNA1H|CACNA2D2	3
Calcium	D002118	Aging, Premature	MESH:D019588		APP|KL	3
Calcium	D002118	Carcinoma, Pancreatic Ductal	MESH:D021441		HES1|NFE2L2|VEGFA	3
Calcium	D002118	Fetal Alcohol Spectrum Disorders	MESH:D063647		CAT|NOS1	2
Calcium	D002118	Iron Metabolism Disorders	MESH:D019189		CP|HMOX1	2
Calcium	D002118	Anthracosis	MESH:D055008		IL1B|TNF	1
Calcium	D002118	Pruritus	MESH:D011537		ABCB11|F2RL1|HRH1|HRH4|OPRM1|SCN9A|TAC1	5
Calcium	D002118	Dermatitis, Allergic Contact	MESH:D017449		CXCL2|CYP1A1|IFNG|IL4|NFE2L2|SPP1|TNF|TNFAIP6	11
Calcium	D002118	Carcinoma, Transitional Cell	MESH:D002295		CCND1|PTGS2|TNF|TP53|VDR	7
Calcium	D002118	Hypoxia, Brain	MESH:D002534		ITPR1|ITPR2	1
Calcium	D002118	Developmental Disabilities	MESH:D002658		CHRNA4|DRD2|MAPK3|SLC2A1	6
Calcium	D002118	Sudden Infant Death	MESH:D013398		CHRNA7|CHRNB2	1
Calcium	D002118	Aortic Diseases	MESH:D001018		CAT|SOD1|SOD2	1
Calcium	D002118	Hemorrhagic Disorders	MESH:D006474		GNAS|TBXA2R	2
Calcium	D002118	MYCOBACTERIUM TUBERCULOSIS, SUSCEPTIBILITY TO	OMIM:607948		CCL2|IFNG	1
Calcium	D002118	Liver Diseases, Parasitic	MESH:D008109		GNAS|TP53	1
Calcium	D002118	Rhabdomyosarcoma	MESH:D012208		CNR1|IGF2|VEGFA	3
Calcium	D002118	Meningomyelocele	MESH:D008591		SOD1|SOD2	1
Calcium	D002118	Cystitis, Interstitial	MESH:D018856		CXCL10|CXCL9	1
Calcium	D002118	Heat Stroke	MESH:D018883		IL1B|IL6|TNF	2
Calcium	D002118	Fatty Liver, Alcoholic	MESH:D005235		CYP2E1|PPARA|SOD1	3
Calcium	D002118	Sleep Wake Disorders	MESH:D012893		CHRNA4|CHRNB2|HTR7|IL1B|POMC	5
Calcium	D002118	Acquired Hyperostosis Syndrome	MESH:D020083		TNF|TP53	2
Calcium	D002118	Astrocytoma	MESH:D001254		FGFR1|HGF|NF1	3
Calcium	D002118	Hypertension, Portal	MESH:D006975		AVP|NOS3|VEGFA	3
Calcium	D002118	Polyuria	MESH:D011141		AVP|LEP|OXT|PRKCA	4
Calcium	D002118	Bone Diseases, Metabolic	MESH:D001851		GC|IGF1|KCNMA1	3
Calcium	D002118	Cleft Lip	MESH:D002971		FGF9|FGFR1|NOS3	2
Calcium	D002118	Diabetic Angiopathies	MESH:D003925		CASP3|HMOX1|NOS3	3
Calcium	D002118	Hyperaldosteronism	MESH:D006929		ATP1A1|CACNA1D	2
Calcium	D002118	Deafness, Autosomal Recessive 15	MESH:C566611		GIPC3	2
Calcium	D002118	Leydig Cell Tumor	MESH:D007984		LHB|PRL	2
Calcium	D002118	Hyperphagia	MESH:D006963		LEP|LEPR	7
Calcium	D002118	Hepatorenal Syndrome	MESH:D006530		EDN1|HMOX1	2
Calcium	D002118	Neurobehavioral Manifestations	MESH:D019954		AGT|APOE|CHRNA7|NGF|NOS1|SNCA	6
Calcium	D002118	Vascular Calcification	MESH:D061205		CTNNB1|MGP	2
Calcium	D002118	Ovarian Cysts	MESH:D010048		CACNB3|CFD|PTGS1	1
Calcium	D002118	Coronary Stenosis	MESH:D023921		MYH7|PRKCE	2
Calcium	D002118	Vohwinkel Syndrome, Variant Form	MESH:C565826		LORICRIN	1
Calcium	D002118	Neoplasms, Experimental	MESH:D009374		CCND1|F2R|HGF|IFNG|PARG|SPP1|STIM1|TNF|VEGFA	12
Calcium	D002118	Chlamydia Infections	MESH:D002690		IFNG|TNF	1
Calcium	D002118	Body Weight	MESH:D001835		BDNF|HRC|POMC	4
Calcium	D002118	Hemochromatosis	MESH:D006432		CP|TNF	2
Calcium	D002118	Adenocarcinoma of Lung	MESH:D000077192		ALOX5|ANXA1|ANXA5|EGFR|MAP2K1|SOD2	5
Calcium	D002118	Motor Skills Disorders	MESH:D019957		CNR1|RPTOR|SOD1|SQSTM1	3
Calcium	D002118	Methylmalonic acidemia	MESH:C537358		CYCS|SOD2	1
Calcium	D002118	Translocation, Genetic	MESH:D014178		ABCB1|APOE	2
Calcium	D002118	Aland Island Eye Disease	MESH:C562664		CACNA1F	1
Calcium	D002118	Cone-Rod Dystrophy, X-Linked, 3	MESH:C564507		CACNA1F	1
Calcium	D002118	Hypertension, Diastolic, Resistance to	MESH:C563897		KCNMB1	1
Calcium	D002118	Myocardial Stunning	MESH:D017682		ATP2A2|TNF	2
Calcium	D002118	Amnesia	MESH:D000647		APP|AVP|HRH3|IL6|NGF|POMC|TAC1	9
Calcium	D002118	Salivary Gland Neoplasms	MESH:D012468		CCND1|IGFBP2|PRKD1	2
Calcium	D002118	ARTHROGRYPOSIS, PERTHES DISEASE, AND UPWARD GAZE PALSY	OMIM:614262		NEK9	1
Calcium	D002118	LETHAL CONGENITAL CONTRACTURE SYNDROME 10	OMIM:617022		NEK9	1
Calcium	D002118	MENTAL RETARDATION, AUTOSOMAL DOMINANT 10	OMIM:614256		CACNG2	1
Calcium	D002118	NEVUS COMEDONICUS	OMIM:617025		NEK9	1
Calcium	D002118	Retinal Cone Dystrophy 4	MESH:C566470		CACNA2D4	1
Calcium	D002118	Amaurosis hypertrichosis	MESH:C536604		CNNM4	1
Calcium	D002118	Nasopharyngeal Neoplasms	MESH:D009303		EDNRA|EGFR	2
Calcium	D002118	Dystonia musculorum deformans type 2	MESH:C538006		HPCA	1
Calcium	D002118	Bone Diseases, Developmental	MESH:D001848		CBFB|IGF2|NPPC	3
Calcium	D002118	Cardiomyopathy, Familial Hypertrophic, 8	MESH:C563866		MYL3	1
Calcium	D002118	Epilepsy, Female-Restricted, with Mental Retardation	MESH:C564715		PCDH19	1
Calcium	D002118	Scleroderma, Systemic	MESH:D012595		CNR1|CNR2|COL1A2	2
Calcium	D002118	Nephrogenic Syndrome of Inappropriate Antidiuresis	MESH:C564491		AVPR2	1
Calcium	D002118	Bruton type agammaglobulinemia	MESH:C537409		BTK	1
Calcium	D002118	Hypogammaglobulinemia and Isolated growth hormone deficiency, X-linked	MESH:C537149		BTK	1
Calcium	D002118	Neuralgia, Postherpetic	MESH:D051474		CXCL8|SCN9A	2
Calcium	D002118	Wilms Tumor	MESH:D009396		CTNNB1|IGF2|TP53	4
Calcium	D002118	Hypomagnesemia 1, Intestinal	MESH:C566593		TRPM6	1
Calcium	D002118	Immune dysfunction with T-cell inactivation due to calcium entry defect 1	MESH:C557826		ORAI1	1
Calcium	D002118	BESTROPHINOPATHY, AUTOSOMAL RECESSIVE	OMIM:611809		BEST1	1
Calcium	D002118	HYPOGONADOTROPIC HYPOGONADISM 8 WITH OR WITHOUT ANOSMIA	OMIM:614837		KISS1R	1
Calcium	D002118	RETINITIS PIGMENTOSA 50	OMIM:613194		BEST1	1
Calcium	D002118	Vitreoretinochoroidopathy	MESH:C536352		BEST1	1
Calcium	D002118	Hypocalciuric hypercalcemia, familial, type 2	MESH:C537146		GNA11	1
Calcium	D002118	OLMSTED SYNDROME 1	OMIM:614594		TRPV3	1
Calcium	D002118	PALMOPLANTAR KERATODERMA, NONEPIDERMOLYTIC, FOCAL 2	OMIM:616400		TRPV3	1
Calcium	D002118	Retinal Degeneration	MESH:D012162		CCL2|CP|SOD1	4
Calcium	D002118	Phobic Disorders	MESH:D010698		CAT|PRL	2
Calcium	D002118	Sarcoidosis	MESH:D012507		SOD2|TGFB1	2
Calcium	D002118	Indifference to Pain, Congenital, Autosomal Recessive	MESH:C565467		SCN9A	1
Calcium	D002118	Jervell And Lange-Nielsen Syndrome 2	MESH:C567343		KCNE1	1
Calcium	D002118	Long Qt Syndrome 5	MESH:C566766		KCNE1	1
Calcium	D002118	Osteoarthritis, Hip	MESH:D015207		IL11|ITIH1	2
Calcium	D002118	Adenocarcinoma Of Esophagus	MESH:C562730		PTGS2|TP53	2
Calcium	D002118	Mucolipidoses	MESH:D009081		MCOLN1	3
Calcium	D002118	Silicosis	MESH:D012829		CCL2|IL1B	2
Calcium	D002118	Congenital disorder of glycosylation type II	MESH:C535747		ALG2	1
Calcium	D002118	Thrombophilia	MESH:D019851		F2|F8	2
Calcium	D002118	Caudal Duplication Anomaly	MESH:C564315		AXIN1	1
Calcium	D002118	CREATINE PHOSPHOKINASE, ELEVATED SERUM	OMIM:123320		CAV3	1
Calcium	D002118	Long Qt Syndrome 9	MESH:C567515		CAV3	1
Calcium	D002118	Muscular Dystrophy, Limb-Girdle, Type 1C	MESH:C563362		CAV3	1
Calcium	D002118	MYOPATHY, DISTAL, TATEYAMA TYPE	OMIM:614321		CAV3	1
Calcium	D002118	ANEMIA, X-LINKED, WITH OR WITHOUT NEUTROPENIA AND/OR PLATELET ABNORMALITIES	OMIM:300835		GATA1	1
Calcium	D002118	Cardiomyopathy, Familial Hypertrophic, 4	MESH:C566169		MYBPC3	1
Calcium	D002118	Ceroid lipofuscinosis, neuronal 8	MESH:C537952		CLN8	2
Calcium	D002118	LEFT VENTRICULAR NONCOMPACTION 10	OMIM:615396		MYBPC3	1
Calcium	D002118	Primary Myelofibrosis	MESH:D055728		CALR|JAK2	10
Calcium	D002118	Thrombocytopenia, Platelet Dysfunction, Hemolysis, and Imbalanced Globin Synthesis	MESH:C564050		GATA1	1
Calcium	D002118	THROMBOCYTOPENIA, X-LINKED, WITH OR WITHOUT DYSERYTHROPOIETIC ANEMIA	OMIM:300367		GATA1	1
Calcium	D002118	Transient Myeloproliferative Disorder of Down Syndrome	MESH:C566024		GATA1	1
Calcium	D002118	Diabetes Insipidus	MESH:D003919		AVP|POMC	3
Calcium	D002118	Hypophosphatemic Rickets, Autosomal Dominant	MESH:C562791		FGF23	1
Calcium	D002118	Multiple Myeloma	MESH:D009101		CCL2|CCND1|IL6|PARP1|SOD2	8
Calcium	D002118	Cardiomyopathy, Familial Hypertrophic, 10	MESH:C563865		MYL2	1
Calcium	D002118	DEVELOPMENTAL AND EPILEPTIC ENCEPHALOPATHY 34	OMIM:616645		SLC12A5	1
Calcium	D002118	Hypothyroidism, Congenital, Nongoitrous, 2	MESH:C566852		PAX8	1
Calcium	D002118	Extravasation of Diagnostic and Therapeutic Materials	MESH:D005119		BDKRB2|HRH1|KNG1|TAC1	3
Calcium	D002118	Peritonitis	MESH:D010538		C5|GSK3B|IFNG	4
Calcium	D002118	Waardenburg syndrome, type 4	MESH:C536467		EDN3	3
Calcium	D002118	Waardenburg Syndrome, Type 4b	MESH:C567680		EDN3	1
Calcium	D002118	Hyponatremia	MESH:D007010		AVP|IFNG|OXT|TRPV4	6
Calcium	D002118	Immune dysfunction with T-cell inactivation due to calcium entry defect 2	MESH:C557827		STIM1	1
Calcium	D002118	Kallikrein, Decreased Urinary Activity of	MESH:C563653		KLK1	1
Calcium	D002118	Thrombocytosis	MESH:D013922		CALR|JAK2	4
Calcium	D002118	Diabetes Mellitus, Transient Neonatal, 3	MESH:C566432		KCNJ11	1
Calcium	D002118	Immune System Diseases	MESH:D007154		CNR2|POMC|TRPM7	3
Calcium	D002118	MATURITY-ONSET DIABETES OF THE YOUNG, TYPE 13	OMIM:616329		KCNJ11	1
Calcium	D002118	Oral Ulcer	MESH:D019226		EDN1|LEP	1
Calcium	D002118	Cardiomyopathy, Dilated, 1V	MESH:C566856		PSEN2	1
Calcium	D002118	Hyperparathyroidism, Neonatal Severe Primary	MESH:C563375		CASR	2
Calcium	D002118	Hypocalcemia, Autosomal Dominant, with Bartter Syndrome	MESH:C563374		CASR	1
Calcium	D002118	Hypocalciuric hypercalcemia, familial, type 1	MESH:C537145		CASR	2
Calcium	D002118	NBIA2B	MESH:C565699		PLA2G6	1
Calcium	D002118	NEURODEGENERATION WITH BRAIN IRON ACCUMULATION 2A	OMIM:256600		PLA2G6	1
Calcium	D002118	PARKINSON DISEASE 14, AUTOSOMAL RECESSIVE	OMIM:612953		PLA2G6	1
Calcium	D002118	Spinocerebellar ataxia 14	MESH:C537196		PRKCG	1
Calcium	D002118	CONGENITAL HEART DEFECTS AND ECTODERMAL DYSPLASIA	OMIM:617364		PRKD1	1
Calcium	D002118	Dyskinesias	MESH:D020820		CP|DRD2|HTR2A|OPRM1	3
Calcium	D002118	Psychoses, Substance-Induced	MESH:D011605		AKT1|HTR1A|OPRM1|PICK1|SNCA|SOD2	6
Calcium	D002118	Vascular Remodeling	MESH:D066253		AGT|CXCR2	2
Calcium	D002118	Carcinoma, Adenoid Cystic	MESH:D003528		CCND1|IGFBP2|MAP2K2|TP53	2
Calcium	D002118	Cardiomyopathy, Dilated, 1g	MESH:C565824		TTN	1
Calcium	D002118	Cardiomyopathy, Familial Hypertrophic, 9	MESH:C566044		TTN	3
Calcium	D002118	Dyskinesia, Familial, with Facial Myokymia	MESH:C564676		ADCY5	1
Calcium	D002118	Familial dilated cardiomyopathy	MESH:C536231		TTN	1
Calcium	D002118	Griscelli syndrome type 1	MESH:C537301		MYO5A	1
Calcium	D002118	Hereditary Myopathy with Early Respiratory Failure	MESH:C566343		TTN	1
Calcium	D002118	Muscular Dystrophy, Limb-Girdle, Type 2J	MESH:C563854		TTN	1
Calcium	D002118	Myopathy, Early-Onset, with Fatal Cardiomyopathy	MESH:C567129		TTN	1
Calcium	D002118	Progressive Familial Heart Block, Type Ib	MESH:C567037		TRPM4	1
Calcium	D002118	TUBULOINTERSTITIAL KIDNEY DISEASE, AUTOSOMAL DOMINANT, 5	OMIM:617056		SEC61A1	1
Calcium	D002118	Bleeding Disorder due to Defective Thromboxane A2 Receptor	MESH:C566055		TBXA2R	1
Calcium	D002118	Cardiomyopathy, Dilated, 1z	MESH:C567506		TNNC1	1
Calcium	D002118	Cardiomyopathy, Familial Hypertrophic, 13	MESH:C567686		TNNC1	1
Calcium	D002118	COMBINED OXIDATIVE PHOSPHORYLATION DEFICIENCY 29	OMIM:616811		TXN2	1
Calcium	D002118	DEVELOPMENTAL AND EPILEPTIC ENCEPHALOPATHY 42	OMIM:617106		CACNA1A	1
Calcium	D002118	Hemiplegic migraine, familial type 1	MESH:C536890		CACNA1A	3
Calcium	D002118	HYPOGONADOTROPIC HYPOGONADISM 13 WITH OR WITHOUT ANOSMIA	OMIM:614842		KISS1	1
Calcium	D002118	Brachyolmia Type 3	MESH:C562963		TRPV4	1
Calcium	D002118	Carcinoma, Small Cell	MESH:D018288		MTOR|TP53	2
Calcium	D002118	Digital Arthropathy-Brachydactyly, Familial	MESH:C564656		TRPV4	1
Calcium	D002118	Hereditary Motor And Sensory Neuropathy, Type IIC	MESH:C565261		TRPV4	4
Calcium	D002118	Ichthyosis hystrix, Curth Macklin type	MESH:C536088		KRT1	1
Calcium	D002118	Keratosis palmoplantaris striata 3	MESH:C536163		KRT1	1
Calcium	D002118	Metatropic dwarfism	MESH:C537356		TRPV4	2
Calcium	D002118	Palmoplantar Keratoderma, Nonepidermolytic	MESH:C563422		KRT1	1
Calcium	D002118	Parastremmatic dwarfism	MESH:C537172		TRPV4	1
Calcium	D002118	Prolactinoma	MESH:D015175		BMP4|PRL	5
Calcium	D002118	Pyruvate Metabolism, Inborn Errors	MESH:D015323		PDHA1	1
Calcium	D002118	SCAPULOPERONEAL SPINAL MUSCULAR ATROPHY	OMIM:181405		TRPV4	3
Calcium	D002118	SODIUM SERUM LEVEL QUANTITATIVE TRAIT LOCUS 1	OMIM:613508		TRPV4	1
Calcium	D002118	Spinal Muscular Atrophy, Distal, Congenital Nonprogressive	MESH:C563981		TRPV4	2
Calcium	D002118	SPONDYLOEPIPHYSEAL DYSPLASIA, MAROTEAUX TYPE	OMIM:184095		TRPV4	1
Calcium	D002118	Spondylometaphyseal dysplasia, Kozlowski type	MESH:C535797		TRPV4	1
Calcium	D002118	Chondrodysplasia, blomstrand type	MESH:C537914		PTH1R	1
Calcium	D002118	Corneal Diseases	MESH:D003316		IGF1|TAC1	1
Calcium	D002118	Eiken Skeletal Dysplasia	MESH:C564010		PTH1R	1
Calcium	D002118	Failure of Tooth Eruption, Primary	MESH:C565114		PTH1R	1
Calcium	D002118	HYPERALDOSTERONISM, FAMILIAL, TYPE IV	OMIM:617027		CACNA1H	1
Calcium	D002118	Jansen type metaphyseal chondrodysplasia	MESH:C537564		PTH1R	1
Calcium	D002118	Brody myopathy	MESH:C536607		ATP2A1	1
Calcium	D002118	Diabetes Mellitus, Insulin-Dependent, 20	MESH:C567286		HNF1A	1
Calcium	D002118	Hepatic Adenomas, Familial	MESH:C564190		HNF1A	1
Calcium	D002118	Maturity-Onset Diabetes of the Young, Type 3	MESH:C563933		HNF1A	2
Calcium	D002118	Arteritis	MESH:D001167		CYP1A1|PON1	1
Calcium	D002118	AUTOINFLAMMATION, ANTIBODY DEFICIENCY, AND IMMUNE DYSREGULATION	OMIM:614878		PLCG2	1
Calcium	D002118	Meningioma	MESH:D008579		AKT1|HES1	2
Calcium	D002118	ANHIDROSIS, ISOLATED, WITH NORMAL SWEAT GLANDS	OMIM:106190		ITPR2	1
Calcium	D002118	CHROMOSOME 2p16.3 DELETION SYNDROME	OMIM:614332		NRXN1	1
Calcium	D002118	PITT-HOPKINS-LIKE SYNDROME 2	OMIM:614325		NRXN1	1
Calcium	D002118	Arrhythmogenic Right Ventricular Dysplasia, Familial, 2	MESH:C563409		RYR2	1
Calcium	D002118	Familial Sudden Death	MESH:C566172		RYR2	1
Calcium	D002118	Focal Segmental Glomerulosclerosis 2	MESH:C565831		TRPC6	1
Calcium	D002118	Malignant hyperthermia susceptibility type 1	MESH:C535694		RYR1	1
Calcium	D002118	Minicore Myopathy with External Ophthalmoplegia	MESH:C564969		RYR1	1
Calcium	D002118	Myopathy, Central Core	MESH:D020512		RYR1	4
Calcium	D002118	Vitamin D Hydroxylation-Deficient Rickets, Type 1A	MESH:C562688		CYP27B1	1
Calcium	D002118	Xerocytosis, hereditary	MESH:C536764		KCNN4	1
Calcium	D002118	LICHTENSTEIN-KNORR SYNDROME	OMIM:616291		SLC9A1	1
Calcium	D002118	Multiple Synostoses Syndrome 3	MESH:C567839		FGF9	1
Calcium	D002118	Hepatic Encephalopathy	MESH:D006501		GC|NOS1|OPRM1|TNF	6
Calcium	D002118	Coxsackievirus Infections	MESH:D003384		IL6|TNF	1
Calcium	D002118	Genetic Diseases, X-Linked	MESH:D040181		AVPR2	1
Calcium	D002118	Spinal Cord Compression	MESH:D013117		CCL2|TNF	1
Calcium	D002118	Alpha-ketoglutarate dehydrogenase deficiency	MESH:C536582		OGDH	1
Calcium	D002118	Blood Coagulation Disorders	MESH:D001778		F10|F2|HMOX1	3
Calcium	D002118	Generalized Epilepsy and Paroxysmal Dyskinesia	MESH:C563719		KCNMA1	1
Calcium	D002118	Hypersensitivity, Immediate	MESH:D006969		IL13|IL4	3
Calcium	D002118	IMMUNODEFICIENCY 14A, AUTOSOMAL DOMINANT	OMIM:615513		PIK3CD	1
Calcium	D002118	Neurofibromatoses	MESH:D017253		NF1	1
Calcium	D002118	Neurofibromatosis, Familial Spinal	MESH:C563523		NF1	1
Calcium	D002118	Neurofibromatosis-Noonan syndrome	MESH:C537393		NF1	1
Calcium	D002118	Sick Sinus Syndrome	MESH:D012804		CACNA1D|POMC	2
Calcium	D002118	WATSON SYNDROME	OMIM:193520		NF1	1
Calcium	D002118	AORTIC ANEURYSM, FAMILIAL THORACIC 8	OMIM:615436		PRKG1	1
Calcium	D002118	Glucose-Galactose Malabsorption	MESH:C562602		SLC5A1	1
Calcium	D002118	Brugada Syndrome 3	MESH:C567509		CACNA1C	1
Calcium	D002118	Hearing Loss, Noise-Induced	MESH:D006317		KCNE1|TAOK1	2
Calcium	D002118	Timothy syndrome	MESH:C536962		CACNA1C	2
Calcium	D002118	CARDIOMYOPATHY, DILATED, 3B	OMIM:302045		DMD	1
Calcium	D002118	Cardiomyopathy, Dilated, 1u	MESH:C566296		PSEN1	1
Calcium	D002118	Cognitive Dysfunction	MESH:D060825		APP|CACNA1C	2
Calcium	D002118	Coloboma of optic nerve	MESH:C535970		PAX6	1
Calcium	D002118	Complement component 5 deficiency	MESH:C537005		C5	1
Calcium	D002118	Keratitis, hereditary	MESH:C537022		PAX6	1
Calcium	D002118	Neuroectodermal Tumors, Primitive	MESH:D018242		HES1|PON1	2
Calcium	D002118	O'Donnell Pappas syndrome	MESH:C537858		PAX6	1
Calcium	D002118	Optic Nerve Hypoplasia, Bilateral	MESH:C563492		PAX6	1
Calcium	D002118	Tremor hereditary essential, 1	MESH:C536545		DRD3	1
Calcium	D002118	VENTRICULAR TACHYCARDIA, FAMILIAL	OMIM:192605		GNAI2	1
Calcium	D002118	Arthritis, Infectious	MESH:D001170		IFNG|TNF	1
Calcium	D002118	ATAXIA, COMBINED CEREBELLAR AND PERIPHERAL, WITH HEARING LOSS AND DIABETES MELLITUS	OMIM:616192		DNAJC3	1
Calcium	D002118	Jervell-Lange Nielsen Syndrome	MESH:D029593		KCNE1	1
Calcium	D002118	Paroxysmal Extreme Pain Disorder	MESH:C563475		SCN9A	3
Calcium	D002118	TAKENOUCHI-KOSAKI SYNDROME	OMIM:616737		CDC42	1
Calcium	D002118	DEVELOPMENTAL AND EPILEPTIC ENCEPHALOPATHY 5	OMIM:613477		SPTAN1	1
Calcium	D002118	EPISODIC PAIN SYNDROME, FAMILIAL, 1	OMIM:615040		TRPA1	1
Calcium	D002118	INFANTILE CEREBELLAR-RETINAL DEGENERATION	OMIM:614559		ACO2	1
Calcium	D002118	OPTIC ATROPHY 9	OMIM:616289		ACO2	1
Calcium	D002118	Factor X Deficiency	MESH:D005171		F10	1
Calcium	D002118	Glycogen Storage Disease Type VI	MESH:D006013		PYGL	3
Calcium	D002118	Retinal Detachment	MESH:D012163		CASP3|CASP9	1
Calcium	D002118	Leiomyosarcoma	MESH:D007890		DMD|PTGS2	2
Calcium	D002118	Leukemia	MESH:D007938		BAD|CCND1|FGF1|JAK2|SPHK1	5
Calcium	D002118	Rippling muscle disease, 1	MESH:C535686		CAV3	6
Calcium	D002118	Complement Factor D Deficiency	MESH:C565027		CFD	1
Calcium	D002118	Knobloch syndrome	MESH:C537209		COL18A1	1
Calcium	D002118	LONG QT SYNDROME 14	OMIM:616247		CALM1	1
Calcium	D002118	SPASTIC PARAPLEGIA 76, AUTOSOMAL RECESSIVE	OMIM:616907		CAPN1	1
Calcium	D002118	COMPLEMENT FACTOR B DEFICIENCY	OMIM:615561		CFB	1
Calcium	D002118	Laron Syndrome	MESH:D046150		GHR	1
Calcium	D002118	Short Stature, Idiopathic, Autosomal	MESH:C565805		GHR	1
Calcium	D002118	Intestinal Neoplasms	MESH:D007414		CTNNB1|PRKCA|PRKCD	2
Calcium	D002118	Liver Diseases	MESH:D008107		ALDH1A1|CCL2|HMOX1|IL11|SERPINE1|SOD1|TGM1|TNF	9
Calcium	D002118	MULTIPLE FIBROADENOMAS OF THE BREAST	OMIM:615554		PRLR	1
Calcium	D002118	Retinal Vein Occlusion	MESH:D012170		ITGA2|VEGFA	2
Calcium	D002118	Epilepsy, Nocturnal Frontal Lobe, Type 3	MESH:C565334		CHRNB2	1
Calcium	D002118	Fibrous Dysplasia, Polyostotic	MESH:D005359		GNAS	4
Calcium	D002118	Keutel syndrome	MESH:C536167		MGP	2
Calcium	D002118	Osseous Heteroplasia, Progressive	MESH:C562735		GNAS	1
Calcium	D002118	Pseudohypoparathyroidism Type 1B	MESH:C548075		GNAS	1
Calcium	D002118	Pseudopseudohypoparathyroidism	MESH:D011556		GNAS	2
Calcium	D002118	ATRIAL SEPTAL DEFECT 8	OMIM:614433		CITED2	1
Calcium	D002118	Cerebrovascular Disorders	MESH:D002561		CRP|CXCL10|EDN1	2
Calcium	D002118	Glycogen Storage Disease Type I	MESH:D005953		G6PC1	2
Calcium	D002118	Hepatorenal form of glycogen storage disease	MESH:C538655		G6PC1	1
Calcium	D002118	PERIODIC FEVER, MENSTRUAL CYCLE-DEPENDENT	OMIM:614674		HTR1A	1
Calcium	D002118	Sneezing	MESH:D012912		TRPA1|TRPV1	1
Calcium	D002118	Spinocerebellar ataxia 26	MESH:C537203		EEF2	1
Calcium	D002118	AORTIC ANEURYSM, FAMILIAL THORACIC 7	OMIM:613780		MYLK	1
Calcium	D002118	Cardiomyopathy, Dilated, 1s	MESH:C563538		MYH7	1
Calcium	D002118	FANCONI RENOTUBULAR SYNDROME 4 WITH MATURITY-ONSET DIABETES OF THE YOUNG	OMIM:616026		HNF4A	1
Calcium	D002118	Maturity-Onset Diabetes of the Young, Type 1	MESH:C565101		HNF4A	2
Calcium	D002118	Myopathy, Hyaline Body, Autosomal Recessive	MESH:C564970		MYH7	1
Calcium	D002118	Myopathy, Myosin Storage	MESH:C564253		MYH7	1
Calcium	D002118	SCAPULOPERONEAL MYOPATHY, MYH7-RELATED	OMIM:181430		MYH7	1
Calcium	D002118	Adenosine Triphosphate, Elevated, Of Erythrocytes	MESH:C566310		PKLR	1
Calcium	D002118	Charcot-Marie-Tooth disease, Type 1F	MESH:C537987		NEFL	1
Calcium	D002118	Charcot-Marie-Tooth disease, Type 2E	MESH:C537994		NEFL	1
Calcium	D002118	Encephalocraniocutaneous lipomatosis	MESH:C535736		FGFR1	1
Calcium	D002118	Heredodegenerative Disorders, Nervous System	MESH:D020271		NGB	1
Calcium	D002118	Infections	MESH:D007239		CRP|POMC|TNF	4
Calcium	D002118	Osteoglophonic dwarfism	MESH:C536050		FGFR1	1
Calcium	D002118	Pyruvate Kinase Deficiency of Red Cells	MESH:C564858		PKLR	1
Calcium	D002118	Catalepsy	MESH:D002375		AGT|CALCA|CNR1|CNR2|DRD1|DRD2|GCG|POMC|PRL	16
Calcium	D002118	Factor 8 deficiency, acquired	MESH:C536392		F8	1
Calcium	D002118	Hypertrophy, Right Ventricular	MESH:D017380		LEPR|TGFA	2
Calcium	D002118	Nevus	MESH:D009506		PLA2G6	1
Calcium	D002118	3-Hydroxy-3-Methylglutaryl-CoA Synthase 2 Deficiency	MESH:C567784		HMGCS2	1
Calcium	D002118	Aniridia cerebellar ataxia mental deficiency	MESH:C536370		ITPR1	1
Calcium	D002118	Epilepsy, Nocturnal Frontal Lobe, Type 1	MESH:C563930		CHRNA4	1
Calcium	D002118	MANDIBULOFACIAL DYSOSTOSIS WITH ALOPECIA	OMIM:616367		EDNRA	1
Calcium	D002118	Microphthalmia, Syndromic 6	MESH:C566440		BMP4	1
Calcium	D002118	Orofacial Cleft 11	MESH:C567410		BMP4	1
Calcium	D002118	Spinocerebellar Ataxia 15	MESH:C564685		ITPR1	2
Calcium	D002118	Spinocerebellar Ataxia 29	MESH:C537206		ITPR1	2
Calcium	D002118	AMYOTROPHIC LATERAL SCLEROSIS-PARKINSONISM/DEMENTIA COMPLEX 1	OMIM:105500		TRPM7	1
Calcium	D002118	Metabolism, Inborn Errors	MESH:D008661		LEPR|SLC2A1	2
Calcium	D002118	PREGNANCY LOSS, RECURRENT, SUSCEPTIBILITY TO, 3	OMIM:614391		ANXA5	1
Calcium	D002118	Anterior Cruciate Ligament Injuries	MESH:D000070598		CNR2	1
Calcium	D002118	Episodic Ataxia, Type 2	MESH:C535506		CACNA1A	2
Calcium	D002118	Flaujeac factor deficiency	MESH:C537060		KNG1	1
Calcium	D002118	Hyperuricemic Nephropathy, Familial Juvenile 2	MESH:C567760		REN	1
Calcium	D002118	BASAL GANGLIA CALCIFICATION, IDIOPATHIC, 5	OMIM:615483		PDGFB	1
Calcium	D002118	Gallbladder Neoplasms	MESH:D005706		EGFR|TP53	2
Calcium	D002118	Ichthyosis, Cyclic, with Epidermolytic Hyperkeratosis	MESH:C564367		KRT1	1
Calcium	D002118	Keratoderma, Palmoplantar, Epidermolytic	MESH:D053546		KRT1	1
Calcium	D002118	Myelodysplastic Syndromes	MESH:D009190		GATA1|SPHK1|TP53	3
Calcium	D002118	Pyruvate Dehydrogenase Complex Deficiency Disease	MESH:D015325		PDHA1	2
Calcium	D002118	Dysmenorrhea	MESH:D004412		AVP|OXT	1
Calcium	D002118	PAGET DISEASE OF BONE 5, JUVENILE-ONSET	OMIM:239000		TNFRSF11B	1
Calcium	D002118	Hypercalcemia, Idiopathic, of Infancy	MESH:C562581		KL	1
Calcium	D002118	Hypercalciuria, childhood idiopathic	MESH:C536082		KL	1
Calcium	D002118	OSTEOPETROSIS, AUTOSOMAL RECESSIVE 2	OMIM:259710		TNFSF11	1
Calcium	D002118	Vitamin D-Dependent Rickets, Type 2A	MESH:C562794		VDR	1
Calcium	D002118	Granulomatous Disease, Chronic, Autosomal Recessive, Cytochrome B-Positive, Type I	MESH:C565532		NCF1	1
Calcium	D002118	PSEUDO-TORCH SYNDROME 1	OMIM:251290		OCLN	1
Calcium	D002118	Rickettsia Infections	MESH:D012282		RAPGEF3	1
Calcium	D002118	Tick-Borne Diseases	MESH:D017282		RAPGEF3	1
Calcium	D002118	ALCOHOL SENSITIVITY, ACUTE	OMIM:610251		ALDH2	2
Calcium	D002118	Deafness, Autosomal Recessive 39	MESH:C564265		HGF	1
Calcium	D002118	Idiopathic Pulmonary Fibrosis	MESH:D054990		TNF|WNT5A	2
Calcium	D002118	PREGNANCY LOSS, RECURRENT, SUSCEPTIBILITY TO, 2	OMIM:614390		F2	1
Calcium	D002118	PROTHROMBIN DEFICIENCY, CONGENITAL	OMIM:613679		F2	1
Calcium	D002118	AUTOIMMUNE LYMPHOPROLIFERATIVE SYNDROME, TYPE III	OMIM:615559		PRKCD	1
Calcium	D002118	BARAITSER-WINTER SYNDROME 1	OMIM:243310		ACTB	1
Calcium	D002118	Juvenile-onset dystonia	MESH:C537704		ACTB	1
Calcium	D002118	Neurofibroma	MESH:D009455		NF1	1
Calcium	D002118	Neurofibromatosis 1	MESH:D009456		NF1	2
Calcium	D002118	Nevus, Pigmented	MESH:D009508		NF1	1
Calcium	D002118	PARKINSON DISEASE 1, AUTOSOMAL DOMINANT	OMIM:168601		SNCA	1
Calcium	D002118	Parkinson Disease 4, Autosomal Dominant Lewy Body	MESH:C565324		SNCA	1
Calcium	D002118	Roifman-Chitayat Syndrome	MESH:C567641		PIK3CD	1
Calcium	D002118	Atypical Mycobacteriosis, Familial, X-Linked 2	MESH:C567068		CYBB	1
Calcium	D002118	Hemolytic-Uremic Syndrome	MESH:D006463		IL1B|IL6|TNF	1
Calcium	D002118	Stress Disorders, Post-Traumatic	MESH:D013313		CNR1|CNR2	1
Calcium	D002118	WHIM syndrome	MESH:C536697		CXCR4	2
Calcium	D002118	Wolcott-Rallison syndrome	MESH:C536739		EIF2AK3	1
Calcium	D002118	Heart Failure, Diastolic	MESH:D054144		ADRA1D|MYH7	1
Calcium	D002118	Lipodystrophy, Congenital Generalized, Type 3	MESH:C567282		CAV1	1
Calcium	D002118	LIPODYSTROPHY, FAMILIAL PARTIAL, TYPE 7	OMIM:606721		CAV1	1
Calcium	D002118	Stress Disorders, Traumatic	MESH:D040921		CACNA1C	1
Calcium	D002118	Vitelliform Macular Dystrophy	MESH:D057826		BEST1	1
Calcium	D002118	Cartilage Diseases	MESH:D002357		EDN1|NPPC	2
Calcium	D002118	Megacolon	MESH:D008531		SLC8A1	2
Calcium	D002118	Melorheostosis	MESH:D008557		MAP2K1	1
Calcium	D002118	Motor Neuron Disease	MESH:D016472		SOD1|VIM	2
Calcium	D002118	LEPTIN RECEPTOR DEFICIENCY	OMIM:614963		LEPR	1
Calcium	D002118	Ehlers-Danlos syndrome, cardiac valvular form	MESH:C536200		COL1A2	2
Calcium	D002118	Hypophosphatasia	MESH:D007014		P2RX7	1
Calcium	D002118	Peters anomaly	MESH:C537884		PAX6	1
Calcium	D002118	WAGR Syndrome	MESH:D017624		PAX6	1
Calcium	D002118	NEUROPATHY, HEREDITARY SENSORY AND AUTONOMIC, TYPE IIA	OMIM:201300		SCN9A	1
Calcium	D002118	Stevens-Johnson Syndrome	MESH:D013262		CAV1|CRP|CTNNB1|IFNG|NEDD4|PARP1|PTGER3	3
Calcium	D002118	Aberrant Crypt Foci	MESH:D058739		CTNNB1|GCG	4
Calcium	D002118	Esophagitis	MESH:D004941		SOD2|TRPV1	2
Calcium	D002118	Lymphoma, T-Cell, Cutaneous	MESH:D016410		CD28|TP53	2
Calcium	D002118	MICROVASCULAR COMPLICATIONS OF DIABETES, SUSCEPTIBILITY TO, 5	OMIM:612633		PON1	1
Calcium	D002118	Ventricular Dysfunction	MESH:D018754		ALDH2|DMD|TNF	3
Calcium	D002118	Placenta Diseases	MESH:D010922		IGF2|TNF	2
Calcium	D002118	THROMBOCYTOPENIA 6	OMIM:616937		SRC	1
Calcium	D002118	Avoidant Restrictive Food Intake Disorder	MESH:D000080146		APOE	1
Calcium	D002118	Chromosome 15q13.3 Microdeletion Syndrome	MESH:C567439		CHRNA7	1
Calcium	D002118	Chromosome 2q37 deletion syndrome	MESH:C538317		PASK	1
Calcium	D002118	Lipoprotein Glomerulopathy	MESH:C567089		APOE	3
Calcium	D002118	Sea-Blue Histiocyte Syndrome	MESH:D012618		APOE	2
Calcium	D002118	Cole Carpenter syndrome	MESH:C535963		P4HB	1
Calcium	D002118	Cryohydrocytosis, Stomatin-Deficient, with Mental Retardation, Seizures, Cataracts, and Massive Hepatosplenomegaly	MESH:C563840		SLC2A1	1
Calcium	D002118	Glut1 Deficiency Syndrome	MESH:C536830		SLC2A1	5
Calcium	D002118	GLUT1 DEFICIENCY SYNDROME 2	OMIM:612126		SLC2A1	1
Calcium	D002118	MACULAR DEGENERATION, AGE-RELATED, 14	OMIM:615489		CFB	1
Calcium	D002118	Hypercalcemia, Infantile	MESH:C562999		CYP24A1	1
Calcium	D002118	IMMUNODEFICIENCY 31A	OMIM:614892		STAT1	1
Calcium	D002118	IMMUNODEFICIENCY 31B	OMIM:613796		STAT1	1
Calcium	D002118	IMMUNODEFICIENCY 31C	OMIM:614162		STAT1	1
Calcium	D002118	ACTH Syndrome, Ectopic	MESH:D000182		POMC	4
Calcium	D002118	Aortic Stenosis, Subvalvular	MESH:D001020		POMC	1
Calcium	D002118	Congenital central hypoventilation syndrome	MESH:C536209		EDN3	1
Calcium	D002118	Fertile eunuch syndrome	MESH:C537919		LHB	1
Calcium	D002118	Pitt-Hopkins syndrome	MESH:C537403		NRXN1	1
Calcium	D002118	Proopiomelanocortin Deficiency	MESH:C565726		POMC	1
Calcium	D002118	Pseudohypoparathyroidism	MESH:D011547		GNAS	6
Calcium	D002118	Rhabdomyoma	MESH:D012207		POMC	1
Calcium	D002118	CHOLESTASIS, BENIGN RECURRENT INTRAHEPATIC, 2	OMIM:605479		ABCB11	1
Calcium	D002118	Cholestasis, progressive familial intrahepatic 2	MESH:C535934		ABCB11	1
Calcium	D002118	VENTRICULAR TACHYCARDIA, CATECHOLAMINERGIC POLYMORPHIC, 1, WITH OR WITHOUT ATRIAL DYSFUNCTION AND/OR DILATED CARDIOMYOPATHY	OMIM:604772		RYR2	1
Calcium	D002118	Gastrointestinal Diseases	MESH:D005767		ABCC2|EDN1|GAST|MYLK|NFE2L2|POMC	6
Calcium	D002118	Hypomagnesemia 4, Renal	MESH:C567127		EGF	1
Calcium	D002118	Jackson-Weiss syndrome	MESH:C537559		FGFR1	1
Calcium	D002118	Neoplasms, Bone Tissue	MESH:D018213		GRM1	1
Calcium	D002118	Pfeiffer type acrocephalosyndactyly	MESH:C538582		FGFR1	1
Calcium	D002118	Hemophilia A	MESH:D006467		F8	3
Calcium	D002118	Hyperostosis	MESH:D015576		PTH	1
Calcium	D002118	Sinusitis	MESH:D012852		CFTR|IL13	2
Calcium	D002118	Muscular Dystrophies, Limb-Girdle	MESH:D049288		CAV3	1
Calcium	D002118	Substance-Related Disorders	MESH:D019966		ATP1B1|CFTR|CNR1|DRD2|OPRM1|PRKCE	6
Calcium	D002118	Hyperlipoproteinemias	MESH:D006951		PON1|PPARA	2
Calcium	D002118	LEPTIN DEFICIENCY OR DYSFUNCTION	OMIM:614962		LEP	1
Calcium	D002118	Periventricular Nodular Heterotopia	MESH:D054091		NEDD4L	2
Calcium	D002118	Vestibular Diseases	MESH:D015837		ATP1A1|NOS3	2
Calcium	D002118	Hidradenitis suppurativa, familial	MESH:C538118		PSEN1	2
Calcium	D002118	Pick Disease of the Brain	MESH:D020774		PSEN1	3
Calcium	D002118	AXENFELD-RIEGER SYNDROME, TYPE 1	OMIM:180500		PAX6	1
Calcium	D002118	Glaucoma, Open-Angle	MESH:D005902		CAV1|PTGS2	2
Calcium	D002118	Histiocytoma, Angiomatoid Fibrous	MESH:C563181		CREB1	1
Calcium	D002118	Occupational Diseases	MESH:D009784		CYP1A1|PON1|TGFB1	3
Calcium	D002118	Cataract, Nuclear Diffuse Nonprogressive	MESH:C566157		VIM	1
Calcium	D002118	Dermatofibrosarcoma	MESH:D018223		PDGFB	1
Calcium	D002118	Diabetes Insipidus, Nephrogenic	MESH:D018500		AVPR2|PRKCA	7
Calcium	D002118	Thrombocytopenia 4	MESH:C567438		CYCS	1
Calcium	D002118	Hearing Loss	MESH:D034381		APOE|CACNA2D2|SOD1|STAT1	4
Calcium	D002118	Congenital Hyperinsulinism	MESH:D044903		KCNJ11	2
Calcium	D002118	Cryopyrin-Associated Periodic Syndromes	MESH:D056587		PLCG2	1
Calcium	D002118	Neuronal Ceroid-Lipofuscinoses	MESH:D009472		CLN8	1
Calcium	D002118	FRONTOTEMPORAL DEMENTIA AND/OR AMYOTROPHIC LATERAL SCLEROSIS 3	OMIM:616437		SQSTM1	1
Calcium	D002118	Gastrointestinal Stromal Tumors	MESH:D046152		DMD|IFT88	2
Calcium	D002118	Insulin-Like Growth Factor I Deficiency	MESH:C563867		IGF1	1
Calcium	D002118	Jaundice, Chronic Idiopathic	MESH:D007566		ABCC2	2
Calcium	D002118	NEURODEGENERATION WITH ATAXIA, DYSTONIA, AND GAZE PALSY, CHILDHOOD-ONSET	OMIM:617145		SQSTM1	1
Calcium	D002118	Amyloidosis, Cerebroarterial, App-Related	MESH:C537944		APP	3
Calcium	D002118	NEURODEVELOPMENTAL DISORDER WITH SPASTIC DIPLEGIA AND VISUAL DEFECTS	OMIM:615075		CTNNB1	1
Calcium	D002118	Hypertension, Malignant	MESH:D006974		AGT|REN	2
Calcium	D002118	Pemphigoid, Benign Mucous Membrane	MESH:D010390		PTGER3	1
Calcium	D002118	Robinow Syndrome	MESH:C562492		WNT5A	1
Calcium	D002118	Bone Diseases, Endocrine	MESH:D001849		PTH	1
Calcium	D002118	Diabetes Insipidus, Neurogenic	MESH:D020790		AVP	2
Calcium	D002118	Infertility	MESH:D007246		KL|LEPR	2
Calcium	D002118	Plasminogen Activator Inhibitor-1 Deficiency	MESH:C567640		SERPINE1	1
Calcium	D002118	Shy-Drager Syndrome	MESH:D012791		AVP	1
Calcium	D002118	Gamma-Glutamylcysteine Synthetase Deficiency, Hemolytic Anemia due to	MESH:C565557		GCLC	1
Calcium	D002118	Brachydactyly	MESH:D059327		GNAS	1
Calcium	D002118	Bronchiectasis With Or Without Elevated Sweat Chloride 1	MESH:C567618		CFTR	1
Calcium	D002118	Cafe-au-Lait Spots	MESH:D019080		GNAS	2
Calcium	D002118	Congenital bilateral aplasia of vas deferens	MESH:C535984		CFTR	3
Calcium	D002118	Ichthyosis, Lamellar	MESH:D017490		TGM1	1
Calcium	D002118	Tongue Neoplasms	MESH:D014062		PTGS2|SOD2	3
Calcium	D002118	Heart Septal Defects	MESH:D006343		CITED2	1
Calcium	D002118	Tuberculosis, Bovine	MESH:D014380		IL4	1
Calcium	D002118	Metaplasia	MESH:D008679		EGF|IL13	2
Calcium	D002118	Muscular Dystrophy, Animal	MESH:D009137		DMD	1
Calcium	D002118	Night blindness, congenital stationary	MESH:C536122		CACNA1F	1
Calcium	D002118	Abdominal obesity metabolic syndrome	MESH:C535554		PPARA	1
Calcium	D002118	INFLAMMATORY SKIN AND BOWEL DISEASE, NEONATAL, 2	OMIM:616069		EGFR	1
Calcium	D002118	Aniridia	MESH:D015783		PAX6	3
Calcium	D002118	Herpesviridae Infections	MESH:D006566		SCN9A	1
Calcium	D002118	Leukemia, Myelomonocytic, Acute	MESH:D015479		CBFB	1
Calcium	D002118	Osteogenesis imperfecta, type 2A	MESH:C536042		COL1A2	1
Calcium	D002118	Osteogenesis imperfecta, type 3	MESH:C536044		COL1A2	1
Calcium	D002118	Osteogenesis Imperfecta, Type IV	MESH:C000631847		COL1A2	1
Calcium	D002118	ACTH-Secreting Pituitary Adenoma	MESH:D049913		BMP4	1
Calcium	D002118	Burns, Chemical	MESH:D002057		IL1B|IL6	1
Calcium	D002118	Epidermolysis Bullosa Dystrophica	MESH:D016108		MMP1	1
Calcium	D002118	Alexander Disease	MESH:D038261		GFAP	2
Calcium	D002118	Glaucoma 3, Primary Congenital, A	MESH:C565547		CYP1B1	1
Calcium	D002118	Inflammatory Bowel Disease 13	MESH:C567384		ABCB1	1
Calcium	D002118	Triple Negative Breast Neoplasms	MESH:D064726		CCL2|CXCL8	1
Calcium	D002118	Cysts	MESH:D003560		PKD1	1
Calcium	D002118	Hemorrhoids	MESH:D006484		PON1	1
Calcium	D002118	Lissencephaly	MESH:D054082		PAFAH1B1	1
Calcium	D002118	Nonsyndromic Deafness	MESH:C580334		TGFA	1
Calcium	D002118	Osteosarcoma	MESH:D012516		EGFR|TP53|VEGFA	4
Calcium	D002118	Alzheimer disease type 2	MESH:C536595		APOE	1
Calcium	D002118	Hyperkeratosis, Epidermolytic	MESH:D017488		KRT1	1
Calcium	D002118	Rhabdomyosarcoma, Alveolar	MESH:D018232		TP73	1
Calcium	D002118	Cataract	MESH:D002386		ATP2B1|PAX6|VIM	3
Calcium	D002118	Choreoathetosis-Spasticity, Episodic	MESH:C563401		SLC2A1	1
Calcium	D002118	Fahr's disease	MESH:C536275		PDGFB	2
Calcium	D002118	Agammaglobulinemia	MESH:D000361		BTK	1
Calcium	D002118	Acth-Independent Macronodular Adrenal Hyperplasia	MESH:C565662		GNAS	1
Calcium	D002118	Chondrocalcinosis	MESH:D002805		POMC	1
Calcium	D002118	Opsoclonus-Myoclonus Syndrome	MESH:D053578		POMC	1
Calcium	D002118	Ataxia	MESH:D001259		CACNA1A|CACNA2D2|CP|DMD|SLC2A1|SNCA	6
Calcium	D002118	Anemia, Sickle Cell	MESH:D000755		NFE2L2|TNF	2
Calcium	D002118	Death, Sudden	MESH:D003645		AGT|TRPM4	2
Calcium	D002118	Fibroma	MESH:D005350		GRM1	1
Calcium	D002118	Hypomagnesemia primary	MESH:C537153		FXYD2	1
Calcium	D002118	Lipoid congenital adrenal hyperplasia	MESH:C537027		STAR	3
Calcium	D002118	Polycythemia, primary familial and congenital	MESH:C536842		JAK2	1
Calcium	D002118	Ectodermal Dysplasia, Anhidrotic, With T-Cell Immunodeficiency, Autosomal Dominant	MESH:C567411		NFKBIA	1
Calcium	D002118	Peliosis Hepatis	MESH:D010382		F2RL3	1
Calcium	D002118	Erythromelalgia	MESH:D004916		SCN9A	4
Calcium	D002118	Cystic Fibrosis	MESH:D003550		CFTR|TGFB1	17
Calcium	D002118	Granulomatous Disease, Chronic	MESH:D006105		CYBB	4
Calcium	D002118	MICROVASCULAR COMPLICATIONS OF DIABETES, SUSCEPTIBILITY TO, 1	OMIM:603933		VEGFA	1
Calcium	D002118	MICROVASCULAR COMPLICATIONS OF DIABETES, SUSCEPTIBILITY TO, 6	OMIM:612634		SOD2	1
Calcium	D002118	Obstetric Labor, Premature	MESH:D007752		CCL2|IL6	3
Calcium	D002118	Camurati-Engelmann Syndrome	MESH:D003966		TGFB1	1
Calcium	D002118	Darier Disease	MESH:D007644		ATP2A2	4
Calcium	D002118	Exocrine Pancreatic Insufficiency	MESH:D010188		MTOR	1
Calcium	D002118	Hemangioma, capillary infantile	MESH:C535860		KDR	1
Calcium	D002118	Hypomagnesemia 2, renal	MESH:C537152		FXYD2	1
Calcium	D002118	Mastitis	MESH:D008413		CXCR2	1
Calcium	D002118	Polyhydramnios	MESH:D006831		IGF2	1
Calcium	D002118	Bicuspid Aortic Valve Disease	MESH:D000082882		MGP	1
Calcium	D002118	Varicose Veins	MESH:D014648		MGP	1
Calcium	D002118	Nerve Sheath Neoplasms	MESH:D018317		NF1	2
Calcium	D002118	Perinatal Death	MESH:D066087		KCNMA1	1
Calcium	D002118	Chronic Pain	MESH:D059350		SCN9A	1
Calcium	D002118	Death, Sudden, Cardiac	MESH:D016757		MYBPC3|RYR2	2
Calcium	D002118	Polydactyly	MESH:D017689		IFT88	1
Calcium	D002118	Taste Disorders	MESH:D013651		GCG|OXT	2
Calcium	D002118	Distal myopathy, Nonaka type	MESH:C536816		SQSTM1	1
Calcium	D002118	Muscular Atrophy, Spinal	MESH:D009134		TRPV4	1
Calcium	D002118	Polycystic Kidney Diseases	MESH:D007690		PKD1	4
Calcium	D002118	Venous Thrombosis	MESH:D020246		F2|F8|JAK2|KDR	6
Calcium	D002118	Craniopharyngioma	MESH:D003397		CTNNB1	1
Calcium	D002118	Hernia, Umbilical	MESH:D006554		CHRNA7	1
Calcium	D002118	Infant Death	MESH:D066088		TRPM7	1
Calcium	D002118	Basal Cell Nevus Syndrome	MESH:D001478		PTH	1
Calcium	D002118	COWDEN SYNDROME 6	OMIM:615109		AKT1	1
Calcium	D002118	Candidiasis, Chronic Mucocutaneous	MESH:D002178		STAT1	1
Calcium	D002118	Dysostoses	MESH:D004413		ACTB	1
Calcium	D002118	Leukemia, Promyelocytic, Acute	MESH:D015473		AKT1|IFNG|ROCK1	3
Calcium	D002118	Acrodermatitis	MESH:D000169		ITPR3	1
Calcium	D002118	Adrenocortical Carcinoma, Hereditary	MESH:C565972		TP53	1
Calcium	D002118	Beckwith-Wiedemann Syndrome	MESH:D001506		IGF2	3
Calcium	D002118	Dermatomyositis	MESH:D003882		IL1B|TNF	1
Calcium	D002118	Hereditary renal agenesis	MESH:C536482		CFTR	1
Calcium	D002118	Papilloma, Choroid Plexus	MESH:D020288		TP53	1
Calcium	D002118	Sacroiliitis	MESH:D058566		POMC	1
Calcium	D002118	Liddle Syndrome	MESH:D056929		REN	1
Calcium	D002118	Neuroblastoma	MESH:D009447		ABCB1|GNAS|HGF	3
Calcium	D002118	Frontotemporal Dementia	MESH:D057180		PSEN1	2
Calcium	D002118	Meningococcal Infections	MESH:D008589		CFD	1
Calcium	D002118	Auditory Perceptual Disorders	MESH:D001308		CHRNA7	1
Calcium	D002118	Heme Oxygenase 1 Deficiency	MESH:C564200		HMOX1	1
Calcium	D002118	Hereditary Sensory and Autonomic Neuropathies	MESH:D009477		NGF	1
Calcium	D002118	Neurilemmoma	MESH:D009442		NF1	1
Calcium	D002118	Acatalasia	MESH:D020642		CAT	6
Calcium	D002118	Carcinoma, Lobular	MESH:D018275		AGTR1A	1
Calcium	D002118	Leukemia, Myeloid	MESH:D007951		AGO2|VEGFA	1
Calcium	D002118	Osteopetrosis	MESH:D010022		TNFSF11	1
Calcium	D002118	Anorexia Nervosa	MESH:D000856		HTR2A	1
Calcium	D002118	Myasthenic Syndromes, Congenital	MESH:D020294		ALG2	1
Calcium	D002118	Carcinoma, Basal Cell	MESH:D002280		IL6|TP53	5
Calcium	D002118	Exfoliation Syndrome	MESH:D017889		CACNA1A	1
Calcium	D002118	Rhabdomyosarcoma, Embryonal	MESH:D018233		DMD	1
Calcium	D002118	Charcot-Marie-Tooth Disease	MESH:D002607		TRPV4	1
Calcium	D002118	Focal cortical dysplasia of Taylor	MESH:C537067		MTOR	1
Calcium	D002118	Hirschsprung Disease	MESH:D006627		EDN3	5
Calcium	D002118	Multiple Organ Failure	MESH:D009102		ALOX5|TNF	3
Calcium	D002118	Nervous System Malformations	MESH:D009421		ACTB|PAX6	2
Calcium	D002118	Water Intoxication	MESH:D014869		OXT	8
Calcium	D002118	Magnesium Deficiency	MESH:D008275		FXYD2	1
Calcium	D002118	Phencyclidine Abuse	MESH:D010623		CALM1	1
Calcium	D002118	Silver-Russell Syndrome	MESH:D056730		IGF2	3
Calcium	D002118	Macular Degeneration, Age-Related, 1	MESH:C566411		APOE	1
Calcium	D002118	Mental Retardation, X-Linked	MESH:D038901		PCDH19	1
Calcium	D002118	Hereditary pancreatitis	MESH:C537262		CFTR	1
Calcium	D002118	Meningioma, familial	MESH:C537443		PDGFB	1
Calcium	D002118	Short QT Syndrome 1	MESH:C566506		KCNH2	3
Calcium	D002118	Thyroid cancer, follicular	MESH:C572845		PAX8	1
Calcium	D002118	Auriculo-condylar syndrome	MESH:C538270		EDN1	2
Calcium	D002118	Gambling	MESH:D005715		DRD3	1
Calcium	D002118	Leukemia, Hairy Cell	MESH:D007943		MAP2K1	1
Calcium	D002118	Genetic Diseases, Inborn	MESH:D030342		VDR	1
Calcium	D002118	Granulosa Cell Tumor	MESH:D006106		LEPR	1
Calcium	D002118	Lymphoma, T-Cell, Peripheral	MESH:D016411		CD28	1
Calcium	D002118	Precursor Cell Lymphoblastic Leukemia-Lymphoma	MESH:D054198		ABCB1|CYP1B1|CYP2E1|TP53	3
Calcium	D002118	Myasthenia Gravis	MESH:D009157		CFB|POMC	2
Calcium	D002118	Pilomatrixoma	MESH:D018296		CTNNB1	1
Calcium	D002118	Syndactyly	MESH:D013576		NEDD4L	1
Calcium	D002118	Wounds, Penetrating	MESH:D014950		HGF	1
Calcium	D002118	Acquired angioedema	MESH:C538173		KNG1	1
Calcium	D002118	Liposarcoma	MESH:D008080		NF1	1
Calcium	D002118	Lymphangioleiomyomatosis	MESH:D018192		HES1	1
Calcium	D002118	Retinal Neovascularization	MESH:D015861		NF1	1
Calcium	D002118	Sexual Dysfunction, Physiological	MESH:D012735		PRL|PTGER1	3
Calcium	D002118	Deafness	MESH:D003638		BDNF|CACNA1D	3
Calcium	D002118	Epilepsy, Tonic-Clonic	MESH:D004830		BDNF|NGF|OXT|POMC	4
Calcium	D002118	Gingival Hyperplasia	MESH:D005885		PDGFB	1
Calcium	D002118	Hypoprothrombinemias	MESH:D007020		F2	2
Calcium	D002118	Paratuberculosis	MESH:D010283		F2	1
Calcium	D002118	Respiration Disorders	MESH:D012120		GNAS|SCGB1A1	2
Calcium	D002118	Tooth Abnormalities	MESH:D014071		PAX6	2
Calcium	D002118	Coronary Vessel Anomalies	MESH:D003330		GCLC	1
Calcium	D002118	Neuromyelitis Optica	MESH:D009471		GFAP	1
Calcium	D002118	Muscular Dystrophies	MESH:D009136		DMD	4
Calcium	D002118	Atypical Hemolytic Uremic Syndrome	MESH:D065766		CFB	2
Calcium	D002118	Cataract and cardiomyopathy	MESH:C538280		SOD2	1
Calcium	D002118	Familial apoceruloplasmin deficiency	MESH:C536004		CP	4
Calcium	D002118	Farber Lipogranulomatosis	MESH:D055577		SOD2	1
Calcium	D002118	Hyperlipoproteinemia Type III	MESH:D006952		APOE	4
Calcium	D002118	Menkes Kinky Hair Syndrome	MESH:D007706		CP	1
Calcium	D002118	Appendicitis	MESH:D001064		IFNG	1
Calcium	D002118	Carcinoma, Intraductal, Noninfiltrating	MESH:D002285		SLC2A1	1
Calcium	D002118	Cough	MESH:D003371		KNG1|TRPA1|TRPV1	2
Calcium	D002118	Legionnaires' Disease	MESH:D007877		IFNG	1
Calcium	D002118	Neoplasm Regression, Spontaneous	MESH:D009365		TGFB1	1
Calcium	D002118	Tuberous Sclerosis 2	MESH:C566021		IFNG	1
Calcium	D002118	Corneal Ulcer	MESH:D003320		NGF	1
Calcium	D002118	Fetal Distress	MESH:D005316		OXT	1
Calcium	D002118	Precursor T-Cell Lymphoblastic Leukemia-Lymphoma	MESH:D054218		MTOR|STAT1	2
Calcium	D002118	von Hippel-Lindau Disease	MESH:D006623		CCND1	1
Calcium	D002118	Abnormalities, Multiple	MESH:D000015		CTNNB1|GSK3B|NRXN1	2
Calcium	D002118	Coronary Disease	MESH:D003327		APOE|HNF1A|PON1	4
Calcium	D002118	Gastroenteritis, Transmissible, of Swine	MESH:D005761		ATP1A1	1
Calcium	D002118	Bronchial Diseases	MESH:D001982		TACR1	1
Calcium	D002118	Lymphoma, T-Cell	MESH:D016399		AKT1|TP53	2
Calcium	D002118	Familial Primary Pulmonary Hypertension	MESH:D065627		CAV1	1
Calcium	D002118	Neisseriaceae Infections	MESH:D016870		CFD	1
Calcium	D002118	Disruptive, Impulse Control, and Conduct Disorders	MESH:D007174		DRD2|DRD3	3
Calcium	D002118	Glaucoma 3, primary infantile, B	MESH:C536824		CYP1B1	1
Calcium	D002118	Glomerulonephritis, IGA	MESH:D005922		AGT|TGFB1	2
Calcium	D002118	Pseudohypoaldosteronism	MESH:D011546		GNAS	2
Calcium	D002118	Oliguria	MESH:D009846		AVPR2|POMC	2
Calcium	D002118	Amyloid angiopathy	MESH:C538248		APP	1
Calcium	D002118	Eye Infections, Bacterial	MESH:D015818		CXCL8	1
Calcium	D002118	Stomach Diseases	MESH:D013272		ANXA1|GCG	2
Calcium	D002118	beta-Thalassemia	MESH:D017086		CACNA1H	1
Calcium	D002118	Disease Susceptibility	MESH:D004198		TRPC6	1
Calcium	D002118	Endotoxemia	MESH:D019446		ALOX5|SOD2	2
Calcium	D002118	Angioedemas, Hereditary	MESH:D054179		KNG1	1
Calcium	D002118	Proteus Syndrome	MESH:D016715		AKT1	1
Calcium	D002118	Retinopathy of Prematurity	MESH:D012178		AGT	1
Calcium	D002118	Cystitis	MESH:D003556		IL11|NGF|POMC	3
Calcium	D002118	Language Disorders	MESH:D007806		DRD2	1
Calcium	D002118	Li-Fraumeni Syndrome	MESH:D016864		TP53	2
Calcium	D002118	Lipodystrophy, Familial Partial	MESH:D052496		CAV1	1
Calcium	D002118	Vulvar Lichen Sclerosus	MESH:D007724		TP53	1
Calcium	D002118	Afibrinogenemia	MESH:D000347		ABCB11	1
Calcium	D002118	Language Development Disorders	MESH:D007805		NRXN1	1
Calcium	D002118	Pulmonary Edema	MESH:D011654		CAT|NOS3|PARP1|TGFA|TNF	5
Calcium	D002118	Fractures, Bone	MESH:D050723		PTH	1
Calcium	D002118	Hepatitis	MESH:D006505		CAT|F2R|HMOX1|IFNG|PARP1	5
Calcium	D002118	Long Qt Syndrome 2	MESH:C563614		KCNH2	1
Calcium	D002118	Brain Edema	MESH:D001929		MYL9|MYLK|TNF	3
Calcium	D002118	Fibrosarcoma	MESH:D005354		NF1	1
Calcium	D002118	Alveolar Bone Loss	MESH:D016301		TNFSF11	1
Calcium	D002118	Duodenal Ulcer	MESH:D004381		PTGS2|TGFB1	2
Calcium	D002118	Birth Weight	MESH:D001724		ADCY5|CYP1A1|PON1	3
Calcium	D002118	Blood Platelet Disorders	MESH:D001791		TBXA2R	2
Calcium	D002118	Leukemia, Myelomonocytic, Juvenile	MESH:D054429		NF1	4
Calcium	D002118	Alopecia	MESH:D000505		ABCC2|PARP1|VDR	4
Calcium	D002118	Fragile X Syndrome	MESH:D005600		APP	1
Calcium	D002118	No-Reflow Phenomenon	MESH:D054318		CTNNB1	1
Calcium	D002118	Pituitary ACTH Hypersecretion	MESH:D047748		POMC	1
Calcium	D002118	Thyroid Carcinoma, Anaplastic	MESH:D065646		SOD2	1
Calcium	D002118	Venous Thromboembolism	MESH:D054556		F2|TNF	2
Calcium	D002118	Anorexia	MESH:D000855		GCG|GIP|IL1B|TAC1|TNF	7
Calcium	D002118	Anterior segment mesenchymal dysgenesis	MESH:C537775		CYP1B1	1
Calcium	D002118	Lymphomatoid Papulosis	MESH:D017731		TGFB1	1
Calcium	D002118	Gaucher Disease	MESH:D005776		SNCA	1
Calcium	D002118	Gastroenteritis	MESH:D005759		F2RL1	1
Calcium	D002118	Hepatitis C	MESH:D006526		IFNG|OPRM1	3
Calcium	D002118	Sexual Dysfunctions, Psychological	MESH:D020018		GRIA1|PRL	3
Calcium	D002118	Supranuclear Palsy, Progressive	MESH:D013494		EIF2AK3	1
Calcium	D002118	Alcohol-Induced Disorders	MESH:D020751		ALDH2	1
Calcium	D002118	Cholestasis, Intrahepatic	MESH:D002780		ABCB11|ATP8B1|EGR1	4
Calcium	D002118	Cardiovascular Abnormalities	MESH:D018376		AGT|EDN1	2
Calcium	D002118	Cyanosis	MESH:D003490		ADRA2B	1
Calcium	D002118	Plaque, Atherosclerotic	MESH:D058226		APOE|PARP1	14
Calcium	D002118	Skin Diseases, Vascular	MESH:D017445		F2	1
Calcium	D002118	Vitamin D Deficiency	MESH:D014808		VDR	1
Calcium	D002118	Intracranial Aneurysm	MESH:D002532		NCF1	1
Calcium	D002118	Medulloblastoma	MESH:D008527		CTNNB1|S100A6	2
Calcium	D002118	Periodontal Diseases	MESH:D010510		PON1	1
Calcium	D002118	Protein Aggregation, Pathological	MESH:D066263		SOD1	1
Calcium	D002118	Neovascularization, Pathologic	MESH:D009389		KDR|VEGFA	2
Calcium	D002118	Weight Loss	MESH:D015431		CNR1|CNR2|IL4|INS1|LEP|LIF|OXT|POMC|SNCA|SOD1	14
Calcium	D002118	Multiple Sclerosis, Relapsing-Remitting	MESH:D020529		APOE	1
Calcium	D002118	Polydipsia	MESH:D059606		LEP	1
Calcium	D002118	Kearns-Sayre Syndrome	MESH:D007625		IL1B	1
Calcium	D002118	Migraine Disorders	MESH:D008881		CALCA|HTR2A|TRPM8	4
Calcium	D002118	Pyogenic arthritis, pyoderma gangrenosum, and acne	MESH:C536253		IL1B	1
Calcium	D002118	Epilepsy, Generalized	MESH:D004829		CHRNA7	1
Calcium	D002118	Myocarditis	MESH:D009205		CRP|IL6|TNF	3
Calcium	D002118	Hyperesthesia	MESH:D006941		KNG1	1
Calcium	D002118	Castleman Disease	MESH:D005871		IL6	1
Calcium	D002118	Mesenteric Ischemia	MESH:D065666		F2	1
Calcium	D002118	Rheumatoid Arthritis, Systemic Juvenile	MESH:C565798		IL6	1
Calcium	D002118	Choroidal Neovascularization	MESH:D020256		VEGFA	1
Calcium	D002118	Chromosome 17 deletion	MESH:C538045		TP53	1
Calcium	D002118	Urination Disorders	MESH:D014555		NOS1|TRPV4	2
Calcium	D002118	Craniosynostoses	MESH:D003398		FGFR1	1
Calcium	D002118	Esophageal Stenosis	MESH:D004940		SOD2	1
Calcium	D002118	Lymphoma, Large-Cell, Anaplastic	MESH:D017728		HSP90AA1	1
Calcium	D002118	Oligodendroglioma	MESH:D009837		HES1	1
Calcium	D002118	Acromicric dysplasia	MESH:C535662		TGFB1	1
Calcium	D002118	Job Syndrome	MESH:D007589		IFNG	1
Calcium	D002118	Mental Disorders	MESH:D001523		ABCB1|NOS1|POMC|TRPC6	4
Calcium	D002118	Polycythemia Vera	MESH:D011087		JAK2	12
Calcium	D002118	Puerperal Disorders	MESH:D011644		PRL	1
Calcium	D002118	Sleep Deprivation	MESH:D012892		PTGS1	1
Calcium	D002118	Trichuriasis	MESH:D014257		IFNG	1
Calcium	D002118	Eye Pain	MESH:D058447		POMC	1
Calcium	D002118	Abruptio Placentae	MESH:D000037		NOS3	1
Calcium	D002118	Hyperbilirubinemia	MESH:D006932		ABCC2|TNF	2
Calcium	D002118	Budd-Chiari Syndrome	MESH:D006502		JAK2	3
Calcium	D002118	Disseminated Intravascular Coagulation	MESH:D004211		F2|OXT	2
Calcium	D002118	Melanosis	MESH:D008548		ALDH2	1
Calcium	D002118	Mesenteric Vascular Occlusion	MESH:D008641		JAK2	1
Calcium	D002118	Polycythemia	MESH:D011086		JAK2	1
Calcium	D002118	Bartter Syndrome	MESH:D001477		REN	3
Calcium	D002118	Chorea	MESH:D002819		CACNA2D2	1
Calcium	D002118	Peptic Ulcer Hemorrhage	MESH:D010438		AGT	1
Calcium	D002118	Persian Gulf Syndrome	MESH:D018923		PON1	1
Calcium	D002118	Leukoplakia, Oral	MESH:D007972		PTGS2	1
Calcium	D002118	Azoospermia	MESH:D053713		CFTR	1
Calcium	D002118	Binge-Eating Disorder	MESH:D056912		CNR1	1
Calcium	D002118	Miosis	MESH:D015877		ADCYAP1	1
Calcium	D002118	Pituitary Diseases	MESH:D010900		LEPR	1
Calcium	D002118	Pheochromocytoma	MESH:D010673		NF1	1
Calcium	D002118	Acidosis, Lactic	MESH:D000140		PDHA1	1
Calcium	D002118	Bile Duct Neoplasms	MESH:D001650		EGFR	1
Calcium	D002118	Dehydration	MESH:D003681		AVP	1
Calcium	D002118	Endomyocardial Fibrosis	MESH:D004719		AGT|TGFB1	6
Calcium	D002118	Tachycardia, Sinus	MESH:D013616		CYP1A1|GCG	2
Calcium	D002118	Anemia, Refractory	MESH:D000753		TNF	1
Calcium	D002118	Clear-cell metastatic renal cell carcinoma	MESH:C538445		VEGFA	1
Calcium	D002118	Corneal Neovascularization	MESH:D016510		VEGFA	1
Calcium	D002118	Esophageal Diseases	MESH:D004935		TRPV1	1
Calcium	D002118	Telangiectasis	MESH:D013684		HRH1	1
Calcium	D002118	Cardiomyopathy, Alcoholic	MESH:D002310		AGT	1
Calcium	D002118	Fetal Death	MESH:D005313		NFE2L2|OXT	2
Calcium	D002118	Brain Diseases	MESH:D001927		APP|CDK5R1|CP|IFNG|TGFB1	5
Calcium	D002118	End Stage Liver Disease	MESH:D058625		NOS1	1
Calcium	D002118	Muscle Hypertonia	MESH:D009122		OXT	1
Calcium	D002118	Peritoneal Fibrosis	MESH:D056627		TGFB1	1
Calcium	D002118	Shock, Septic	MESH:D012772		GC|TNF	2
Calcium	D002118	Testicular Germ Cell Tumor	MESH:C563236		ALOX5	1
Calcium	D002118	Adenocarcinoma, Clear Cell	MESH:D018262		TP53	1
Calcium	D002118	Lead Poisoning	MESH:D007855		VDR	2
Calcium	D002118	Pleural Neoplasms	MESH:D010997		SPP1	1
Calcium	D002118	Coronary Vasospasm	MESH:D003329		NOS3|PON1	3
Calcium	D002118	Drug Hypersensitivity Syndrome	MESH:D063926		CRP	1
Calcium	D002118	Heartburn	MESH:D006356		TRPV1	1
Calcium	D002118	Liver Failure, Acute	MESH:D017114		GC|HGF|POMC|TNF	5
Calcium	D002118	Overweight	MESH:D050177		LEPR	1
Calcium	D002118	Pancreatitis, Chronic	MESH:D050500		CFTR	1
Calcium	D002118	Sleep Apnea, Obstructive	MESH:D020181		EDNRA	1
Calcium	D002118	Ketosis	MESH:D007662		INS1	1
Calcium	D002118	Prostatic Diseases	MESH:D011469		OXT	1
Calcium	D002118	Sciatic Neuropathy	MESH:D020426		CALCA	1
Calcium	D002118	Tourette Syndrome	MESH:D005879		DRD3	1
Calcium	D002118	Cytomegalovirus Infections	MESH:D003586		STAT1	1
Calcium	D002118	Gallstones	MESH:D042882		GNAS	1
Calcium	D002118	Lameness, Animal	MESH:D007794		SNCA	1
Calcium	D002118	Psychomotor Agitation	MESH:D011595		ADCYAP1|CACNA1C	2
Calcium	D002118	Creutzfeldt-Jakob Syndrome	MESH:D007562		ALDH1A1	1
Calcium	D002118	Goiter, Nodular	MESH:D006044		IL6	1
Calcium	D002118	Aneurysm	MESH:D000783		MMP1	1
Calcium	D002118	Iron Overload	MESH:D019190		CP	1
Calcium	D002118	Reticulocytosis	MESH:D045262		SOD2	1
Calcium	D002118	Thromboembolism	MESH:D013923		F2|JAK2	2
Calcium	D002118	Hemorrhage	MESH:D006470		BDKRB2|F2|IL11|POMC|REN|VEGFA	7
Calcium	D002118	Dementia	MESH:D003704		APP|CP	2
Calcium	D002118	Hypertriglyceridemia	MESH:D015228		AKT1|CRP|PPARA	3
Calcium	D002118	Encephalomyelitis, Autoimmune, Experimental	MESH:D004681		NFE2L2|PPARA	2
Calcium	D002118	Glomerulonephritis, Membranoproliferative	MESH:D015432		PON1	1
Calcium	D002118	Nephrotic Syndrome	MESH:D009404		SERPINE1|SOD2|TGFB1	5
Calcium	D002118	Tachycardia, Supraventricular	MESH:D013617		CACNA1D	1
Calcium	D002118	Balkan Nephropathy	MESH:D001449		TP53	1
Calcium	D002118	Optic Nerve Diseases	MESH:D009901		PAX6	1
Calcium	D002118	Penile Neoplasms	MESH:D010412		TP53	1
Calcium	D002118	Heart Block	MESH:D006327		CACNA1D	1
Calcium	D002118	Hyperoxia	MESH:D018496		CYP1A1	1
Calcium	D002118	Hypopituitarism	MESH:D007018		PRL	1
Calcium	D002118	Arthritis, Gouty	MESH:D015210		POMC	1
Calcium	D002118	Embryo Loss	MESH:D020964		LIF|PARG	2
Calcium	D002118	Hirsutism	MESH:D006628		POMC	1
Calcium	D002118	Mucositis	MESH:D052016		IL1B|TGFA	2
Calcium	D002118	Osteitis Deformans	MESH:D010001		SQSTM1	1
Calcium	D002118	Paralysis	MESH:D010243		APP|PARP1|SOD1|TRPM7	9
Calcium	D002118	Granuloma, Respiratory Tract	MESH:D015769		SOD2	1
Calcium	D002118	Limb Deformities, Congenital	MESH:D017880		CACNA1C	1
Calcium	D002118	Mycobacterium Infections	MESH:D009164		STAT1	1
Calcium	D002118	Tuberous Sclerosis	MESH:D014402		IFNG	1
Calcium	D002118	Psychotic Disorders	MESH:D011618		AVP|BDNF|HTR2A	2
Calcium	D002118	Sarcoma, Synovial	MESH:D013584		VIM	1
Calcium	D002118	Sjogren's Syndrome	MESH:D012859		NCF1	1
Calcium	D002118	Carcinoma in Situ	MESH:D002278		PTGS2	2
Calcium	D002118	Shock	MESH:D012769		AVP	1
Calcium	D002118	Urinary Bladder Neck Obstruction	MESH:D001748		PTGS2	1
Calcium	D002118	Demyelinating Diseases	MESH:D003711		IGF1|TP53	2
Calcium	D002118	Intracranial Arteriovenous Malformations	MESH:D002538		IL6	1
Calcium	D002118	Prenatal Exposure Delayed Effects	MESH:D011297		AGTR1B|PON1	3
Calcium	D002118	Adrenal Cortex Diseases	MESH:D000303		POMC	1
Calcium	D002118	Alveolitis, Extrinsic Allergic	MESH:D000542		SOD2	1
Calcium	D002118	Hypernatremia	MESH:D006955		POMC	2
Calcium	D002118	Mercury Poisoning	MESH:D008630		APOE	1
Calcium	D002118	Fanconi Syndrome	MESH:D005198		SLC2A2	2
Calcium	D002118	Hamartoma	MESH:D006222		CYP1A1	1
Calcium	D002118	Heart Septal Defects, Ventricular	MESH:D006345		CITED2	1
Calcium	D002118	Leishmaniasis, Mucocutaneous	MESH:D007897		IFNG	1
Calcium	D002118	Galactorrhea	MESH:D005687		PRL	1
Calcium	D002118	Nephritis, Interstitial	MESH:D009395		CCL2|CCL7|CRP|NGF	3
Calcium	D002118	Panic Disorder	MESH:D016584		ADRA2A	1
Calcium	D002118	Prenatal Injuries	MESH:D049188		ROCK1	1
Calcium	D002118	Schistosomiasis mansoni	MESH:D012555		SOD1	1
Calcium	D002118	Sinus Thrombosis, Intracranial	MESH:D012851		F2	1
Calcium	D002118	Infarction	MESH:D007238		PRL	1
Calcium	D002118	Amino Acid Metabolism, Inborn Errors	MESH:D000592		GCLC	1
Calcium	D002118	Glaucoma	MESH:D005901		MYLK	1
Calcium	D002118	Heart Injuries	MESH:D006335		ALDH2	1
Calcium	D002118	Synovitis	MESH:D013585		POMC	1
Calcium	D002118	Gliosarcoma	MESH:D018316		VEGFA	1
Calcium	D002118	Narcolepsy	MESH:D009290		TAC1	1
Calcium	D002118	Melanoma, Experimental	MESH:D008546		CALR	1
Calcium	D002118	Spasms, Infantile	MESH:D013036		POMC	20
Calcium	D002118	Tauopathies	MESH:D024801		GSK3B	1
Calcium	D002118	Bowen's Disease	MESH:D001913		CCND1	1
Calcium	D002118	Gastrointestinal Hemorrhage	MESH:D006471		AVP	1
Calcium	D002118	Respiratory Tract Diseases	MESH:D012140		IFNG|TNF	2
Calcium	D002118	Thymoma	MESH:D013945		TP53	1
Calcium	D002118	Facial Paralysis	MESH:D005158		POMC	1
Calcium	D002118	Gynecomastia	MESH:D006177		PRL	2
Calcium	D002118	Hypertension, Renovascular	MESH:D006978		NOS3	1
Calcium	D002118	Inappropriate ADH Syndrome	MESH:D007177		AVP	2
Calcium	D002118	Liver Diseases, Alcoholic	MESH:D008108		SPP1	1
Calcium	D002118	Long QT Syndrome	MESH:D008133		CYP1A1|KCNE1|KCNH2|POMC	22
Calcium	D002118	Parkinson Disease, Secondary	MESH:D010302		ABCB1|CNR2|PON1	2
Calcium	D002118	Renal Insufficiency, Chronic	MESH:D051436		NGF	1
Calcium	D002118	Skin Ulcer	MESH:D012883		NGF	1
Calcium	D002118	Aneurysm, Dissecting	MESH:D000784		AGT	1
Calcium	D002118	Aortic Aneurysm	MESH:D001014		AGT	1
Calcium	D002118	Gastroparesis	MESH:D018589		HMOX1	1
Calcium	D002118	Obsessive-Compulsive Disorder	MESH:D009771		HTR2A	2
Calcium	D002118	Hypertension, Pregnancy-Induced	MESH:D046110		NOS3	1
Calcium	D002118	Liver Failure	MESH:D017093		F2|VEGFA	2
Calcium	D002118	Muscle Spasticity	MESH:D009128		CNR1	1
Calcium	D002118	Penile Induration	MESH:D010411		TGFB1	1
Calcium	D002118	Psychomotor Disorders	MESH:D011596		VDAC1	1
Calcium	D002118	Bronchiolitis Obliterans	MESH:D001989		IFNG	1
Calcium	D002118	Acute erythroleukemia	MESH:C535673		TP53	1
Calcium	D002118	Fetal Resorption	MESH:D005327		PRL	1
Calcium	D002118	Graves Ophthalmopathy	MESH:D049970		PTGS2	1
Calcium	D002118	Leukemia, Megakaryoblastic, of Down Syndrome	MESH:C566025		TP53	1
Calcium	D002118	Urogenital Neoplasms	MESH:D014565		TP53	1
Calcium	D002118	Pulmonary Embolism	MESH:D011655		CAT|TBXA2R	2
Calcium	D002118	Amenorrhea	MESH:D000568		PRL	1
Calcium	D002118	Cushing Syndrome	MESH:D003480		POMC	2
Calcium	D002118	Dyslipidemias	MESH:D050171		APOE|LEPR|PPARA	5
Calcium	D002118	Gastritis, Atrophic	MESH:D005757		IL1B	1
Calcium	D002118	Immune Complex Diseases	MESH:D007105		IFNG	1
Calcium	D002118	Brain Infarction	MESH:D020520		CYBB	1
Calcium	D002118	Apnea	MESH:D001049		HTR1A	1
Calcium	D002118	Reflex, Abnormal	MESH:D012021		CHRNB2|INS1	2
Calcium	D002118	Hepatic Veno-Occlusive Disease	MESH:D006504		OCLN	1
Calcium	D002118	Malformations of Cortical Development	MESH:D054220		MTOR	1
Calcium	D002118	Multiple Chemical Sensitivity	MESH:D018777		SOD2	1
Calcium	D002118	Pneumoconiosis	MESH:D011009		IL4	1
Calcium	D002118	Tremor	MESH:D014202		ADRB2|HTR1A	5
Calcium	D002118	Primary Ovarian Insufficiency	MESH:D016649		NFE2L2	1
Calcium	D002118	Coma	MESH:D003128		GCG|OXT	4
Calcium	D002118	Pregnancy Complications	MESH:D011248		JAK2	1
Calcium	D002118	Azotemia	MESH:D053099		REN	1
Calcium	D002118	Cerebellar Diseases	MESH:D002526		NOS1	1
Calcium	D002118	Meningitis	MESH:D008581		CRP	1
Calcium	D002118	Respiratory Insufficiency	MESH:D012131		OPRM1	1
Calcium	D002118	Dyskinesia, Drug-Induced	MESH:D004409		CAT|DRD1|DRD2|DRD3|HOMER1	9
Calcium	D002118	MERRF Syndrome	MESH:D017243		IL1B	1
Calcium	D002118	Huntington Disease	MESH:D006816		CNR1	1
Calcium	D002118	Thrombotic Microangiopathies	MESH:D057049		VEGFA	1
Calcium	D002118	Mastocytosis, Systemic	MESH:D034721		HMOX1	1
Calcium	D002118	Restless Legs Syndrome	MESH:D012148		POMC	1
Calcium	D002118	Anaphylaxis	MESH:D000707		KNG1	1
Calcium	D002118	Hallucinations	MESH:D006212		HOMER1|HTR2A	2
Calcium	D002118	Kyphosis	MESH:D007738		PARP1	1
Calcium	D002118	Prostate cancer, familial	MESH:C537243		MAP2K1	1
Calcium	D002118	Hodgkin Disease	MESH:D006689		MAPK1|NFKBIA	2
Calcium	D002118	Prostatic Hyperplasia	MESH:D011470		PRL	1
Calcium	D002118	Lymphoproliferative Disorders	MESH:D008232		IFNG	1
Calcium	D002118	Muscle Weakness	MESH:D018908		DMD|SOD1|TTN	4
Calcium	D002118	Nephritis	MESH:D009393		LEPR	1
Calcium	D002118	Respiratory Tract Infections	MESH:D012141		LEPR	1
Calcium	D002118	Cardiovirus Infections	MESH:D018188		TNF	1
Calcium	D002118	Pain, Intractable	MESH:D010148		CXCL8	1
Calcium	D002118	Spinal Cord Ischemia	MESH:D020760		PARP1	1
Calcium	D002118	Penile Diseases	MESH:D010409		POMC	3
Calcium	D002118	Thrombocytopenia	MESH:D013921		CYCS|GATA1	2
Calcium	D002118	Lipidoses	MESH:D008064		NR0B2	3
Calcium	D002118	Respiratory Syncytial Virus Infections	MESH:D018357		IFNG	1
Calcium	D002118	Sialorrhea	MESH:D012798		TAC1	1
Calcium	D002118	Dystonia	MESH:D004421		ACTB|CHRNA4	2
Calcium	D002118	Hearing Loss, Sensorineural	MESH:D006319		ACTB	1
Calcium	D002118	Ocular Hypertension	MESH:D009798		MMP1	1
Calcium	D002118	Anemia, Iron-Deficiency	MESH:D018798		SOD1	1
Calcium	D002118	Epilepsies, Myoclonic	MESH:D004831		POMC	1
Calcium	D002118	Headache	MESH:D006261		IL6|OXT	2
Calcium	D002118	Microcephaly	MESH:D008831		SLC2A1	2
Calcium	D002118	Neointima	MESH:D058426		AGT	2
Calcium	D002118	Pemphigoid, Bullous	MESH:D010391		CXCL8	1
Calcium	D002118	Hypoxia-Ischemia, Brain	MESH:D020925		VEGFA	1
Calcium	D002118	Macular Edema	MESH:D008269		VEGFA	1
Calcium	D002118	Rectal Neoplasms	MESH:D012004		EGFR	1
Calcium	D002118	Diarrhea	MESH:D003967		ABCC2|CNR2	2
Calcium	D002118	Acquired Immunodeficiency Syndrome	MESH:D000163		IFNG	1
Calcium	D002118	Hypotension, Orthostatic	MESH:D007024		ABCB1|OPRM1	2
Calcium	D002118	Hypokalemia	MESH:D007008		ADRB2|AGT|POMC	13
Calcium	D002118	Urinary Tract Infections	MESH:D014552		POMC	1
Calcium	D002118	Agricultural Workers' Diseases	MESH:D000382		PON1	2
Calcium	D002118	Angina, Unstable	MESH:D000789		CXCL8	1
Calcium	D002118	Cholangitis	MESH:D002761		EGR1	1
Calcium	D002118	Eye Diseases	MESH:D005128		POMC	1
Calcium	D002118	Hashimoto Disease	MESH:D050031		IL6	1
Calcium	D002118	Organophosphate Poisoning	MESH:D062025		PON1	7
Calcium	D002118	Sarcoma, Kaposi	MESH:D012514		IL6	1
Calcium	D002118	Urticaria	MESH:D014581		ALOX5|IL1B|TGFB1|TNF	5
Calcium	D002118	Esophagitis, Peptic	MESH:D004942		CXCL8	1
Calcium	D002118	Bronchiectasis	MESH:D001987		TNF	1
Calcium	D002118	Leiomyoma	MESH:D007889		EGFR	1
Calcium	D002118	Listeriosis	MESH:D008088		TNF	1
Calcium	D002118	Lymphoma	MESH:D008223		PON1	1
Calcium	D002118	Radiation Injuries	MESH:D011832		SOD2	2
Calcium	D002118	Central Nervous System Neoplasms	MESH:D016543		TP53	1
Calcium	D002118	Leukoencephalopathies	MESH:D056784		SPP1	1
Calcium	D002118	Teratozoospermia	MESH:D000072660		NOS3	1
Calcium	D002118	Eyelid Diseases	MESH:D005141		IFNG	1
Calcium	D002118	Fibromatosis, Aggressive	MESH:D018222		TNF	1
Calcium	D002118	Posterior Leukoencephalopathy Syndrome	MESH:D054038		TGFB1	1
Calcium	D002118	Hypertension, Renal	MESH:D006977		AGT	1
Calcium	D002118	Mycoplasma Infections	MESH:D009175		CASP3	1
Calcium	D002118	Anemia, Hemolytic	MESH:D000743		GCLC|GSR|HMOX1	3
Calcium	D002118	Atrophy	MESH:D001284		MAPK3|RPS6KB1	1
Calcium	D002118	Hematuria	MESH:D006417		CYP1A1|POMC	3
Calcium	D002118	Spinal Cord Diseases	MESH:D013118		APP	1
Calcium	D002118	Hernias, Diaphragmatic, Congenital	MESH:D065630		CCL2	1
Calcium	D002118	Polyploidy	MESH:D011123		TP53	1
Calcium	D002118	Skin Abnormalities	MESH:D012868		SOD2	1
Calcium	D002118	Graft vs Host Disease	MESH:D006086		IFNG	1
Calcium	D002118	Tuberculosis, Pulmonary	MESH:D014397		CCL2	2
Calcium	D002118	Aortic Valve Insufficiency	MESH:D001022		TGFB1	1
Calcium	D002118	Genomic Instability	MESH:D042822		CCND1	1
Calcium	D002118	Torsades de Pointes	MESH:D016171		KCNH2	3
Calcium	D002118	Bronchopulmonary Dysplasia	MESH:D001997		IL1B	1
Calcium	D002118	Escherichia coli Infections	MESH:D004927		ABCB1	1
Calcium	D002118	Optic Atrophy, Hereditary, Leber	MESH:D029242		IL1B	1
Calcium	D002118	Anuria	MESH:D001002		AGT	1
Calcium	D002118	Keratitis	MESH:D007634		CXCL8	1
Calcium	D002118	Neural Tube Defects	MESH:D009436		CCL2|IFNG	2
Calcium	D002118	Anemia, Sideroblastic	MESH:D000756		SOD2	2
Calcium	D002118	Urinary Retention	MESH:D016055		EDN1	1
Calcium	D002118	Adenoma, Liver Cell	MESH:D018248		CTNNB1	1
Calcium	D002118	Uveitis	MESH:D014605		SOD2	2
Calcium	D002118	Respiratory Sounds	MESH:D012135		IL4	1
Calcium	D002118	Angina, Stable	MESH:D060050		TNF	1
Calcium	D002118	Oligospermia	MESH:D009845		NOS3	1
Calcium	D002118	Chromosome Breakage	MESH:D019457		CAT|IL4|NFE2L2	3
Calcium	D002118	Hemolysis	MESH:D006461		HMOX1|SOD1	1
Calcium	D002118	Chills	MESH:D023341		IFNG	1
Calcium	D002118	Lung Diseases, Interstitial	MESH:D017563		SOD2	1
Calcium	D002118	Soft Tissue Neoplasms	MESH:D012983		TNF	2
Calcium	D002118	Cardiac Output, Low	MESH:D002303		NFE2L2	1
Calcium	D002118	Mouth Diseases	MESH:D009059		PTGS2	1
Calcium	D002118	Bronchitis, Chronic	MESH:D029481		VEGFA	1
Calcium	D002118	Fatigue	MESH:D005221		SOD1	1
Calcium	D002118	Infant, Newborn, Diseases	MESH:D007232		TGFB1	1
Calcium	D002118	Bone Neoplasms	MESH:D001859		PTGS2	1
Calcium	D002118	Gait Disorders, Neurologic	MESH:D020233		SOD1	1
Calcium	D002118	Shock, Cardiogenic	MESH:D012770		SOD2	1
Calcium	D002118	Peripheral Vascular Diseases	MESH:D016491		CYP1A1	1
Calcium	D002118	Coronary Restenosis	MESH:D023903		TNF	1
Calcium	D002118	Carcinoma, Ovarian Epithelial	MESH:D000077216		TP53	1
Calcium	D002118	Hypoalbuminemia	MESH:D034141		IL6	1
Calcium	D002118	Vasculitis	MESH:D014657		NFKBIA	1
Calcium	D002118	Fanconi Anemia	MESH:D005199		TNF	1
Calcium	D002118	Scleroderma, Localized	MESH:D012594		TNF	1
Calcium	D002118	Thyroid Diseases	MESH:D013959		CCL2	1
Calcium	D002118	Central Nervous System Diseases	MESH:D002493		SOD2	1
Calcium	D002118	Hepatitis B	MESH:D006509		IFNG	2
Calcium	D002118	Lymphoma, B-Cell	MESH:D016393		PTGS2	1
Calcium	D002118	Neutropenia	MESH:D009503		ABCB1|IL1B	3
Calcium	D002118	Anemia, Aplastic	MESH:D000741		IFNG	1
Calcium	D002118	Poisoning	MESH:D011041		ABCB1|GCG|GSK3B	3
Calcium	D002118	Acidosis	MESH:D000138		NFE2L2	1
Calcium	D002118	Gout	MESH:D006073		IL1B	1
Calcium	D002118	Heart Arrest	MESH:D006323		IFNG|TNF	1
Calcium	D002118	Staphylococcal Infections	MESH:D013203		CXCL8	1
Calcium	D002118	Lymphopenia	MESH:D008231		IL1B	1
Calcium	D002118	Meningitis, Aseptic	MESH:D008582		IL6	1
Calcium	D002118	Cryptorchidism	MESH:D003456		CASP3	1
Calcium	D002118	Pericardial Effusion	MESH:D010490		PTGS2	1
Calcium	D002118	Leukocytosis	MESH:D007964		IL1B	1
Calcium	D002118	Pleural Effusion	MESH:D010996		TNF	1
Calcium	D002118	Lethargy	MESH:D053609		IL1B	1
Calcium	D002118	Vomiting	MESH:D014839		ABCB1|IFNG|TAC1|TACR1	4
Calcium	D002118	Nausea	MESH:D009325		ABCB1|IFNG|OPRM1|POMC|TNF	5
