# Supplementary material for: Analyzing the Systems Biology Effects of COVID-19 mRNA Vaccines to Assess Their Safety and Putative Side Effects
Source: Pathogens. 2022 Jun 29;11(7):743. doi: 10.3390/pathogens11070743 (PMC9320269; doi:10.3390/pathogens11070743)
Supplement: Supplementary file 1 [file pathogens-11-00743-s001.zip › SupplementaryTableS6.xlsx]

## Sheet: Query Signatures for CMap
Supplementary Table S6. Query gene lists for the CMap.
QGS1	QGS2	QGS3
IDO1	IDO1	GCK
LAMP3	LAMP3	SLC13A4
CCR5AS	CCR5AS	MAR10
TNFAIP6	TNFAIP6	AFAP1L1
CXCL10	CXCL10	IGLV321
CCRL2	CCRL2	IYD
GRIN3A	CXCL17	B4GALNT4
RSPH9	GRIN3A	TRBV13
CCL2	RSPH9	SRSF12
MDK	CCL2	TRAV39
OAS2	MDK	KBTBD11
SEPTIN4	OAS2	CAMSAP3
SOCS1	SEPTIN4	SMIM10L2A
IFIT5	SOCS1	WNT5B
USP18	IFIT5	HSD11B1
P2RY14	USP18	IGLV321
PDCD1LG2	P2RY14	PRKCG
MSR1	PDCD1LG2	CABP1
EFCAB2	MSR1	FKBP10
DDX58	EFCAB2	FIBCD1
APOL4	DDX58	RASIP1
ANKRD22	APOL4	ONECUT3
CD274	ANKRD22	SYBU
DDX60	CD274	CCNB3
GBP1P1	DDX60	OLIG1
RSAD2	GBP1P1	OR10H1
TOR1B	RSAD2	USP50
NCOA7	TOR1B	NPW
TNFSF10	NCOA7	OXTR
PLSCR1	TNFSF10	GRB14
CMPK2	PLSCR1	MYEOV
RTP4	CMPK2	SAMD14
CALHM6	HESX1	NEU4
ATF3	RTP4	SLC6A4
DHX58	CALHM6	CNRIP1
H4C8	ATF3	VWF
TIFA	DHX58	SPDYC
GCH1	H4C8	MS4A3
HERC5	TIFA	HTR2A
RGL1	GCH1	EMID1
TMEM268	HERC5	AREG
CLEC6A	RGL1	ZNF521
AIM2	TMEM268	CAV1
IFITM3P2	CLEC6A	DEFB1
GBP6	AIM2	OAS3
TDRD7	IFITM3P2	PLCH1
IFIT1	GBP6	IFI44L
RMI2	TDRD7	IFIT1
MOV10	IFIT1	MX1
IFIH1	RMI2	IFI44
SOWAHC	SOWAHC	VEPH1
IGFBP6	IGFBP6	PENK
IL5RA	IL5RA	UBE2L6
WDR27	WDR27	SIGLEC1
CSNK1E	CSNK1E	TRPV4
PHLDB2	PHLDB2	EXOC3L1
OLFM2	OLFM2	SAMD4A
LTC4S	LTC4S	TNFSF10
COL19A1	COL19A1	MUC1
ZNF571	ZNF571	IDO2
ALMS1	ALMS1	APOBEC3B
IER5L	IER5L	ETV7
HERC2	HERC2	KREMEN1
CERNA1	CERNA1	PRLR
CA6	CA6	GPR84
RAB3A	RAB3A	CFB
TENM1	TENM1	BCL2L14
C12orf60	C12orf60	NCBP2L
THBS4	THBS4	MYCN
SAMD1	SAMD1	CH25H
NMB	NMB	FADS6
CEP126	CEP126	NKAIN2
ZNF8	ZNF8	NFIB
ZGRF1	ZGRF1	F3
ADGRG5	ADGRG5	PSME2
MMP11	MMP11	MYCNOS
CCDC163	CCDC163	FGF13
ENHO	ENHO
DOK4	DOK4
ZNF771	ZNF771
MXRA8	MXRA8
VENTX	VENTX
SH3RF3	SH3RF3
SIGLEC8	SIGLEC8
FXYD7	FXYD7
EXTL2	EXTL2
S100B	S100B
OLIG1	OLIG1
PLCD3	PLCD3
GPSM1	GPSM1
CHIC1	CHIC1
CTSF	CTSF
PTCH1	PTCH1
PEG13	PEG13
PDZD4	PDZD4
WNT7A	WNT7A
JAKMIP2	JAKMIP2
LMLN	LMLN
SPNS3	SPNS3
SEMA4C	SEMA4C
Genes are ranked according to their gene expression level represented by fold changes (FC); each query signature have 50 upregulated genes and 50 downregulated genes, except QGS3 has all 27 upregulated genes; red font indicates an upregulated gene; blue font indicates a downregulated genes
