# Supplementary material for: Analyzing the Systems Biology Effects of COVID-19 mRNA Vaccines to Assess Their Safety and Putative Side Effects
Source: Pathogens. 2022 Jun 29;11(7):743. doi: 10.3390/pathogens11070743 (PMC9320269; doi:10.3390/pathogens11070743)
Supplement: Supplementary file 1 [file pathogens-11-00743-s001.zip › SupplementaryText File S1.txt]

Server job started at Wednesday, November 24, 2021 11:21:28 AM
Server version is 11.2.0.7
Mono version is 4.0.4
UserID: olivia.alder@qiagen.com
Script used: 
Begin DESeq2Test /Namespace=NgsLib /RunOnServer=True;
Project Rima;
Data Rima\\Table.Data;
Class TimePoint;
Model  ~ TimePoint;
DESeqGLMContrastTest "TimePoint => Day21 vs BL[TimePoint]Day21, 1, BL, -1" /Estimates=True /FoldChanges=True /RawPValues=True /AdjustedPValues=True /GenerateList=False /SplitList=False /Divisor=1;
DESeqGLMContrastTest "TimePoint => Day22 vs BL[TimePoint]Day22, 1, BL, -1" /Estimates=True /FoldChanges=True /RawPValues=True /AdjustedPValues=True /GenerateList=False /SplitList=False /Divisor=1;
DESeqGLMContrastTest "TimePoint => Day22.23 vs BL[TimePoint]Day22.23, 1, BL, -1" /Estimates=True /FoldChanges=True /RawPValues=True /AdjustedPValues=True /GenerateList=False /SplitList=False /Divisor=1;
DESeqGLMContrastTest "TimePoint => Day28 vs BL[TimePoint]Day28, 1, BL, -1" /Estimates=True /FoldChanges=True /RawPValues=True /AdjustedPValues=True /GenerateList=False /SplitList=False /Divisor=1;
DESeqGLMContrastTest "TimePoint => Day7 vs BL[TimePoint]Day7, 1, BL, -1" /Estimates=True /FoldChanges=True /RawPValues=True /AdjustedPValues=True /GenerateList=False /SplitList=False /Divisor=1;
Options /Multiplicity=Bonferroni /AlphaLevel=0.05 /FitType=parametric /EnableSignedFoldChange=True /ExportDispersionTable=True /ExportWaldTable=False /ExportOutlier=True /ExportGroupMean=True /ExportContrastVectorTable=False /ReOrderColumnFactors=True /ThreadNumber=8 /ExportMaxGroupMean=True /IndependentFiltering=True /MinReplicatesForReplace=7 /PFilterAlpha=0.1 /ExportNormalizedCounts=False;
Output ;
End;

[00:00:00] Calling /opt/mono-4.0.4/bin/mono "/opt/arrayserver/server443/ojob.exe" "/data/arrayserver443/Omicsoft/ClusterScripts/ShellJobs/2021_11_24_961f11dc9fac056c.sjin" "/data/arrayserver443/Omicsoft/ClusterScripts/ShellJobs/2021_11_24_961f11dc9fac056c.sjout" "/data/arrayserver443/Omicsoft/ClusterScripts/ShellJobs/2021_11_24_961f11dc9fac056c.sjlog"
[00:00:00] Array Server Version=11.2.0.7
[00:00:00] UserID=olivia.alder@qiagen.com
[00:00:00] ProjectID=Rima
[00:00:00] Running ojob.exe from server with cloud support...
[00:00:01] MasterServer=tcp://localhost:443
[00:00:01] AnalyticServer=
[00:00:01] Loading project: Rima on the server...
[00:00:01] Loading items...
[00:00:01] Loading attachments...
[00:00:01] Loading data...
[00:00:01] Setting current user ID...
[00:00:01] Setting job ID...
[00:00:01] Loading data from /userdata/ServerProjects/olivia.alder@qiagen.com/Rima/Table.Data.osobj...
[00:00:02] Setting project...
[00:00:02] ----------Started ProcDESeq2Test----------
[00:00:02] Starting DESeq2 GLM analysis (based on v1.10.1 with standard model matrix) ...
[00:00:02] Observation used in the analysis:
[00:00:02] PID2053_BL
[00:00:02] PID2053_Day1.2
[00:00:02] PID2053_Day7
[00:00:02] PID2053_Day21
[00:00:02] PID2053_Day22.23
[00:00:02] PID2053_Day28
[00:00:02] PID2028_BL
[00:00:02] PID2028_Day1.2
[00:00:02] PID2028_Day7
[00:00:02] PID2028_Day21
[00:00:02] PID2028_Day22.23
[00:00:02] PID2028_Day28
[00:00:02] PID2013_BL
[00:00:02] PID2013_Day1.2
[00:00:02] PID2013_Day7
[00:00:02] PID2013_Day21
[00:00:02] PID2013_Day28
[00:00:02] PID2045_BL
[00:00:02] PID2045_Day1.2
[00:00:02] PID2045_Day7
[00:00:02] PID2045_Day21
[00:00:02] PID2045_Day22.23
[00:00:02] PID2045_Day28
[00:00:02] PID2018_BL
[00:00:02] PID2018_Day1.2
[00:00:02] PID2018_Day21
[00:00:02] PID2018_Day22.23
[00:00:02] PID2018_Day28
[00:00:02] PID2042_BL
[00:00:02] PID2042_Day1.2
[00:00:02] PID2042_Day7
[00:00:02] PID2042_Day21
[00:00:02] PID2042_Day22.23
[00:00:02] PID2042_Day28
[00:00:02] PID2007_BL
[00:00:02] PID2007_Day1.2
[00:00:02] PID2007_Day7
[00:00:02] PID2007_Day21
[00:00:02] PID2007_Day22.23
[00:00:02] PID2007_Day28
[00:00:02] PID2027_BL
[00:00:02] PID2027_Day1.2
[00:00:02] PID2027_Day7
[00:00:02] PID2027_Day21
[00:00:02] PID2027_Day22.23
[00:00:02] PID2027_Day28
[00:00:02] PID2044_BL
[00:00:02] PID2044_Day1.2
[00:00:02] PID2044_Day7
[00:00:02] PID2044_Day21
[00:00:02] PID2044_Day22.23
[00:00:02] PID2044_Day28
[00:00:02] PID2048_BL
[00:00:02] PID2048_Day1.2
[00:00:02] PID2048_Day7
[00:00:02] PID2048_Day21
[00:00:02] PID2048_Day22.23
[00:00:02] PID2048_Day28
[00:00:02] PID2012_BL
[00:00:02] PID2012_Day7
[00:00:02] PID2012_Day21
[00:00:02] PID2012_Day22.23
[00:00:02] PID2012_Day28
[00:00:02] PID2052_BL
[00:00:02] PID2052_Day1.2
[00:00:02] PID2052_Day7
[00:00:02] PID2052_Day21
[00:00:02] PID2052_Day22.23
[00:00:02] PID2052_Day28
[00:00:02] PID2040_BL
[00:00:02] PID2040_Day1.2
[00:00:02] PID2040_Day7
[00:00:02] PID2040_Day21
[00:00:02] PID2040_Day22.23
[00:00:02] PID2040_Day28
[00:00:02] PID2047_BL
[00:00:02] PID2047_Day1
[00:00:02] PID2047_Day2
[00:00:02] PID2047_Day7
[00:00:02] PID2047_Day21
[00:00:02] PID2047_Day22.23
[00:00:02] PID2047_Day28
[00:00:02] PID2034_BL
[00:00:02] PID2034_Day7
[00:00:02] PID2034_Day21
[00:00:02] PID2034_Day22.23
[00:00:02] PID2034_Day28
[00:00:02] PID2056_BL
[00:00:02] PID2056_Day1.2
[00:00:02] PID2056_Day7
[00:00:02] PID2056_Day21
[00:00:02] PID2056_Day22.23
[00:00:02] PID2056_Day28
[00:00:02] PID2009_BL
[00:00:02] PID2009_Day1.2
[00:00:02] PID2009_Day7
[00:00:02] PID2009_Day21
[00:00:02] PID2030_BL
[00:00:02] PID2030_Day1.2
[00:00:02] PID2030_Day7
[00:00:02] PID2030_Day22.23
[00:00:02] PID2030_Day28
[00:00:02] PID2020_BL
[00:00:02] PID2020_Day1.2
[00:00:02] PID2020_Day7
[00:00:02] PID2020_Day21
[00:00:02] PID2020_Day22.23
[00:00:02] PID2020_Day28
[00:00:02] PID2054_BL
[00:00:02] PID2054_Day1.2
[00:00:02] PID2054_Day7
[00:00:02] PID2054_Day21
[00:00:02] PID2054_Day22.23
[00:00:02] PID2054_Day28
[00:00:02] PID2011_BL
[00:00:02] PID2011_Day1.2
[00:00:02] PID2011_Day7
[00:00:02] PID2011_Day21
[00:00:02] PID2011_Day22.23
[00:00:02] PID2051_BL
[00:00:02] PID2051_Day1
[00:00:02] PID2051_Day2
[00:00:02] PID2051_Day7
[00:00:02] PID2051_Day21
[00:00:02] PID2051_Day22.23
[00:00:02] PID2051_Day28
[00:00:02] PID2055_BL
[00:00:02] PID2055_Day1.2
[00:00:02] PID2055_Day7
[00:00:02] PID2055_Day21
[00:00:02] PID2055_Day22.23
[00:00:02] PID2055_Day28
[00:00:02] PID2031_BL
[00:00:02] PID2031_Day1.2
[00:00:02] PID2031_Day7
[00:00:02] PID2031_Day21
[00:00:02] PID2031_Day22.23
[00:00:02] PID2031_Day28
[00:00:02] PID2050_BL
[00:00:02] PID2050_Day7
[00:00:02] PID2050_Day21
[00:00:02] PID2050_Day22.23
[00:00:02] PID2050_Day28
[00:00:02] PID2049_BL
[00:00:02] PID2049_Day1
[00:00:02] PID2049_Day2
[00:00:02] PID2049_Day7
[00:00:02] PID2049_Day21
[00:00:02] PID2049_Day22.23
[00:00:02] PID2049_Day28
[00:00:02] PID2036_BL
[00:00:02] PID2036_Day1.2
[00:00:02] PID2036_Day7
[00:00:02] PID2036_Day21
[00:00:02] PID2036_Day22.23
[00:00:02] PID2036_Day28
[00:00:02] PID2038_BL
[00:00:02] PID2038_Day7
[00:00:02] PID2038_Day21
[00:00:02] PID2038_Day22
[00:00:02] PID2038_Day28
[00:00:02] PID2043_BL
[00:00:02] PID2043_Day1.2
[00:00:02] PID2043_Day7
[00:00:02] PID2043_Day21
[00:00:02] PID2043_Day22.23
[00:00:02] PID2043_Day28
[00:00:02] PID2000_BL
[00:00:02] PID2000_Day1.2
[00:00:02] PID2000_Day7
[00:00:02] PID2000_Day21
[00:00:02] PID2000_Day22.23
[00:00:02] PID2000_Day28
[00:00:02] PID2001_BL
[00:00:02] PID2001_Day1.2
[00:00:02] PID2001_Day7
[00:00:02] PID2001_Day21
[00:00:02] PID2001_Day22.23
[00:00:02] PID2001_Day28
[00:00:02] PID2046_BL
[00:00:02] PID2046_Day1.2
[00:00:02] PID2046_Day7
[00:00:02] PID2046_Day21
[00:00:02] PID2046_Day22.23
[00:00:02] PID2046_Day28
[00:00:02] Normalizing the data ...
[00:00:02] Performing LogGeometricMean normalization ...
[00:00:02] Estimate Dispersion ...
[00:00:02] Estimate DispersionsGeneEst ...
[00:09:36] Estimate DispersionFit ...
[00:09:36] Estimate DispersionMap ...
[00:14:23] Compute Wald statistics ...
[01:36:20] Compute Constrast for : TimePoint => Day21 vs BL[TimePoint]Day21, 1, BL, -1
[01:36:20] Generate +TimePoint.Day21
[01:36:53] Compute Constrast for : TimePoint => Day22 vs BL[TimePoint]Day22, 1, BL, -1
[01:36:53] Generate +TimePoint.Day22
[01:37:26] Compute Constrast for : TimePoint => Day22.23 vs BL[TimePoint]Day22.23, 1, BL, -1
[01:37:26] Generate +TimePoint.Day22.23
[01:37:57] Compute Constrast for : TimePoint => Day28 vs BL[TimePoint]Day28, 1, BL, -1
[01:37:57] Generate +TimePoint.Day28
[01:38:29] Compute Constrast for : TimePoint => Day7 vs BL[TimePoint]Day7, 1, BL, -1
[01:38:29] Generate +TimePoint.Day7
[01:39:01] Check outlier ...
[01:39:01] Export Outputs ...
[01:39:01] ----------Finished ProcDESeq2Test----------
[01:39:01] Saving project: Rima on the server...
[01:39:01] Starting to save project (JobIndex=2)
[01:39:01] Saving properties...
[01:39:01] Saving audit trails...
[01:39:01] Saving items (0)...
[01:39:01] Saving attachments (0)...
[01:39:01] Saving data...
[01:39:01] Saving data property and visualization modifications...
[01:39:02] Loading items...
[01:39:02] Loading attachments...
[01:39:02] Loading data...
[01:39:02] Loading items...
[01:39:02] Loading attachments...
[01:39:02] Loading data...
[01:39:02] Applying modifications for data properties and visualizations...
[01:39:02] Saving properties...
[01:39:02] Saving audit trails...
[01:39:02] Saving items...
[01:39:02] Saving attachments...
[01:39:02] Saving data...
[01:39:02] Finished saving project (JobIndex=2)
[01:39:02] Job: Rima was finished at Wednesday, November 24, 2021 1:00:31 PM
